# Supplementary material for: Mapping the proteogenomic landscape enables prediction of drug response in acute myeloid leukemia
Source: Cell Rep Med. 2024 Jan 16;5(1):101359. doi: 10.1016/j.xcrm.2023.101359 (PMC10829797; doi:10.1016/j.xcrm.2023.101359)
Supplement: Table S1. Patient sample coverage, related to Figure 1 — Sample barcode ids with corresponding information if proteomics, phosphoproteomics, transcriptomics, or whole exome sequencing (WES) was acquired, as well as the number of drugs testing per sample [file mmc2.csv]

Barcode.ID	Proteomics	Phosphoproteomics	Transcriptomics	WES	Number of drugs
11-00261	TRUE	TRUE	FALSE	TRUE	25
11-00376	TRUE	TRUE	FALSE	FALSE	17
11-00378	TRUE	TRUE	FALSE	FALSE	17
11-00382	TRUE	TRUE	FALSE	FALSE	17
11-00388	TRUE	TRUE	FALSE	FALSE	17
11-00416	TRUE	TRUE	FALSE	FALSE	17
11-00465	TRUE	TRUE	FALSE	FALSE	46
11-00466	TRUE	TRUE	FALSE	FALSE	46
11-00475	TRUE	TRUE	FALSE	FALSE	46
11-00503	TRUE	TRUE	FALSE	FALSE	46
12-00032	TRUE	TRUE	FALSE	FALSE	46
12-00069	TRUE	TRUE	FALSE	TRUE	45
12-00123	TRUE	TRUE	FALSE	FALSE	46
12-00127	TRUE	TRUE	FALSE	TRUE	44
12-00145	TRUE	TRUE	FALSE	FALSE	46
12-00154	TRUE	TRUE	FALSE	FALSE	46
12-00196	TRUE	TRUE	FALSE	FALSE	50
12-00250	TRUE	TRUE	FALSE	FALSE	50
12-00268	TRUE	TRUE	FALSE	FALSE	50
12-00294	TRUE	TRUE	TRUE	FALSE	50
12-00383	TRUE	TRUE	FALSE	FALSE	50
13-00016	TRUE	TRUE	TRUE	TRUE	50
13-00033	TRUE	TRUE	FALSE	TRUE	49
13-00034	TRUE	TRUE	TRUE	TRUE	49
13-00047	TRUE	TRUE	FALSE	TRUE	49
13-00059	TRUE	TRUE	FALSE	TRUE	51
13-00075	TRUE	TRUE	FALSE	TRUE	50
13-00077	TRUE	TRUE	FALSE	TRUE	50
13-00092	TRUE	TRUE	FALSE	TRUE	50
13-00123	TRUE	TRUE	TRUE	TRUE	50
13-00147	TRUE	TRUE	TRUE	TRUE	47
13-00149	TRUE	TRUE	TRUE	TRUE	51
13-00157	TRUE	TRUE	TRUE	TRUE	50
13-00160	TRUE	TRUE	TRUE	TRUE	51
13-00186	TRUE	TRUE	TRUE	TRUE	49
13-00195	TRUE	TRUE	TRUE	TRUE	50
13-00226	TRUE	TRUE	TRUE	TRUE	49
13-00245	TRUE	TRUE	TRUE	TRUE	43
13-00262	TRUE	TRUE	TRUE	TRUE	49
13-00331	TRUE	TRUE	TRUE	TRUE	50
13-00393	TRUE	TRUE	TRUE	TRUE	50
13-00450	TRUE	TRUE	TRUE	TRUE	50
13-00468	TRUE	TRUE	TRUE	TRUE	50
13-00558	TRUE	TRUE	TRUE	TRUE	51
13-00581	TRUE	TRUE	TRUE	FALSE	30
13-00584	TRUE	TRUE	TRUE	TRUE	26
13-00602	TRUE	TRUE	TRUE	TRUE	50
13-00615	TRUE	TRUE	TRUE	TRUE	49
14-00045	TRUE	TRUE	TRUE	FALSE	50
14-00065	TRUE	TRUE	FALSE	FALSE	50
14-00083	TRUE	TRUE	TRUE	TRUE	48
14-00092	TRUE	TRUE	TRUE	TRUE	49
14-00126	TRUE	TRUE	TRUE	TRUE	51
14-00127	TRUE	TRUE	TRUE	TRUE	45
14-00193	TRUE	TRUE	TRUE	TRUE	44
14-00240	TRUE	TRUE	FALSE	TRUE	46
14-00270	TRUE	TRUE	FALSE	TRUE	51
14-00272	TRUE	TRUE	FALSE	TRUE	51
14-00423	TRUE	TRUE	TRUE	TRUE	8
14-00434	TRUE	TRUE	TRUE	TRUE	29
14-00477	TRUE	TRUE	FALSE	TRUE	56
14-00495	TRUE	TRUE	TRUE	TRUE	55
14-00514	TRUE	TRUE	TRUE	TRUE	56
14-00528	TRUE	TRUE	TRUE	FALSE	56
14-00608	TRUE	TRUE	TRUE	TRUE	57
14-00613	TRUE	TRUE	TRUE	TRUE	56
14-00711	TRUE	TRUE	FALSE	FALSE	57
14-00712	TRUE	TRUE	TRUE	TRUE	57
14-00817	TRUE	TRUE	TRUE	FALSE	58
15-00043	TRUE	TRUE	TRUE	TRUE	60
15-00051	TRUE	TRUE	TRUE	TRUE	40
15-00137	TRUE	TRUE	FALSE	TRUE	39
15-00276	TRUE	TRUE	TRUE	TRUE	75
15-00287	TRUE	TRUE	TRUE	TRUE	48
15-00302	TRUE	TRUE	TRUE	TRUE	79
15-00377	TRUE	TRUE	TRUE	TRUE	79
15-00482	TRUE	TRUE	TRUE	TRUE	79
15-00563	TRUE	TRUE	TRUE	TRUE	79
15-00571	TRUE	TRUE	FALSE	TRUE	78
15-00578	TRUE	TRUE	TRUE	TRUE	74
15-00653	TRUE	TRUE	TRUE	TRUE	49
15-00742	TRUE	TRUE	FALSE	TRUE	90
15-00764	TRUE	TRUE	FALSE	TRUE	92
15-00777	TRUE	TRUE	TRUE	TRUE	90
15-00811	TRUE	TRUE	TRUE	TRUE	92
15-00813	TRUE	TRUE	TRUE	TRUE	91
15-00837	TRUE	TRUE	TRUE	TRUE	94
15-00855	TRUE	TRUE	TRUE	TRUE	93
15-00870	TRUE	TRUE	TRUE	TRUE	91
15-00872	TRUE	TRUE	TRUE	TRUE	88
15-00880	TRUE	TRUE	FALSE	TRUE	94
15-00888	TRUE	TRUE	FALSE	TRUE	89
15-00976	TRUE	TRUE	TRUE	TRUE	94
15-00983	TRUE	TRUE	FALSE	TRUE	90
16-00001	TRUE	TRUE	TRUE	TRUE	94
16-00031	TRUE	TRUE	TRUE	TRUE	53
16-00035	TRUE	TRUE	FALSE	TRUE	37
16-00041	TRUE	TRUE	FALSE	TRUE	87
16-00056	TRUE	TRUE	TRUE	TRUE	94
16-00088	TRUE	TRUE	TRUE	TRUE	94
16-00094	TRUE	TRUE	TRUE	TRUE	85
16-00109	TRUE	TRUE	TRUE	TRUE	86
16-00120	TRUE	TRUE	TRUE	FALSE	90
16-00265	TRUE	TRUE	TRUE	TRUE	95
16-00271	TRUE	TRUE	TRUE	TRUE	93
16-00289	TRUE	TRUE	TRUE	TRUE	94
16-00292	TRUE	TRUE	TRUE	TRUE	54
16-00306	TRUE	TRUE	TRUE	TRUE	55
16-00310	TRUE	TRUE	FALSE	TRUE	94
16-00351	TRUE	TRUE	TRUE	TRUE	54
16-00354	TRUE	TRUE	TRUE	TRUE	92
16-00459	TRUE	TRUE	TRUE	TRUE	84
16-00479	TRUE	TRUE	TRUE	TRUE	96
16-00481	TRUE	TRUE	TRUE	TRUE	95
16-00494	TRUE	TRUE	TRUE	TRUE	96
16-00498	TRUE	TRUE	TRUE	FALSE	95
16-00504	TRUE	TRUE	TRUE	FALSE	8
16-00519	TRUE	TRUE	TRUE	TRUE	92
16-00538	TRUE	TRUE	TRUE	TRUE	95
16-00611	TRUE	TRUE	FALSE	TRUE	95
16-00627	TRUE	TRUE	TRUE	TRUE	95
16-00731	TRUE	TRUE	TRUE	TRUE	95
16-00751	TRUE	TRUE	FALSE	TRUE	95
16-00811	TRUE	TRUE	TRUE	TRUE	8
16-00817	TRUE	TRUE	TRUE	TRUE	95
16-00818	TRUE	TRUE	TRUE	TRUE	56
16-00836	TRUE	TRUE	TRUE	TRUE	56
16-00844	TRUE	TRUE	FALSE	TRUE	52
16-00882	TRUE	TRUE	TRUE	TRUE	56
16-00886	TRUE	TRUE	FALSE	TRUE	55
16-01004	TRUE	TRUE	TRUE	FALSE	95
16-01049	TRUE	TRUE	TRUE	TRUE	55
16-01061	TRUE	TRUE	TRUE	TRUE	96
16-01098	TRUE	TRUE	FALSE	TRUE	95
16-01100	TRUE	TRUE	TRUE	TRUE	92
16-01102	TRUE	TRUE	TRUE	FALSE	93
16-01109	TRUE	TRUE	TRUE	TRUE	94
16-01151	TRUE	TRUE	TRUE	TRUE	55
16-01185	TRUE	TRUE	TRUE	TRUE	96
16-01191	TRUE	TRUE	TRUE	TRUE	95
16-01201	TRUE	TRUE	TRUE	TRUE	78
16-01220	TRUE	TRUE	TRUE	TRUE	96
16-01225	TRUE	TRUE	TRUE	TRUE	76
16-01227	TRUE	TRUE	TRUE	TRUE	92
16-01237	TRUE	TRUE	TRUE	TRUE	96
16-01267	TRUE	TRUE	FALSE	TRUE	93
16-01270	TRUE	TRUE	TRUE	TRUE	94
17-00021	TRUE	TRUE	TRUE	TRUE	90
17-00025	TRUE	TRUE	TRUE	TRUE	92
17-00028	TRUE	TRUE	FALSE	TRUE	76
17-00066	TRUE	TRUE	TRUE	TRUE	92
17-00072	TRUE	TRUE	TRUE	TRUE	86
17-00115	TRUE	TRUE	TRUE	TRUE	82
17-00123	TRUE	TRUE	TRUE	TRUE	85
17-00249	TRUE	TRUE	TRUE	TRUE	94
17-00313	TRUE	TRUE	TRUE	TRUE	92
17-00322	TRUE	TRUE	TRUE	TRUE	94
17-00325	TRUE	TRUE	TRUE	FALSE	95
17-00328	TRUE	TRUE	TRUE	TRUE	94
17-00337	TRUE	TRUE	TRUE	TRUE	96
17-00361	TRUE	TRUE	TRUE	TRUE	92
17-00436	TRUE	TRUE	TRUE	TRUE	95
17-00441	TRUE	TRUE	TRUE	TRUE	85
17-00444	TRUE	TRUE	TRUE	TRUE	92
17-00500	TRUE	TRUE	TRUE	TRUE	95
17-00536	TRUE	TRUE	TRUE	TRUE	92
17-00551	TRUE	TRUE	TRUE	TRUE	95
17-00613	TRUE	TRUE	TRUE	TRUE	96
17-00634	TRUE	TRUE	TRUE	TRUE	89
17-00641	TRUE	TRUE	TRUE	TRUE	93
17-00649	TRUE	TRUE	FALSE	FALSE	95
17-00667	TRUE	TRUE	FALSE	FALSE	95
17-00676	TRUE	TRUE	TRUE	TRUE	93
17-00678	TRUE	TRUE	TRUE	TRUE	97
17-00687	TRUE	TRUE	TRUE	TRUE	94
17-00689	TRUE	TRUE	TRUE	TRUE	9
17-00741	TRUE	TRUE	TRUE	TRUE	93
17-00763	TRUE	TRUE	TRUE	TRUE	55
17-00770	TRUE	TRUE	TRUE	TRUE	90
17-00775	TRUE	TRUE	TRUE	TRUE	9
17-00834	TRUE	TRUE	TRUE	TRUE	92
17-00849	TRUE	TRUE	TRUE	TRUE	91
17-00878	TRUE	TRUE	TRUE	TRUE	56
17-00881	TRUE	TRUE	TRUE	TRUE	56
17-00896	TRUE	TRUE	TRUE	TRUE	54
17-00901	TRUE	TRUE	TRUE	TRUE	57
17-00908	TRUE	TRUE	TRUE	TRUE	45
17-00915	TRUE	TRUE	TRUE	TRUE	94
17-00963	TRUE	TRUE	TRUE	TRUE	97
17-01027	TRUE	TRUE	TRUE	TRUE	89
17-01054	TRUE	TRUE	TRUE	TRUE	99
17-01060	TRUE	TRUE	TRUE	TRUE	100
18-00007	TRUE	TRUE	TRUE	TRUE	97
18-00101	TRUE	TRUE	TRUE	TRUE	99
18-00103	TRUE	TRUE	TRUE	TRUE	95
18-00105	TRUE	TRUE	TRUE	TRUE	99
18-00149	TRUE	TRUE	TRUE	TRUE	97
18-00190	TRUE	TRUE	TRUE	TRUE	99
18-00203	TRUE	TRUE	TRUE	TRUE	94
18-00218	TRUE	TRUE	TRUE	FALSE	101
18-00251	TRUE	TRUE	TRUE	TRUE	102
18-00260	TRUE	TRUE	TRUE	TRUE	99
18-00278	TRUE	TRUE	TRUE	TRUE	93
18-00290	TRUE	TRUE	TRUE	TRUE	57
18-00327	TRUE	TRUE	TRUE	TRUE	100
18-00408	TRUE	TRUE	TRUE	TRUE	98
18-00414	TRUE	TRUE	TRUE	TRUE	54
19-00084	TRUE	TRUE	TRUE	TRUE	97
19-00092	TRUE	TRUE	TRUE	TRUE	57
19-00154	TRUE	TRUE	TRUE	TRUE	98
