# Supplementary material for: Mapping the proteogenomic landscape enables prediction of drug response in acute myeloid leukemia
Source: Cell Rep Med. 2024 Jan 16;5(1):101359. doi: 10.1016/j.xcrm.2023.101359 (PMC10829797; doi:10.1016/j.xcrm.2023.101359)
Supplement: Table S2. Enrichment analysis output for subtypes, related to Figure 2 — GSEA and KSEA output for various databases, broken down into respective data types and clusters [file mmc3.xlsx]

## Sheet: Enrichment results, 159 samples
Pathway

## Sheet: Enrichment results, 210 samples
Pathway
