# Supplementary material for: Mapping the proteogenomic landscape enables prediction of drug response in acute myeloid leukemia
Source: Cell Rep Med. 2024 Jan 16;5(1):101359. doi: 10.1016/j.xcrm.2023.101359 (PMC10829797; doi:10.1016/j.xcrm.2023.101359)
Supplement: Table S3. Features found in elastic net model, related to Figure 2 and STAR Methods — Features used to predict subtype that correspond to data type as well as for various levels of alpha [file mmc4.xlsx]

## Sheet: table_s4_en_features
	Cluster	Gene	alpha	data_type
	1	ALKBH5	0.9	Global + Phospho
	1	APOOL	0.9	Global + Phospho
	1	ATG2B	0.9	Global + Phospho
	1	CRYZL1	0.9	Global + Phospho
	1	DAZAP2	0.9	Global + Phospho
	1	DHCR7	0.9	Global + Phospho
	1	EIF6	0.9	Global + Phospho
	1	FBXW11	0.9	Global + Phospho
	1	FUBP3	0.9	Global + Phospho
	1	HIKESHI	0.9	Global + Phospho
	1	LSP1	0.9	Global + Phospho
	1	MED20	0.9	Global + Phospho
	1	MEMO1	0.9	Global + Phospho
	1	MLLT1	0.9	Global + Phospho
	1	NACA	0.9	Global + Phospho
	1	NAP1L1	0.9	Global + Phospho
	1	NBDY	0.9	Global + Phospho
	1	NUDT2	0.9	Global + Phospho
	1	PGLYRP1	0.9	Global + Phospho
	1	PGM2L1	0.9	Global + Phospho
	1	PRG2	0.9	Global + Phospho
	1	RFX1	0.9	Global + Phospho
	1	S100A12	0.9	Global + Phospho
	1	SCARB2	0.9	Global + Phospho
	1	SENP3	0.9	Global + Phospho
	1	SLC25A15	0.9	Global + Phospho
	1	SLPI	0.9	Global + Phospho
	1	SNRNP27	0.9	Global + Phospho
	1	TBCA	0.9	Global + Phospho
	1	TMED10	0.9	Global + Phospho
	1	UCKL1	0.9	Global + Phospho
	1	ARHGEF6-S684s	0.9	Global + Phospho
	1	CCAR2-S678s	0.9	Global + Phospho
	1	EHBP1L1-S1257s	0.9	Global + Phospho
	1	NOP56-S520s	0.9	Global + Phospho
	1	NOP58-T510t	0.9	Global + Phospho
	1	PCBP2-S189s	0.9	Global + Phospho
	1	PRPF4B-S142sS144s	0.9	Global + Phospho
	1	SIN3A-S1112s	0.9	Global + Phospho
	1	SRRM2-S1320s	0.9	Global + Phospho
	1	ZNF148-S306s	0.9	Global + Phospho
	2	ABI3	0.9	Global + Phospho
	2	ADAM8	0.9	Global + Phospho
	2	APOB	0.9	Global + Phospho
	2	BET1L	0.9	Global + Phospho
	2	CPQ	0.9	Global + Phospho
	2	CTSH	0.9	Global + Phospho
	2	DDAH2	0.9	Global + Phospho
	2	DOCK10	0.9	Global + Phospho
	2	EFHD2	0.9	Global + Phospho
	2	EHBP1L1	0.9	Global + Phospho
	2	F8A1	0.9	Global + Phospho
	2	FBP1	0.9	Global + Phospho
	2	FUBP3	0.9	Global + Phospho
	2	GAS7	0.9	Global + Phospho
	2	IKZF1	0.9	Global + Phospho
	2	ITIH4	0.9	Global + Phospho
	2	ITPRIP	0.9	Global + Phospho
	2	KCTD12	0.9	Global + Phospho
	2	LILRA2	0.9	Global + Phospho
	2	LMAN2L	0.9	Global + Phospho
	2	LMO7	0.9	Global + Phospho
	2	LUC7L3	0.9	Global + Phospho
	2	MAGED2	0.9	Global + Phospho
	2	MAP4K5	0.9	Global + Phospho
	2	MAT2A	0.9	Global + Phospho
	2	MORF4L2	0.9	Global + Phospho
	2	MYADM	0.9	Global + Phospho
	2	P3H1	0.9	Global + Phospho
	2	RAD54L2	0.9	Global + Phospho
	2	RPS6KB1	0.9	Global + Phospho
	2	SAMHD1	0.9	Global + Phospho
	2	SERPINA1	0.9	Global + Phospho
	2	SH3BP2	0.9	Global + Phospho
	2	SLC35B2	0.9	Global + Phospho
	2	TAF5L	0.9	Global + Phospho
	2	TMEM263	0.9	Global + Phospho
	2	TNFAIP2	0.9	Global + Phospho
	2	TXNIP	0.9	Global + Phospho
	2	UBA52	0.9	Global + Phospho
	2	UBE2D3	0.9	Global + Phospho
	2	USP7	0.9	Global + Phospho
	2	ZBTB7B	0.9	Global + Phospho
	2	ZNF346	0.9	Global + Phospho
	2	ZZZ3	0.9	Global + Phospho
	2	CEP170-S838s	0.9	Global + Phospho
	2	MAST3-S793s	0.9	Global + Phospho
	2	ZNF148-S306s	0.9	Global + Phospho
	3	ANKHD1	0.9	Global + Phospho
	3	APCS	0.9	Global + Phospho
	3	CALCOCO2	0.9	Global + Phospho
	3	CHURC1-FNTB	0.9	Global + Phospho
	3	CSNK1D	0.9	Global + Phospho
	3	DHX58	0.9	Global + Phospho
	3	EEF2K	0.9	Global + Phospho
	3	FADS2	0.9	Global + Phospho
	3	IGLC2	0.9	Global + Phospho
	3	IGLL5	0.9	Global + Phospho
	3	JUNB	0.9	Global + Phospho
	3	MECR	0.9	Global + Phospho
	3	MIB1	0.9	Global + Phospho
	3	MPP1	0.9	Global + Phospho
	3	MTG2	0.9	Global + Phospho
	3	MUL1	0.9	Global + Phospho
	3	PDCD2	0.9	Global + Phospho
	3	PIAS1	0.9	Global + Phospho
	3	RALA	0.9	Global + Phospho
	3	RNF185	0.9	Global + Phospho
	3	RPS29	0.9	Global + Phospho
	3	SERF2	0.9	Global + Phospho
	3	SLC2A1	0.9	Global + Phospho
	3	TEPSIN	0.9	Global + Phospho
	3	USP1	0.9	Global + Phospho
	3	VTN	0.9	Global + Phospho
	3	CHAMP1-S275sS282s	0.9	Global + Phospho
	3	EEF1D-S549s	0.9	Global + Phospho
	3	IFNAR1-S495s	0.9	Global + Phospho
	3	KDM1B-S13s	0.9	Global + Phospho
	3	RBM15-S670sS674s	0.9	Global + Phospho
	3	RCSD1-S68s	0.9	Global + Phospho
	4	BCR	0.9	Global + Phospho
	4	BLMH	0.9	Global + Phospho
	4	C16orf62	0.9	Global + Phospho
	4	CARMIL2	0.9	Global + Phospho
	4	CD47	0.9	Global + Phospho
	4	COLGALT1	0.9	Global + Phospho
	4	COMMD9	0.9	Global + Phospho
	4	CSNK1D	0.9	Global + Phospho
	4	DNAJC7	0.9	Global + Phospho
	4	GPCPD1	0.9	Global + Phospho
	4	H1F0	0.9	Global + Phospho
	4	HPDL	0.9	Global + Phospho
	4	HVCN1	0.9	Global + Phospho
	4	KYNU	0.9	Global + Phospho
	4	LGALS1	0.9	Global + Phospho
	4	LRRC8C	0.9	Global + Phospho
	4	MAPRE2	0.9	Global + Phospho
	4	MTHFS	0.9	Global + Phospho
	4	NT5C3A	0.9	Global + Phospho
	4	OSTM1	0.9	Global + Phospho
	4	PAICS	0.9	Global + Phospho
	4	PLD3	0.9	Global + Phospho
	4	PRUNE1	0.9	Global + Phospho
	4	TLR2	0.9	Global + Phospho
	4	TNIK	0.9	Global + Phospho
	4	TYMP	0.9	Global + Phospho
	4	DOK1-S269s	0.9	Global + Phospho
	4	GDI2-S61s	0.9	Global + Phospho
	4	NUFIP2-S572s	0.9	Global + Phospho
	4	SYNE1-T8360t	0.9	Global + Phospho
	1	ABHD12	0.7	Global
	1	ALKBH5	0.7	Global
	1	APOOL	0.7	Global
	1	ATG2B	0.7	Global
	1	BPI	0.7	Global
	1	C18orf21	0.7	Global
	1	C8orf82	0.7	Global
	1	COX4I1	0.7	Global
	1	CRYZL1	0.7	Global
	1	DAZAP2	0.7	Global
	1	DHCR7	0.7	Global
	1	DHX38	0.7	Global
	1	EIF6	0.7	Global
	1	FBXW11	0.7	Global
	1	FUBP3	0.7	Global
	1	GSPT1	0.7	Global
	1	GTF2E2	0.7	Global
	1	HIKESHI	0.7	Global
	1	LSP1	0.7	Global
	1	MED20	0.7	Global
	1	MEMO1	0.7	Global
	1	MLLT1	0.7	Global
	1	NAA20	0.7	Global
	1	NACA	0.7	Global
	1	NAP1L1	0.7	Global
	1	NBDY	0.7	Global
	1	NDEL1	0.7	Global
	1	NUDT2	0.7	Global
	1	OFD1	0.7	Global
	1	OSBPL1A	0.7	Global
	1	OSBPL9	0.7	Global
	1	PGLYRP1	0.7	Global
	1	PGM2L1	0.7	Global
	1	PHF23	0.7	Global
	1	QSOX1	0.7	Global
	1	RFX1	0.7	Global
	1	RNASE2	0.7	Global
	1	RPL39	0.7	Global
	1	S100A12	0.7	Global
	1	SCARB2	0.7	Global
	1	SENP3	0.7	Global
	1	SLC25A15	0.7	Global
	1	SLPI	0.7	Global
	1	SNRNP27	0.7	Global
	1	STMN3	0.7	Global
	1	TBCA	0.7	Global
	1	THAP11	0.7	Global
	1	TMED10	0.7	Global
	1	TMEM245	0.7	Global
	1	TNFRSF10C	0.7	Global
	1	UCKL1	0.7	Global
	1	ZNF407	0.7	Global
	2	ABI3	0.7	Global
	2	ADAM8	0.7	Global
	2	APAF1	0.7	Global
	2	APOB	0.7	Global
	2	BET1L	0.7	Global
	2	CARD16	0.7	Global
	2	CASP3	0.7	Global
	2	CCDC88B	0.7	Global
	2	CNOT3	0.7	Global
	2	CPQ	0.7	Global
	2	CTSH	0.7	Global
	2	DDAH2	0.7	Global
	2	DNAJC13	0.7	Global
	2	DOCK10	0.7	Global
	2	DPYSL2	0.7	Global
	2	EFHD2	0.7	Global
	2	EHBP1L1	0.7	Global
	2	ENTPD1	0.7	Global
	2	EXOC4	0.7	Global
	2	F8A1	0.7	Global
	2	FBP1	0.7	Global
	2	FUBP3	0.7	Global
	2	GAS7	0.7	Global
	2	HDAC2	0.7	Global
	2	IKZF1	0.7	Global
	2	IL1RN	0.7	Global
	2	ITIH4	0.7	Global
	2	ITPRIP	0.7	Global
	2	KCTD12	0.7	Global
	2	KCTD15	0.7	Global
	2	LILRA2	0.7	Global
	2	LLPH	0.7	Global
	2	LMAN2L	0.7	Global
	2	LMO7	0.7	Global
	2	LUC7L3	0.7	Global
	2	MAGED2	0.7	Global
	2	MAP4K5	0.7	Global
	2	MAT2A	0.7	Global
	2	MMAB	0.7	Global
	2	MORF4L2	0.7	Global
	2	MYADM	0.7	Global
	2	P3H1	0.7	Global
	2	PDSS1	0.7	Global
	2	PTK2B	0.7	Global
	2	RAD54L2	0.7	Global
	2	RPS6KB1	0.7	Global
	2	S100A11	0.7	Global
	2	SAMHD1	0.7	Global
	2	SERPINA1	0.7	Global
	2	SH3BP2	0.7	Global
	2	SLC35B2	0.7	Global
	2	SNX18	0.7	Global
	2	SRFBP1	0.7	Global
	2	TCEAL4	0.7	Global
	2	TMEM263	0.7	Global
	2	TNFAIP2	0.7	Global
	2	TOM1	0.7	Global
	2	TRIM24	0.7	Global
	2	TROVE2	0.7	Global
	2	TXNIP	0.7	Global
	2	TYW5	0.7	Global
	2	UBA52	0.7	Global
	2	UBE2D3	0.7	Global
	2	USP7	0.7	Global
	2	ZBTB7B	0.7	Global
	2	ZDHHC6	0.7	Global
	2	ZNF346	0.7	Global
	2	ZNF512B	0.7	Global
	2	ZNF845	0.7	Global
	2	ZZZ3	0.7	Global
	3	ANKHD1	0.7	Global
	3	APCS	0.7	Global
	3	BTBD1	0.7	Global
	3	CALCOCO2	0.7	Global
	3	CHURC1-FNTB	0.7	Global
	3	COG6	0.7	Global
	3	CPSF7	0.7	Global
	3	CSNK1A1	0.7	Global
	3	CSNK1D	0.7	Global
	3	EEF2K	0.7	Global
	3	ENO2	0.7	Global
	3	FADS2	0.7	Global
	3	HHEX	0.7	Global
	3	IGLC2	0.7	Global
	3	IGLL5	0.7	Global
	3	JUNB	0.7	Global
	3	MECR	0.7	Global
	3	MIB1	0.7	Global
	3	MITD1	0.7	Global
	3	MPP1	0.7	Global
	3	MTG2	0.7	Global
	3	MUL1	0.7	Global
	3	PDCD2	0.7	Global
	3	PEX3	0.7	Global
	3	PIAS1	0.7	Global
	3	RALA	0.7	Global
	3	RNF185	0.7	Global
	3	RNF4	0.7	Global
	3	RPS29	0.7	Global
	3	SERF2	0.7	Global
	3	SLC2A1	0.7	Global
	3	SLC35B2	0.7	Global
	3	SP140L	0.7	Global
	3	TEPSIN	0.7	Global
	3	USP1	0.7	Global
	3	VTN	0.7	Global
	3	ZFYVE1	0.7	Global
	4	BCR	0.7	Global
	4	BLMH	0.7	Global
	4	C16orf62	0.7	Global
	4	CARMIL2	0.7	Global
	4	CD47	0.7	Global
	4	CD59	0.7	Global
	4	CEBPB	0.7	Global
	4	COLGALT1	0.7	Global
	4	COMMD9	0.7	Global
	4	CSNK1D	0.7	Global
	4	DNAJC7	0.7	Global
	4	EPB41	0.7	Global
	4	GPCPD1	0.7	Global
	4	GTSF1	0.7	Global
	4	H1F0	0.7	Global
	4	HEMGN	0.7	Global
	4	HPDL	0.7	Global
	4	HSPBAP1	0.7	Global
	4	HVCN1	0.7	Global
	4	IRF5	0.7	Global
	4	KYNU	0.7	Global
	4	LGALS1	0.7	Global
	4	LRRC8C	0.7	Global
	4	LRSAM1	0.7	Global
	4	MAN2A1	0.7	Global
	4	MAPRE2	0.7	Global
	4	MTHFS	0.7	Global
	4	NSUN6	0.7	Global
	4	NT5C3A	0.7	Global
	4	OSTM1	0.7	Global
	4	PAICS	0.7	Global
	4	PJA2	0.7	Global
	4	PLD3	0.7	Global
	4	PRUNE1	0.7	Global
	4	PTK7	0.7	Global
	4	REPIN1	0.7	Global
	4	2023-09-01	0.7	Global
	4	SHKBP1	0.7	Global
	4	TERF1	0.7	Global
	4	TLR2	0.7	Global
	4	TNIK	0.7	Global
	4	TYMP	0.7	Global
	1	BCLAF1-S397s	0.7	Phospho
	1	CCAR2-S678s	0.7	Phospho
	1	EHBP1L1-S1257s	0.7	Phospho
	1	HNRNPA2B1-T176t	0.7	Phospho
	1	INTS1-T1319t	0.7	Phospho
	1	KDM2A-S558s	0.7	Phospho
	1	NOP56-S520s	0.7	Phospho
	1	NOP58-T510t	0.7	Phospho
	1	NUCKS1-Y26y	0.7	Phospho
	1	PCBP2-S189s	0.7	Phospho
	1	SIN3A-S1112s	0.7	Phospho
	1	SRRM1-S778s	0.7	Phospho
	1	SRRM2-S1320s	0.7	Phospho
	1	SSB-S366s	0.7	Phospho
	1	TOP1-S394s	0.7	Phospho
	1	ZNF148-S306s	0.7	Phospho
	2	ADD1-S358s	0.7	Phospho
	2	AKAP13-S1565s	0.7	Phospho
	2	ARHGAP30-S709s	0.7	Phospho
	2	CAMK2D-T287t	0.7	Phospho
	2	CASP3-S26s	0.7	Phospho
	2	CEP170-S838s	0.7	Phospho
	2	DNAJC5-S12s	0.7	Phospho
	2	EEF2-T59t	0.7	Phospho
	2	EHBP1L1-S1257s	0.7	Phospho
	2	GAS7-S156s	0.7	Phospho
	2	GMIP-S234s	0.7	Phospho
	2	KCTD12-S187s	0.7	Phospho
	2	LILRA6-S520s	0.7	Phospho
	2	LILRB3-S520s	0.7	Phospho
	2	LMNB1-T20t	0.7	Phospho
	2	MAST3-S793s	0.7	Phospho
	2	NADK-S46s	0.7	Phospho
	2	NOP58-S502sS514s	0.7	Phospho
	2	PPP1R2-S122s	0.7	Phospho
	2	SLAIN2-S391s	0.7	Phospho
	2	STK10-S454s	0.7	Phospho
	2	TRIP12-S312s	0.7	Phospho
	2	ZC3H18-S876s	0.7	Phospho
	2	ZMYM3-T464t	0.7	Phospho
	2	ZNF609-S1055s	0.7	Phospho
	3	BIN1-S296sS298s	0.7	Phospho
	3	CAP1-S308s	0.7	Phospho
	3	CHD4-T700t	0.7	Phospho
	3	EEF1D-S549s	0.7	Phospho
	3	FKBP5-S13s	0.7	Phospho
	3	GART-T798t	0.7	Phospho
	3	HIPK1-Y352y	0.7	Phospho
	3	IFNAR1-S495s	0.7	Phospho
	3	MYO9B-S1290s	0.7	Phospho
	3	NCOA5-S378sS381s	0.7	Phospho
	3	OXSR1-S339s	0.7	Phospho
	3	PARN-S619s	0.7	Phospho
	3	PDAP1-S60sS63s	0.7	Phospho
	3	POLDIP3-S127s	0.7	Phospho
	3	RCSD1-S68s	0.7	Phospho
	3	SEC61B-S17s	0.7	Phospho
	3	SLAIN2-S391s	0.7	Phospho
	3	SLF2-S317s	0.7	Phospho
	3	SRSF4-S113s	0.7	Phospho
	3	SRSF6-S119s	0.7	Phospho
	3	STMN1-S38s	0.7	Phospho
	4	AHNAK-S135s	0.7	Phospho
	4	BIN1-S296sS298s	0.7	Phospho
	4	CHD4-S274s	0.7	Phospho
	4	DOK1-S269s	0.7	Phospho
	4	GDI2-S61s	0.7	Phospho
	4	JMJD1C-S943s	0.7	Phospho
	4	LMNA-S406sS407s	0.7	Phospho
	4	LMNA-T19t	0.7	Phospho
	4	MAPRE2-S200s	0.7	Phospho
	4	MCM2-S139s	0.7	Phospho
	4	MCM4-S32s	0.7	Phospho
	4	NADK-S64s	0.7	Phospho
	4	NPM1-S195s	0.7	Phospho
	4	NUFIP2-S572s	0.7	Phospho
	4	RASAL3-S841s	0.7	Phospho
	4	SEC16A-S1305s	0.7	Phospho
	4	STAT5B-S128s	0.7	Phospho
	4	SYNE1-T8360t	0.7	Phospho
	4	TFPT-T207t	0.7	Phospho
	4	TGOLN2-S298s	0.7	Phospho
	4	TNIK-S640s	0.7	Phospho
	1	UBXN7-AS1	0.7	RNA
	1	AIM1L	0.7	RNA
	1	C4orf47	0.7	RNA
	1	RP11-445N18.3	0.7	RNA
	1	FAM106B	0.7	RNA
	1	CDR2L	0.7	RNA
	1	XXbac-BPG157A10.21	0.7	RNA
	1	LTF	0.7	RNA
	1	RPL31P2	0.7	RNA
	1	RP11-3P17.4	0.7	RNA
	1	LINC00189	0.7	RNA
	1	RP11-262H14.4	0.7	RNA
	1	CCDC64B	0.7	RNA
	1	SNORD12C	0.7	RNA
	1	CTD-3193K9.4	0.7	RNA
	1	INSC	0.7	RNA
	1	MAPK8IP2	0.7	RNA
	1	CTD-2301A4.3	0.7	RNA
	1	CYP4F3	0.7	RNA
	1	FAM57B	0.7	RNA
	1	CLEC4D	0.7	RNA
	1	RP11-407G23.4	0.7	RNA
	1	AC079807.4	0.7	RNA
	1	LINC00854	0.7	RNA
	1	TNFRSF9	0.7	RNA
	1	FOXH1	0.7	RNA
	1	PRPSAP2	0.7	RNA
	1	RP11-807H22.6	0.7	RNA
	1	RP11-96C23.9	0.7	RNA
	1	ATP2C2	0.7	RNA
	1	OLFM4	0.7	RNA
	1	RP11-783K16.14	0.7	RNA
	1	TEX29	0.7	RNA
	1	AGAP8	0.7	RNA
	1	BTNL8	0.7	RNA
	1	DOC2B	0.7	RNA
	1	IGHV3-38	0.7	RNA
	1	IL2RB	0.7	RNA
	1	TACSTD2	0.7	RNA
	1	ABTB1	0.7	RNA
	1	CXCR1	0.7	RNA
	1	CCDC125	0.7	RNA
	1	GALNTL6	0.7	RNA
	1	RP11-872D17.4	0.7	RNA
	1	HRH4	0.7	RNA
	1	CHI3L1	0.7	RNA
	1	RPEP4	0.7	RNA
	1	RP3-428L16.2	0.7	RNA
	1	AC012146.7	0.7	RNA
	1	TARM1	0.7	RNA
	1	RAB19	0.7	RNA
	1	KIAA1324	0.7	RNA
	1	RP11-321E2.4	0.7	RNA
	2	TTC3P1	0.7	RNA
	2	RP11-168J18.6	0.7	RNA
	2	RP11-138I1.4	0.7	RNA
	2	IGLV10-54	0.7	RNA
	2	TMEM127	0.7	RNA
	2	AC092535.3	0.7	RNA
	2	SNRPD2P1	0.7	RNA
	2	CHMP4B	0.7	RNA
	2	RP11-295H24.3	0.7	RNA
	2	TMEM170B	0.7	RNA
	2	SNORD78	0.7	RNA
	2	PCSK7	0.7	RNA
	2	SRPX	0.7	RNA
	2	RP11-133N21.7	0.7	RNA
	2	ALDH7A1P1	0.7	RNA
	2	SOHLH2	0.7	RNA
	2	SLC11A1	0.7	RNA
	2	ZFP57	0.7	RNA
	2	POLR3D	0.7	RNA
	2	RP6-159A1.2	0.7	RNA
	2	XKR5	0.7	RNA
	2	GABBR1	0.7	RNA
	2	RP11-162G10.1	0.7	RNA
	2	TAS2R12	0.7	RNA
	2	RP11-342M1.3	0.7	RNA
	2	SETD7	0.7	RNA
	2	STPG2	0.7	RNA
	2	PRPSAP2	0.7	RNA
	2	SGCD	0.7	RNA
	2	PPT2-EGFL8	0.7	RNA
	2	RP11-634B7.4	0.7	RNA
	2	SCRN2	0.7	RNA
	2	TLR1	0.7	RNA
	2	RP11-235E17.3	0.7	RNA
	2	ZBTB7A	0.7	RNA
	2	EFHD2	0.7	RNA
	2	SCPEP1	0.7	RNA
	2	MLLT4	0.7	RNA
	2	RAB8B	0.7	RNA
	2	USP3	0.7	RNA
	2	AC006111.1	0.7	RNA
	2	B3GNT3	0.7	RNA
	2	ENTPD1	0.7	RNA
	2	AC012074.1	0.7	RNA
	2	AC092299.8	0.7	RNA
	2	TCIRG1	0.7	RNA
	2	SNORA71C	0.7	RNA
	2	NEDD9	0.7	RNA
	2	NCF1C	0.7	RNA
	2	CCZ1B	0.7	RNA
	2	MFSD5	0.7	RNA
	2	THEMIS2	0.7	RNA
	2	ATG10	0.7	RNA
	2	HDAC4	0.7	RNA
	2	TOM1	0.7	RNA
	2	ITGAX	0.7	RNA
	2	OGFRL1	0.7	RNA
	2	STXBP2	0.7	RNA
	2	TLR2	0.7	RNA
	2	B4GALT1	0.7	RNA
	2	TTC3	0.7	RNA
	2	RP11-148K1.12	0.7	RNA
	2	IL4R	0.7	RNA
	3	TOB1-AS1	0.7	RNA
	3	AC002467.7	0.7	RNA
	3	ARID5A	0.7	RNA
	3	SPATC1L	0.7	RNA
	3	PDCD1	0.7	RNA
	3	C4orf27	0.7	RNA
	3	PPP1R11P1	0.7	RNA
	3	GALK2	0.7	RNA
	3	MYCBP	0.7	RNA
	3	TBCE	0.7	RNA
	3	MFSD3	0.7	RNA
	3	CXXC11	0.7	RNA
	3	TIMMDC1	0.7	RNA
	3	TMEM251	0.7	RNA
	3	REL	0.7	RNA
	3	FUT3	0.7	RNA
	3	SLC35E1	0.7	RNA
	3	TTC1	0.7	RNA
	3	KCTD9	0.7	RNA
	3	FUT5	0.7	RNA
	3	AP006621.6	0.7	RNA
	3	ZCCHC12	0.7	RNA
	3	ALG2	0.7	RNA
	3	DGCR14	0.7	RNA
	3	ANP32A	0.7	RNA
	3	APEH	0.7	RNA
	3	SMOX	0.7	RNA
	3	MRPS34	0.7	RNA
	3	EIF2AK3	0.7	RNA
	3	PNPO	0.7	RNA
	3	MATN1-AS1	0.7	RNA
	3	MTCH1	0.7	RNA
	3	SAC3D1	0.7	RNA
	3	RPA2	0.7	RNA
	3	ALDH1B1	0.7	RNA
	3	SLC37A4	0.7	RNA
	4	CTD-2357A8.3	0.7	RNA
	4	RP1-111C20.3	0.7	RNA
	4	CX3CR1	0.7	RNA
	4	TRBJ2-2P	0.7	RNA
	4	RP11-815M8.1	0.7	RNA
	4	CALM2P3	0.7	RNA
	4	ANKRD36	0.7	RNA
	4	QRFP	0.7	RNA
	4	RHOH	0.7	RNA
	4	ZNF395	0.7	RNA
	4	ZEB1	0.7	RNA
	4	LY6G6C	0.7	RNA
	4	PQLC3	0.7	RNA
	4	UTS2	0.7	RNA
	4	RN7SL138P	0.7	RNA
	4	ADCK5	0.7	RNA
	4	RP11-326C3.7	0.7	RNA
	4	RFPL2	0.7	RNA
	4	LINC00482	0.7	RNA
	4	RP3-473L9.4	0.7	RNA
	4	ATL3	0.7	RNA
	4	YWHAB	0.7	RNA
	4	RP11-362F19.3	0.7	RNA
	4	MS4A7	0.7	RNA
	4	MS4A14	0.7	RNA
	4	NUDT16	0.7	RNA
	4	AVPR2	0.7	RNA
	4	ZNF608	0.7	RNA
	4	TMEM167A	0.7	RNA
	4	RP11-677M14.7	0.7	RNA
	4	ZFYVE21	0.7	RNA
	4	CD69	0.7	RNA
	4	COMTD1	0.7	RNA
	4	TNIK	0.7	RNA
	4	PENK	0.7	RNA
	4	PRRT3	0.7	RNA
	4	TPRG1-AS1	0.7	RNA
