# Supplementary material for: Mapping the proteogenomic landscape enables prediction of drug response in acute myeloid leukemia
Source: Cell Rep Med. 2024 Jan 16;5(1):101359. doi: 10.1016/j.xcrm.2023.101359 (PMC10829797; doi:10.1016/j.xcrm.2023.101359)
Supplement: Table S4. List of drugs that were used to build lightGBM models of response, related to Figures 3 and S3 and STAR Methods [file mmc5.csv]

17-AAG (Tanespimycin)
A-674563
AT7519
Afatinib (BIBW-2992)
BEZ235
Bortezomib (Velcade)
CI-1040 (PD184352)
CYT387
Cabozantinib
Dasatinib
Doramapimod (BIRB 796)
Dovitinib (CHIR-258)
Elesclomol
Entospletinib (GS-9973)
Flavopiridol
Foretinib (XL880)
GDC-0941
Gilteritinib
INK-128
JAK Inhibitor I
JNJ-28312141
JQ1
KI20227
KW-2449
Midostaurin
NF-kB Activation Inhibitor
NVP-TAE684
Neratinib (HKI-272)
OTX-015
PD173955
PI-103
PP242
Panobinostat
Pelitinib (EKB-569)
Ponatinib (AP24534)
Quizartinib (AC220)
RAF265 (CHIR-265)
Rapamycin
SNS-032 (BMS-387032)
Selinexor
Selumetinib (AZD6244)
Sorafenib
Tivozanib (AV-951)
Trametinib (GSK1120212)
VX-745
Vargetef
Venetoclax
