# Supplementary material for: Mapping the proteogenomic landscape enables prediction of drug response in acute myeloid leukemia
Source: Cell Rep Med. 2024 Jan 16;5(1):101359. doi: 10.1016/j.xcrm.2023.101359 (PMC10829797; doi:10.1016/j.xcrm.2023.101359)
Supplement: Table S5. Features obtained from lightGBM or elastic net models for predicting drug response, related to Figures 5 and S3 — The file includes features obtained for each data type, drug, and for every k-split (5 way cross validation, resulting in 25 shuffled models), as well as various metrics used for the model training [file mmc6.csv]

	model	feature_names	n_feat	rmse	r2	pearson	spearman	pr	sr	k	drug_name	data_type
0	EN	ABHD10_prot|ACSM3_prot|ACTR3B_prot|ADAM15_prot|ADD2_prot|AGAP3_prot|AGMAT_prot|AGPAT3_prot|AHR_prot|ALDH1L2_prot|ALKBH3_prot|ANAPC16_prot|ANXA2_prot|AOAH_prot|AP5S1_prot|APOD_prot|ATAD3B_prot|BAG3_prot|BASP1_prot|BCAT1_prot|BCL7B_prot|BPHL_prot|BST2_prot|C18orf25_prot|C1RL_prot|CAMK2D_prot|CAPN2_prot|CARD11_prot|CARS2_prot|CAVIN2_prot|CD109_prot|CD163_prot|CD164_prot|CD36_prot|CD4_prot|CD74_prot|…	315	55.453862047666796	0.43557718688778313	0.7043000030303636	0.6847863247863248	5.9246512731303055e-05	0.00011382646241388953	0	Venetoclax	proteomics
1	gbt	AAMDC_prot|ACAP2_prot|ACSS1_prot|ANKS1A_prot|ANP32A_prot|APOL3_prot|APOOL_prot|APOO_prot|ARAP1_prot|AUH_prot|AVL9_prot|BCL2_prot|BLVRA_prot|BRD1_prot|CAMKK2_prot|CD93_prot|CD99_prot|CLINT1_prot|COL4A3BP_prot|CRIPT_prot|DCAF1_prot|DHTKD1_prot|EIF4E3_prot|ERGIC1_prot|ERI3_prot|EXD2_prot|FBXO30_prot|FCGRT_prot|FECH_prot|FRMD8_prot|GIMAP8_prot|GNPDA1_prot|HCK_prot|HECTD3_prot|HSP90B1_prot|IFI30_prot|…	90	47.859696413286684	0.5795824447302065	0.7944404473437933	0.7729914529914529	1.2599350139763993e-06	3.6768395963452965e-06	0	Venetoclax	proteomics
0	EN	A2M_prot|ABHD10_prot|ACAA2_prot|ACSM3_prot|ADAM15_prot|ADAT1_prot|ADD2_prot|ADGRG5_prot|AGAP3_prot|AGMAT_prot|AGPAT3_prot|AIFM2_prot|ALOX5AP_prot|ANAPC16_prot|ANPEP_prot|AOAH_prot|AP1S1_prot|AP5S1_prot|APLP2_prot|APOBR_prot|APOD_prot|ATAD3B_prot|BASP1_prot|BCAT1_prot|BPI_prot|C12orf45_prot|C4BPA_prot|CA8_prot|CAMK2D_prot|CAPN2_prot|CARD11_prot|CARS2_prot|CAVIN2_prot|CD14_prot|CD163_prot|CD164_pro…	273	71.06895731379548	0.3570581927330928	0.6273874469100928	0.6314529914529914	0.0006023545756296749	0.0005411425256025759	1	Venetoclax	proteomics
1	gbt	AAMDC_prot|ACAD8_prot|ACSS1_prot|ACSS2_prot|AGK_prot|ALKBH5_prot|ANKRD27_prot|ANXA6_prot|AP2A2_prot|APOBEC3G_prot|APOBR_prot|ARAP1_prot|ATG4B_prot|ATP5S_prot|AUH_prot|AVL9_prot|BCL2_prot|CAB39_prot|CARD16_prot|CFDP1_prot|CHM_prot|COL4A3BP_prot|CRIPT_prot|CSNK1A1_prot|CTSS_prot|DHRS11_prot|DNAJC13_prot|DPP9_prot|EHBP1L1_prot|EIF6_prot|EPDR1_prot|ESYT2_prot|FCGRT_prot|FLOT1_prot|FXR1_prot|GABARAP_p…	93	55.62539690813177	0.6061253548915464	0.8457638130818252	0.8064957264957264	5.3208702827185583e-08	6.523096145960043e-07	1	Venetoclax	proteomics
0	EN	ACSM3_prot|ACY3_prot|ADAP1_prot|ADAT1_prot|AGAP3_prot|AGPAT3_prot|AHR_prot|AIDA_prot|AIF1_prot|ALKBH3_prot|ANPEP_prot|ANXA2_prot|AOAH_prot|APOBR_prot|ARSB_prot|ATAD3B_prot|BAG3_prot|BASP1_prot|BCAT1_prot|BPI_prot|BST2_prot|C18orf25_prot|C1RL_prot|C3_prot|C4BPA_prot|CAMK2D_prot|CAPN2_prot|CAVIN1_prot|CAVIN2_prot|CCNT1_prot|CCSAP_prot|CD109_prot|CD163_prot|CD164_prot|CD180_prot|CD2_prot|CD34_prot|C…	287	70.71869943729145	-0.45306511823247386	0.461446499626404	0.43	0.020239104342932655	0.031918410592466445	2	Venetoclax	proteomics
1	gbt	AAMDC_prot|ACAP2_prot|ACSS1_prot|AKAP13_prot|ANP32A_prot|APOBR_prot|ARAP1_prot|ARHGAP30_prot|ATG4B_prot|AVL9_prot|BAG3_prot|BCKDHB_prot|BCL2_prot|CAB39_prot|CAP1_prot|CD14_prot|CD93_prot|CD99L2_prot|CD99_prot|COL4A3BP_prot|CP_prot|CRYBG1_prot|DENND1A_prot|DNAJC13_prot|DNASE2_prot|EEA1_prot|EHBP1L1_prot|EPDR1_prot|ERGIC1_prot|FCGRT_prot|FLII_prot|GIMAP1-GIMAP5_prot|GIMAP8_prot|GLS_prot|GRHPR_prot|…	92	59.58527097218022	-0.031559741192883184	0.6383136323924669	0.5623076923076923	0.0005958981361693656	0.0034366726125286324	2	Venetoclax	proteomics
0	EN	ABHD10_prot|ABHD11_prot|ACSM3_prot|ADAM15_prot|ADAM8_prot|ADAP1_prot|AGMAT_prot|AHR_prot|ALG1_prot|ANAPC16_prot|ANP32E_prot|ANXA5_prot|AOAH_prot|AP5S1_prot|APLP2_prot|ARIH2_prot|BASP1_prot|BCL7B_prot|BPI_prot|BST2_prot|C18orf25_prot|C1RL_prot|CAMK2D_prot|CARD9_prot|CARS2_prot|CAVIN1_prot|CBX6_prot|CCNDBP1_prot|CD14_prot|CD163_prot|CD36_prot|CD4_prot|CD81_prot|CD93_prot|CDC42SE1_prot|CDKN2C_prot|C…	289	75.65775379454402	0.0013393526057944305	0.34874227128533597	0.29384615384615387	0.08753348149929627	0.15395148560637864	3	Venetoclax	proteomics
1	gbt	AAMDC_prot|ACSL4_prot|ADA_prot|ADSS_prot|ALKBH5_prot|APOBR_prot|ARAP1_prot|ATP6V1C1_prot|ATP6V1E1_prot|BCL11A_prot|BCL2_prot|BLVRA_prot|BRD1_prot|CAMKK2_prot|CARD16_prot|CARD9_prot|CASP6_prot|CBFB_prot|CD59_prot|CD93_prot|CNBP_prot|COL4A3BP_prot|CRBN_prot|CRIPT_prot|DDAH2_prot|DDX17_prot|DDX18_prot|DGLUCY_prot|DHRS11_prot|DNAJC13_prot|EGLN1_prot|EMC10_prot|ETF1_prot|ETV6_prot|FAM120A_prot|FAM49B_…	123	64.90581995382318	0.2650152444711459	0.5492177813180206	0.5207692307692308	0.004462535895382137	0.007606128587039089	3	Venetoclax	proteomics
0	EN	ACSM3_prot|ADAM15_prot|AGAP3_prot|AGMAT_prot|AGPAT3_prot|AIDA_prot|AIF1_prot|AIFM2_prot|ANAPC16_prot|ANXA5_prot|ANXA6_prot|AOAH_prot|APOC3_prot|APOL3_prot|APP_prot|ASS1_prot|BAG3_prot|BASP1_prot|BCAT1_prot|BSPRY_prot|C18orf25_prot|C1RL_prot|C1orf109_prot|C4BPA_prot|CALD1_prot|CBX6_prot|CD163_prot|CD33_prot|CD34_prot|CD36_prot|CD74_prot|CD93_prot|CEACAM8_prot|CEBPD_prot|CHCHD5_prot|CKB_prot|CLCC1_…	275	75.22650220567273	0.1399190573445418	0.5163667671670364	0.5146153846153847	0.008227737961871161	0.00848653210284241	4	Venetoclax	proteomics
1	gbt	AAMDC_prot|ACAP2_prot|ACSS1_prot|ADD3_prot|AKAP10_prot|ALKBH5_prot|ANXA5_prot|ANXA6_prot|ARAP1_prot|BCL2_prot|BIRC6_prot|BLVRA_prot|BPHL_prot|C1D_prot|C5orf22_prot|CARD16_prot|CD300A_prot|CD302_prot|CDC42SE1_prot|CDC5L_prot|CHM_prot|CLCN7_prot|COL4A3BP_prot|COQ7_prot|CTSF_prot|CTSS_prot|CXXC1_prot|DBNL_prot|DCP1B_prot|DDX18_prot|DFFB_prot|DHX30_prot|DICER1_prot|DNAJC13_prot|DOCK10_prot|DPYD_prot|…	129	66.00494609248449	0.3378588964515551	0.632571348832732	0.6130769230769231	0.0006912068889619434	0.001119908561673059	4	Venetoclax	proteomics
0	EN	A2M_prot|ABHD10_prot|ACPP_prot|ACSM3_prot|ADAM15_prot|ADGRG5_prot|AGAP3_prot|AGPAT3_prot|AIFM2_prot|ALDH2_prot|ALG13_prot|ALKBH3_prot|AOAH_prot|APCS_prot|APOBR_prot|APOH_prot|APOL3_prot|ATAD3B_prot|BCAT1_prot|BST2_prot|C12orf45_prot|C1RL_prot|C1orf109_prot|CAPN2_prot|CARD6_prot|CARD9_prot|CASP1_prot|CAVIN2_prot|CCDC59_prot|CD109_prot|CD163_prot|CD164_prot|CD177_prot|CD34_prot|CD36_prot|CD4_prot|C…	280	70.45932386629725	0.1971517399911208	0.5169487836273507	0.5193162393162393	0.006847412317677973	0.006553353196336487	5	Venetoclax	proteomics
1	gbt	AAMDC_prot|AAR2_prot|ACAD8_prot|ALKBH5_prot|APOBEC3B_prot|APOBR_prot|APOOL_prot|ARAP1_prot|ARF3_prot|ATP11B_prot|ATRX_prot|BAD_prot|BCKDHB_prot|BCL2_prot|BPHL_prot|BTK_prot|CARD16_prot|CARD6_prot|CD14_prot|CDC5L_prot|CERS6_prot|CHI3L1_prot|CLINT1_prot|COL4A3BP_prot|CRIPT_prot|CTNNBL1_prot|CTSS_prot|CXXC1_prot|DCP1B_prot|DNAJC13_prot|DNAJC7_prot|EHD4_prot|EML2_prot|EPDR1_prot|ERGIC1_prot|FAM107B_p…	110	59.732993933643016	0.4229876697507683	0.6847148310247688	0.6348717948717948	0.00011408881197591971	0.0004939330873966639	5	Venetoclax	proteomics
0	EN	ACSM3_prot|ADAM15_prot|AGAP3_prot|AGMAT_prot|AGPAT3_prot|ANTXR2_prot|ANXA2_prot|ANXA5_prot|AOAH_prot|AP5S1_prot|APOBR_prot|APOD_prot|ARPC3_prot|ASS1_prot|BAG3_prot|BANK1_prot|BASP1_prot|BCAT1_prot|BPI_prot|BST2_prot|C1RL_prot|CAMK2D_prot|CAMLG_prot|CAPN2_prot|CAVIN1_prot|CAVIN2_prot|CBX6_prot|CCSAP_prot|CD163_prot|CD180_prot|CD33_prot|CD34_prot|CD36_prot|CD4_prot|CD68_prot|CD93_prot|CDC42SE1_prot…	257	73.19680041544449	0.20307285806387065	0.6650944647307608	0.617094017094017	0.0002097311578554797	0.0007849619314304713	6	Venetoclax	proteomics
1	gbt	AAMDC_prot|ACSF3_prot|ACSS1_prot|AKAP13_prot|AP2A2_prot|APOBR_prot|ARAF_prot|ARAP1_prot|ARHGAP12_prot|ARHGAP30_prot|ATG7_prot|ATP5S_prot|BCL2_prot|CAP1_prot|CD14_prot|CD300A_prot|CD93_prot|CHMP7_prot|CLCN3_prot|CLINT1_prot|COL4A3BP_prot|COPG1_prot|CRYBG1_prot|CTPS2_prot|DHRS11_prot|DPP9_prot|ENTPD1_prot|EPDR1_prot|ERI3_prot|FCGRT_prot|FLCN_prot|FTH1_prot|FTO_prot|GABPB2_prot|GIMAP1_prot|GIMAP8_pr…	86	61.181415792719065	0.4432330226650062	0.7530496197415747	0.6663247863247863	9.02294620619741e-06	0.00020213642125616494	6	Venetoclax	proteomics
0	EN	A2M_prot|ABHD10_prot|ACOX1_prot|ACSM3_prot|ADAM15_prot|ADAP1_prot|ADAT1_prot|AGAP3_prot|AGMAT_prot|AGPAT3_prot|AHR_prot|AHSG_prot|ALDH1L2_prot|ALDH4A1_prot|ANAPC16_prot|ANP32E_prot|ANXA2_prot|ANXA5_prot|AOAH_prot|APOBR_prot|ARIH2_prot|ASS1_prot|ATXN1L_prot|BASP1_prot|BCAT1_prot|BCL2L1_prot|BLVRA_prot|BPI_prot|BST2_prot|BYSL_prot|C18orf25_prot|C1RL_prot|CAMK2D_prot|CAPN2_prot|CARD11_prot|CARS2_pro…	337	62.25278002625919	0.2617259611555711	0.7064930645232188	0.7453846153846154	7.906870515257984e-05	1.90721878147101e-05	7	Venetoclax	proteomics
1	gbt	AAMDC_prot|ALKBH5_prot|ANXA6_prot|APBB1IP_prot|APOOL_prot|ARAP1_prot|ARMC10_prot|BCL11A_prot|BCL2_prot|BLVRA_prot|CAMK2D_prot|CAMKK2_prot|CARD16_prot|CD99_prot|CDC123_prot|COL4A3BP_prot|CORO1A_prot|CTSF_prot|DCAF1_prot|DDX52_prot|DHTKD1_prot|DNAJC13_prot|DPYSL3_prot|DYNLT3_prot|EEF1B2_prot|EHBP1L1_prot|EIF4E3_prot|ELP1_prot|ENDOD1_prot|EPDR1_prot|ERGIC1_prot|ERGIC3_prot|FAM120A_prot|FBXO30_prot|F…	103	51.1854903363048	0.5008928035417566	0.7389390904998129	0.7107692307692308	2.455118252168668e-05	6.838177233326351e-05	7	Venetoclax	proteomics
0	EN	A2M_prot|ABHD10_prot|ABHD11_prot|ACADM_prot|ACSM3_prot|ADAM15_prot|ADAM8_prot|ADD2_prot|AGAP3_prot|AGMAT_prot|AIDA_prot|ALG13_prot|ANXA2_prot|ANXA5_prot|AOAH_prot|ARHGEF11_prot|BASP1_prot|BCAT1_prot|BCL7B_prot|BPI_prot|C18orf25_prot|C4BPA_prot|CA1_prot|CAMK2D_prot|CARD11_prot|CARD9_prot|CAVIN1_prot|CBX6_prot|CD4_prot|CD93_prot|CDA_prot|CEACAM8_prot|CEBPD_prot|CFH_prot|CHCHD2_prot|CHCHD4_prot|CHEK…	279	73.83912021221552	0.21519372992340136	0.5859111665352348	0.6092307692307692	0.0020871385093169767	0.0012272604760963427	8	Venetoclax	proteomics
1	gbt	AAMDC_prot|AKAP10_prot|AKAP13_prot|AKNA_prot|ALKBH5_prot|AP1S2_prot|APOBEC3G_prot|APOBR_prot|ARAP1_prot|ARHGAP30_prot|ATAD1_prot|ATP5S_prot|AVL9_prot|BCL2_prot|BTK_prot|CARD16_prot|CARD8_prot|CASP3_prot|CD302_prot|CD99_prot|CEP97_prot|CLINT1_prot|CNBP_prot|COL4A3BP_prot|CUTC_prot|DDAH2_prot|DHRS11_prot|DYNLT1_prot|DYNLT3_prot|EARS2_prot|EIF6_prot|EPDR1_prot|FBXO30_prot|FCGRT_prot|FGD2_prot|FLII_p…	94	60.26727927147178	0.47717949879597976	0.7488723171236766	0.7592307692307693	1.6584905488368953e-05	1.0804535988650988e-05	8	Venetoclax	proteomics
0	EN	ABHD10_prot|ACSM3_prot|ADAP1_prot|ADAT1_prot|ADD2_prot|AGPAT3_prot|AHR_prot|AIFM2_prot|ALDOC_prot|ANAPC16_prot|ANXA5_prot|AOAH_prot|AP5S1_prot|APOA1_prot|APOD_prot|APP_prot|ARIH2_prot|BAG3_prot|BASP1_prot|BCAT1_prot|BPI_prot|BST2_prot|C18orf25_prot|C1RL_prot|C4BPA_prot|C5AR1_prot|CA8_prot|CAMK2D_prot|CAPN2_prot|CARD16_prot|CARS2_prot|CBX6_prot|CCSAP_prot|CD163_prot|CD164_prot|CD36_prot|CD74_prot|…	283	67.28742352989012	0.11751474859971756	0.5032826355364532	0.5069230769230769	0.010330289311023167	0.009704932351348812	9	Venetoclax	proteomics
1	gbt	AAMDC_prot|ACAD8_prot|ACSL3_prot|AKAP10_prot|APOO_prot|ARAP1_prot|ATP5S_prot|ATP6V1C1_prot|BCKDHB_prot|BCL2_prot|BLVRA_prot|BPTF_prot|C12orf4_prot|CAP1_prot|CARD16_prot|CD300A_prot|CD93_prot|CHMP2A_prot|COL4A3BP_prot|COPA_prot|COQ9_prot|CRIPT_prot|CXXC1_prot|DCAF1_prot|DCP1B_prot|DDAH2_prot|DNAJC13_prot|DNAJC7_prot|EIF4E3_prot|EPDR1_prot|ERGIC1_prot|FAHD2A_prot|FAM136A_prot|FCGRT_prot|FXR1_prot|G…	101	49.82116371046694	0.5161982974650413	0.7464861835067373	0.7453846153846154	1.8253101979518545e-05	1.90721878147101e-05	9	Venetoclax	proteomics
0	EN	ABHD10_prot|ABHD11_prot|ACSM3_prot|ADAM8_prot|ADD2_prot|AGAP3_prot|AHR_prot|AHSG_prot|AIFM2_prot|ALDH1L2_prot|ANXA2_prot|AOAH_prot|APOBR_prot|ASS1_prot|BASP1_prot|BCAT1_prot|BPI_prot|BST2_prot|BYSL_prot|C18orf25_prot|C9orf72_prot|CAMK2D_prot|CAMKK2_prot|CAPN2_prot|CARD9_prot|CARS2_prot|CAVIN2_prot|CBX4_prot|CBX6_prot|CD163_prot|CD302_prot|CD36_prot|CD82_prot|CD93_prot|CDC37_prot|CEACAM6_prot|CEBP…	260	77.62667248256591	0.007920346148565849	0.4988479913716909	0.41743589743589743	0.009483508754468748	0.033855121740812115	10	Venetoclax	proteomics
1	gbt	AAMDC_prot|AKAP10_prot|AKAP13_prot|ANKRD27_prot|APOBR_prot|ARAP1_prot|ARHGAP30_prot|ATG9A_prot|BCL2_prot|BTAF1_prot|C9orf72_prot|CAMKK2_prot|CAPN2_prot|CARD16_prot|CD93_prot|CDCA7L_prot|CEBPD_prot|CEP97_prot|CLINT1_prot|CNBP_prot|COL4A3BP_prot|CRACR2A_prot|CTSF_prot|CTSW_prot|DDAH2_prot|DHRS11_prot|DOCK11_prot|DYNLT3_prot|ENTPD1_prot|EPDR1_prot|ERGIC1_prot|EXOC6B_prot|FADD_prot|FBXO30_prot|FCGRT_…	95	61.22297835465123	0.3829028952438165	0.6393200302745851	0.44	0.0004379051601916292	0.02448860728641427	10	Venetoclax	proteomics
0	EN	A2M_prot|ABHD10_prot|ACSM3_prot|ADAM15_prot|ADAP1_prot|AGAP3_prot|AGMAT_prot|AGPAT3_prot|AHR_prot|AIF1_prot|ALAS1_prot|ALDH1L2_prot|ALG13_prot|ANAPC16_prot|ANP32E_prot|ANPEP_prot|ANXA2_prot|AOAH_prot|AP5S1_prot|APOD_prot|ARIH2_prot|ATAD3B_prot|BASP1_prot|BCAT1_prot|BCOR_prot|BPI_prot|BST2_prot|C4BPA_prot|CAMK2D_prot|CAPN2_prot|CARD11_prot|CARD9_prot|CBX6_prot|CD163_prot|CD164_prot|CD33_prot|CD36_…	311	53.00865930571419	0.5005189445664625	0.7183829524484532	0.6704273504273504	3.579046210812957e-05	0.00017852621061444811	11	Venetoclax	proteomics
1	gbt	AAMDC_prot|ACAP2_prot|ACSS1_prot|ANKRD27_prot|ANXA5_prot|ANXA6_prot|AP1B1_prot|ARAP1_prot|ARHGAP27_prot|ARID3A_prot|ATP5S_prot|BCKDHB_prot|BCL2_prot|BIRC6_prot|BLVRA_prot|CARD16_prot|CASP3_prot|CD300A_prot|CD93_prot|CD99_prot|CLINT1_prot|COL4A3BP_prot|CORO1A_prot|CRACR2A_prot|CTSF_prot|DDAH2_prot|DEFA1_prot|DNAJC7_prot|DNMT3B_prot|ECHDC1_prot|EDC3_prot|EEA1_prot|EGLN1_prot|EHBP1L1_prot|EPDR1_prot…	119	50.25045640555132	0.5511456880428927	0.7733384874684661	0.669059829059829	3.61700518005703e-06	0.00018611179897303935	11	Venetoclax	proteomics
0	EN	ABHD10_prot|ACSM3_prot|ACY3_prot|AGPAT3_prot|ALKBH3_prot|ALOX5AP_prot|ANAPC16_prot|ANP32E_prot|ANXA2_prot|AOAH_prot|AP5S1_prot|APOBR_prot|ARSB_prot|BAG3_prot|BANK1_prot|BASP1_prot|BCAT1_prot|BCL7B_prot|BPI_prot|BST2_prot|C18orf25_prot|C4BPA_prot|CARD16_prot|CARNMT1_prot|CAVIN1_prot|CBX6_prot|CCDC59_prot|CCNT1_prot|CCSAP_prot|CD163_prot|CD164_prot|CD36_prot|CD4_prot|CD63_prot|CD82_prot|CD93_prot|C…	288	67.19609506047001	0.16622393850787964	0.48912880893330213	0.46076923076923076	0.013088020285371276	0.02044744795526081	12	Venetoclax	proteomics
1	gbt	ACAP2_prot|ACOT13_prot|ACSL3_prot|ACSS1_prot|AKAP10_prot|ANXA4_prot|APBB1IP_prot|ARAP1_prot|ARHGAP30_prot|ARHGEF11_prot|ATP5L_prot|ATP5S_prot|BASP1_prot|BCL2_prot|BLVRA_prot|BPTF_prot|CAMKK2_prot|CAP1_prot|CARD16_prot|CBFA2T2_prot|CD300A_prot|CD99L2_prot|CHMP2A_prot|CLIP1_prot|COL4A3BP_prot|COPG1_prot|DHRS11_prot|DNAJC13_prot|DPP9_prot|DPYD_prot|EIF6_prot|ERCC6L_prot|ERGIC1_prot|FCGRT_prot|FCN1_p…	106	62.9685642705157	0.2678350532162844	0.5523195013528746	0.5723076923076923	0.0041986568395208914	0.0027946726465807826	12	Venetoclax	proteomics
0	EN	ACAA2_prot|ACSM3_prot|ADAM15_prot|ADAP1_prot|AGAP3_prot|AGMAT_prot|AGPAT3_prot|AHR_prot|ALKBH3_prot|ANAPC16_prot|ANXA2_prot|ANXA5_prot|AOAH_prot|AP5S1_prot|APOBEC3B_prot|APOD_prot|APOE_prot|APOL3_prot|ARIH2_prot|BAIAP2_prot|BASP1_prot|BPI_prot|BRI3_prot|C1RL_prot|C7orf43_prot|CA8_prot|CAMK2D_prot|CAPN2_prot|CARS2_prot|CAVIN1_prot|CAVIN2_prot|CD163_prot|CD180_prot|CD33_prot|CD36_prot|CD4_prot|CD59…	273	68.47475400759635	0.406053775150517	0.6458098830629385	0.6407692307692306	0.0004887582220553651	0.0005587569573784464	13	Venetoclax	proteomics
1	gbt	AAMDC_prot|ACAP2_prot|AIFM1_prot|ALKBH5_prot|ANKRD27_prot|AP1S2_prot|APOL3_prot|ARAF_prot|ARAP1_prot|ARCN1_prot|ATM_prot|BCL2_prot|BCL7A_prot|BLVRA_prot|BST2_prot|C11orf98_prot|C12orf4_prot|C17orf80_prot|CARD16_prot|CD93_prot|CERS6_prot|CLCC1_prot|COL4A3BP_prot|CORO2A_prot|CRIPT_prot|CRP_prot|CSRP3_prot|CTSF_prot|CTSS_prot|CUTC_prot|CYBB_prot|DCP1B_prot|DDAH2_prot|EEA1_prot|EHBP1L1_prot|ENDOD1_pr…	109	60.50783370955419	0.5362228214606164	0.7994734188684531	0.7307692307692306	1.6343974214018005e-06	3.347036201046326e-05	13	Venetoclax	proteomics
0	EN	ABHD10_prot|ACSM3_prot|ADAM15_prot|ADAT1_prot|ADD2_prot|AGAP3_prot|AGMAT_prot|AGPAT3_prot|AHR_prot|AIDA_prot|AIFM2_prot|ALDH1L2_prot|ALG13_prot|ANAPC16_prot|ANXA5_prot|AOAH_prot|AP5S1_prot|APOC3_prot|ARIH2_prot|ASS1_prot|ATAD3B_prot|BAG3_prot|BAG4_prot|BASP1_prot|BCAT1_prot|BST2_prot|C18orf25_prot|C1QBP_prot|C1RL_prot|C1orf109_prot|C4BPA_prot|CAMK2D_prot|CAVIN2_prot|CCDC97_prot|CD163_prot|CD164_p…	311	64.57783878728112	0.05754075054387087	0.6102067307396003	0.6661538461538461	0.0011992149101772171	0.0002777099091176794	14	Venetoclax	proteomics
1	gbt	AAMDC_prot|ADAM15_prot|ALKBH5_prot|ANXA6_prot|APOBEC3G_prot|APOBR_prot|ARAP1_prot|ARHGAP9_prot|ARID3A_prot|ATP5S_prot|ATP8A1_prot|B3GALT6_prot|BAHD1_prot|BCKDHB_prot|BCL2_prot|BLVRA_prot|C1orf109_prot|CAMK2D_prot|CD300A_prot|CD302_prot|CD93_prot|CDK2AP1_prot|CIB1_prot|CLCC1_prot|COL4A3BP_prot|COQ7_prot|CORO1A_prot|CTSF_prot|DNAJC13_prot|EIF4E3_prot|ENTPD1_prot|EPDR1_prot|ESYT2_prot|EZR_prot|FCGRT…	101	52.40943745013702	0.37925309295319376	0.7463470941360153	0.7353846153846154	1.835477357647479e-05	2.8133290841987656e-05	14	Venetoclax	proteomics
0	EN	ABHD10_prot|ACSM3_prot|ADAM15_prot|ADAM8_prot|AGAP3_prot|AGMAT_prot|AGPAT3_prot|AGPS_prot|AHR_prot|ALDH1L2_prot|ANXA2_prot|ANXA5_prot|AOAH_prot|AP5S1_prot|APLP2_prot|APOD_prot|BAG3_prot|BASP1_prot|BCAT1_prot|BPI_prot|BST2_prot|C18orf25_prot|C1QBP_prot|C1RL_prot|C4BPA_prot|CAMK2D_prot|CARD16_prot|CARS2_prot|CAVIN2_prot|CCSAP_prot|CD163_prot|CD164_prot|CD36_prot|CD68_prot|CD74_prot|CD82_prot|CD93_p…	304	59.150406316032196	0.3209045689236769	0.6681124252219295	0.7217094017094016	0.0001915315640669154	3.1635343694340415e-05	15	Venetoclax	proteomics
1	gbt	AAMDC_prot|ACAD8_prot|ACSS1_prot|ALG9_prot|ANP32A_prot|APOBEC3G_prot|APOOL_prot|ARAP1_prot|ARCN1_prot|ARHGAP30_prot|ATP5S_prot|BCL2_prot|CAMKK2_prot|CARD16_prot|CD93_prot|CETN2_prot|CLINT1_prot|CLIP1_prot|COL4A3BP_prot|COQ9_prot|COTL1_prot|CRIPT_prot|CTSF_prot|CXXC1_prot|DCP1B_prot|DDAH2_prot|DDB1_prot|DHRS11_prot|DNAJC13_prot|DYNLT1_prot|ENTPD1_prot|EPDR1_prot|ERGIC1_prot|ESYT2_prot|FCGRT_prot|F…	102	57.03083680124624	0.36870139161152327	0.7251190843748202	0.6608547008547008	2.782595845991415e-05	0.00023785555068020617	15	Venetoclax	proteomics
0	EN	ABHD11_prot|ACSM3_prot|ADAM15_prot|ADAP1_prot|AGAP3_prot|AGPAT3_prot|AGPS_prot|AIFM2_prot|ALKBH3_prot|ANAPC16_prot|ANP32E_prot|ANXA2_prot|AOAH_prot|AP5S1_prot|APCS_prot|ASS1_prot|ATXN1L_prot|BAG3_prot|BASP1_prot|BCAT1_prot|BCL7B_prot|BST2_prot|C18orf25_prot|CAMK2D_prot|CARD11_prot|CARS2_prot|CAVIN2_prot|CD109_prot|CD151_prot|CD163_prot|CD164_prot|CD36_prot|CD4_prot|CD93_prot|CDC42SE1_prot|CDKN2C_…	294	71.57944137370362	0.27398292607507857	0.5816575202981475	0.5712820512820513	0.0018283542129831488	0.0023008258999498593	16	Venetoclax	proteomics
1	gbt	AAMDC_prot|ACAP2_prot|ACSF3_prot|ACSS2_prot|AKNA_prot|ANGEL2_prot|APBB1IP_prot|ARHGDIA_prot|ATAD1_prot|AVL9_prot|BAG3_prot|BCKDHA_prot|BCKDHB_prot|BCL2_prot|BNIP2_prot|C5orf22_prot|CAP1_prot|CAPN2_prot|CARD8_prot|CD163_prot|CD302_prot|CDK6_prot|CLCN7_prot|CLINT1_prot|CLIP1_prot|COL4A3BP_prot|COQ7_prot|CR1_prot|DENND4B_prot|DHRS11_prot|DHX33_prot|DNAJC13_prot|DNMBP_prot|DPP9_prot|EIF6_prot|EPDR1_p…	120	64.91633950171999	0.40285710325277624	0.6649796701912349	0.6499145299145299	0.00021045238435965505	0.00032622243912051196	16	Venetoclax	proteomics
0	EN	A2M_prot|ABHD10_prot|ACSM3_prot|ACY3_prot|ADAM15_prot|ADD2_prot|AGAP3_prot|AGPAT3_prot|AHR_prot|AIDA_prot|AIFM2_prot|ALG13_prot|ALG2_prot|ALKBH3_prot|ANAPC16_prot|ANXA2_prot|ANXA5_prot|ANXA6_prot|AOAH_prot|AP5S1_prot|APOC3_prot|APOD_prot|APOL3_prot|ATXN10_prot|BASP1_prot|BCAT1_prot|BCL7B_prot|BSPRY_prot|BYSL_prot|C1RL_prot|C4BPA_prot|CAPN2_prot|CARD11_prot|CARD9_prot|CAVIN1_prot|CAVIN2_prot|CCDC5…	304	61.07964177464787	0.3682024448722032	0.6519753884450514	0.6869230769230769	0.0004135937461041903	0.00014902961922059525	17	Venetoclax	proteomics
1	gbt	AAMDC_prot|ACAD8_prot|ACAP2_prot|AKAP13_prot|ALG2_prot|ALKBH5_prot|ANXA6_prot|APOBR_prot|ARAP1_prot|ARHGAP30_prot|ARID3A_prot|ATP5S_prot|BAHD1_prot|BCL2_prot|BIRC6_prot|BLVRA_prot|BORCS5_prot|CAB39_prot|CAP1_prot|CARD16_prot|CD14_prot|CD99_prot|CLINT1_prot|COL4A3BP_prot|CORO1A_prot|CRIPT_prot|CRP_prot|CTSF_prot|CUTC_prot|DCP1B_prot|DHRS11_prot|DOCK11_prot|EIF4E3_prot|EML4_prot|EPDR1_prot|ERGIC1_p…	106	52.99363953782599	0.5244102642147701	0.7831323907975678	0.7669230769230769	3.689687706377243e-06	7.751461020916552e-06	17	Venetoclax	proteomics
0	EN	ABHD10_prot|ACSM3_prot|ADAP1_prot|ADD2_prot|AGAP3_prot|AGMAT_prot|AGPAT3_prot|AHR_prot|AIFM2_prot|ALAS1_prot|ALDH1B1_prot|ALOX5AP_prot|ANAPC16_prot|ANK1_prot|ANPEP_prot|AOAH_prot|APLP2_prot|APOD_prot|ARHGAP4_prot|ARIH2_prot|ATAD3B_prot|BASP1_prot|BCAT1_prot|BEND3_prot|BPI_prot|BST2_prot|C12orf45_prot|C1RL_prot|C4BPA_prot|CA8_prot|CAMK2D_prot|CARS2_prot|CBX6_prot|CCSAP_prot|CD163_prot|CD164_prot|C…	272	64.63755921929038	0.2392488755492741	0.6027232277664841	0.5246153846153846	0.0014290953102379985	0.007095658621097142	18	Venetoclax	proteomics
1	gbt	AAMDC_prot|ACAD8_prot|ACSF3_prot|ACSS1_prot|ALKBH5_prot|ANKRD27_prot|ARAP1_prot|ARMC10_prot|ASAP1_prot|BAZ2B_prot|BCKDHB_prot|BCL2_prot|BLVRA_prot|C5orf22_prot|CAB39_prot|CARD16_prot|CD300A_prot|CETN3_prot|COL4A3BP_prot|COQ7_prot|CTSF_prot|DNASE2_prot|DPP9_prot|EHBP1L1_prot|EIF4E3_prot|EPDR1_prot|ESYT2_prot|FAM96A_prot|FCGRT_prot|FLOT1_prot|FLOT2_prot|GARS_prot|GIMAP8_prot|GMFG_prot|HADHA_prot|HE…	98	51.4604414708828	0.517808310753225	0.7373152791461535	0.7223076923076923	2.613415725256232e-05	4.561713460837436e-05	18	Venetoclax	proteomics
0	EN	ABHD10_prot|ACSM3_prot|ADAM15_prot|AGAP3_prot|AGMAT_prot|AGPAT3_prot|AHR_prot|AIDA_prot|AIF1_prot|ALG13_prot|ALOX5AP_prot|ANAPC16_prot|ANXA5_prot|AOAH_prot|AP5S1_prot|APLP2_prot|APOBR_prot|APOC3_prot|ARHGEF11_prot|ARIH2_prot|ASF1A_prot|ATAD3B_prot|BAG3_prot|BASP1_prot|BCAT1_prot|BST2_prot|C12orf45_prot|C18orf25_prot|C1RL_prot|C4BPA_prot|CAMK2D_prot|CAPN2_prot|CARD19_prot|CARD9_prot|CAVIN1_prot|CC…	317	68.00767934782598	0.14500697900794757	0.4115099176114458	0.43769230769230766	0.04097608087395243	0.028657607910271374	19	Venetoclax	proteomics
1	gbt	AAMDC_prot|ACTR3_prot|ANKRD27_prot|ANXA6_prot|APOBR_prot|ARAP1_prot|ARHGAP30_prot|ARHGAP9_prot|ATP5S_prot|ATP6V1C1_prot|BCL2_prot|BLVRA_prot|CAP1_prot|CARD16_prot|CD93_prot|CHTF18_prot|CLCC1_prot|COG1_prot|COL4A3BP_prot|CRIPT_prot|CTSF_prot|DDAH2_prot|DDX18_prot|DHRS11_prot|DNAJC13_prot|DOK2_prot|DYSF_prot|EHBP1L1_prot|EPDR1_prot|FAHD2A_prot|FCER1G_prot|FCGRT_prot|FCN1_prot|FXR1_prot|GAPDH_prot|G…	112	62.43590680691117	0.2793647429246665	0.5361280782200708	0.4946153846153846	0.005735780788522889	0.011954677391415963	19	Venetoclax	proteomics
0	EN	ABHD10_prot|ACPP_prot|ACSM3_prot|ADAM15_prot|ADD2_prot|AGAP3_prot|AGMAT_prot|AGPAT3_prot|AHR_prot|AIDA_prot|ALDH1L2_prot|ANAPC16_prot|AOAH_prot|ASS1_prot|BASP1_prot|BCAT1_prot|BCL7B_prot|BPI_prot|BST2_prot|BYSL_prot|C1RL_prot|C4BPA_prot|CARD9_prot|CAVIN1_prot|CAVIN2_prot|CBX6_prot|CD163_prot|CD36_prot|CD4_prot|CD82_prot|CD93_prot|CDC42SE1_prot|CEBPD_prot|CENPF_prot|CHCHD2_prot|CHEK2_prot|CHI3L1_p…	289	61.67017077503807	0.3133989452055421	0.6330755905636014	0.6451282051282051	0.000518268376088992	0.00037314034824430757	20	Venetoclax	proteomics
1	gbt	AAMDC_prot|ACSF3_prot|ALDH3A2_prot|APOOL_prot|ARAP1_prot|ARHGAP30_prot|ARPC5_prot|AUH_prot|BAD_prot|BCKDHB_prot|BCL11A_prot|BCL2_prot|BNIP2_prot|BTK_prot|CAB39_prot|CD99_prot|CEBPD_prot|CLINT1_prot|COL4A3BP_prot|COPG1_prot|CSRP1_prot|CTSW_prot|DHRS11_prot|DNAJC13_prot|DYNLT3_prot|EPDR1_prot|ERGIC1_prot|EXTL2_prot|FBXO30_prot|FCGRT_prot|FLOT1_prot|GABARAP_prot|GIMAP8_prot|GOLIM4_prot|GRK2_prot|HDG…	89	50.15686185791204	0.5458337300415992	0.767396883829025	0.7223931623931623	4.771686199158841e-06	3.083633113263168e-05	20	Venetoclax	proteomics
0	EN	ABHD10_prot|ACSM3_prot|ADAM15_prot|ADA_prot|ADD2_prot|AGAP3_prot|AGPAT3_prot|AGPS_prot|AHR_prot|AIDA_prot|AIF1_prot|ALKBH3_prot|ALOX5AP_prot|ANAPC16_prot|ANP32E_prot|AOAH_prot|APCS_prot|APLP2_prot|APOBR_prot|APOH_prot|APP_prot|ARG1_prot|ASF1A_prot|ATAD3B_prot|BAG3_prot|BASP1_prot|BCAT1_prot|BCL7B_prot|BPI_prot|BSPRY_prot|BST2_prot|C18orf25_prot|C1QBP_prot|C1RL_prot|C4BPA_prot|CAMK2D_prot|CAVIN1_p…	305	67.69002976508908	0.39577922397328735	0.6650072632810722	0.6382905982905983	0.00021027882527731152	0.0004503527632253327	21	Venetoclax	proteomics
1	gbt	AAMDC_prot|ALKBH5_prot|ANXA5_prot|ANXA6_prot|APOBR_prot|ARAP1_prot|ARF6_prot|ARID3A_prot|BCL2_prot|BIRC6_prot|C21orf33_prot|C5AR1_prot|CAMK2D_prot|CAP1_prot|CASP3_prot|CBFB_prot|CBR4_prot|CD300A_prot|CD93_prot|CHM_prot|CNK3/IPCEF1_prot|COL4A3BP_prot|COX7A2L_prot|CRIPT_prot|CTSS_prot|DCP1B_prot|DCTPP1_prot|DDAH2_prot|DDX52_prot|DHRS1_prot|DLAT_prot|DUSP22_prot|EDC3_prot|EPDR1_prot|ERGIC1_prot|FAM1…	109	66.37541047856446	0.419020666627657	0.7239205862391203	0.6184615384615384	2.9115780083497274e-05	0.0007582285649365327	21	Venetoclax	proteomics
0	EN	ABHD10_prot|ACSM3_prot|ADA2_prot|ADAM15_prot|ADAP1_prot|AGAP3_prot|AGMAT_prot|AGPAT3_prot|ALDH1L2_prot|ALKBH3_prot|ANXA2_prot|ANXA5_prot|ANXA6_prot|AOAH_prot|AP1S1_prot|APLP2_prot|APOE_prot|ARIH2_prot|ASS1_prot|BASP1_prot|BCAT1_prot|BET1_prot|BLVRA_prot|BPHL_prot|BPI_prot|C18orf25_prot|C1RL_prot|C1orf109_prot|C4BPA_prot|C7orf43_prot|CAMK2D_prot|CARD9_prot|CARS2_prot|CAVIN2_prot|CCDC86_prot|CCSAP_…	281	69.5962440011595	0.29329115377073256	0.5943239061956425	0.5846153846153846	0.0017312370590066573	0.002147159241684255	22	Venetoclax	proteomics
1	gbt	AAMDC_prot|ALKBH5_prot|ANKRD27_prot|ARAP1_prot|ARHGAP30_prot|ARHGAP9_prot|ATP5S_prot|BAHD1_prot|BCKDHB_prot|BCL2_prot|BLVRA_prot|CAB39_prot|CARD16_prot|CBFA2T2_prot|CBR4_prot|CCDC71_prot|CD300A_prot|CD93_prot|CERS6_prot|CLCC1_prot|COL4A3BP_prot|CORO1A_prot|CRBN_prot|CRIPT_prot|CTSF_prot|CTSS_prot|CXXC1_prot|DCAF1_prot|DDAH2_prot|DENND1A_prot|DNAJC13_prot|EPDR1_prot|FCGRT_prot|FLII_prot|FLOT2_prot…	121	53.46975063455572	0.5828567303446441	0.8162285978309068	0.7369230769230769	6.544350696717e-07	2.6529776249615584e-05	22	Venetoclax	proteomics
0	EN	ABHD10_prot|ACSM3_prot|ADAM15_prot|ADAP1_prot|ADD2_prot|AGAP3_prot|AGMAT_prot|AGPAT3_prot|AHR_prot|ALAS1_prot|ANAPC16_prot|ANP32E_prot|ANPEP_prot|ANXA2_prot|ANXA5_prot|AOAH_prot|AP5S1_prot|APOD_prot|APOL3_prot|ARIH2_prot|ATAD3B_prot|BASP1_prot|BPI_prot|BRI3_prot|BST2_prot|C12orf45_prot|C1RL_prot|CA8_prot|CAMK2D_prot|CAPN2_prot|CARD9_prot|CAVIN2_prot|CD163_prot|CD164_prot|CD34_prot|CD4_prot|CD68_p…	302	64.0274449317674	-0.29575614854599475	0.37333714325806194	0.24923076923076923	0.0660286371186147	0.2295852432198182	23	Venetoclax	proteomics
1	gbt	AAMDC_prot|ALKBH5_prot|ANKRD27_prot|ANKRD44_prot|APOL3_prot|ARAF_prot|ARAP1_prot|ARHGAP30_prot|ARHGAP4_prot|ATG4B_prot|AVL9_prot|BCL2_prot|BDH1_prot|BLVRA_prot|CAMKK2_prot|CARD16_prot|CASP3_prot|CMBL_prot|COL4A3BP_prot|CRIPT_prot|CTSS_prot|CXXC1_prot|DHRS11_prot|DNAJA4_prot|DNMBP_prot|DYNLT1_prot|ENTPD1_prot|EPDR1_prot|EPM2AIP1_prot|ESYT2_prot|EXD2_prot|FCGRT_prot|FLOT1_prot|FLOT2_prot|FXR1_prot|…	95	43.24517627555706	0.4088927593892766	0.6798258152754051	0.6123076923076923	0.0001853681716600026	0.0011407067477000074	23	Venetoclax	proteomics
0	EN	ABHD10_prot|ACADM_prot|ACSM3_prot|ACY3_prot|ADAT1_prot|ADGRG5_prot|AGAP3_prot|AK4_prot|ALG13_prot|ANAPC16_prot|ANXA2_prot|AOAH_prot|AP5S1_prot|APOL3_prot|BANK1_prot|BCAT1_prot|BNIP3L_prot|C18orf25_prot|CAMK2D_prot|CAPN2_prot|CCDC59_prot|CD163_prot|CD164_prot|CD36_prot|CD93_prot|CDKN2C_prot|CHP1_prot|CKAP2_prot|CKB_prot|CLIC2_prot|CORO2A_prot|COX5B_prot|COX6B1_prot|COX7B_prot|CPVL_prot|CRP_prot|CT…	275	70.19473341199102	0.27799781856337336	0.5430418317902694	0.576923076923077	0.005029818792440344	0.002534695788521718	24	Venetoclax	proteomics
1	gbt	AAMDC_prot|ACAD8_prot|ACSS1_prot|AKAP10_prot|ALKBH5_prot|AP2M1_prot|APOL3_prot|ARAP1_prot|ARHGAP30_prot|BCL2_prot|BLVRA_prot|C5orf22_prot|CAMKK2_prot|CAP1_prot|CARD16_prot|CEP97_prot|CHMP7_prot|CHM_prot|COL4A3BP_prot|CTSF_prot|DCTPP1_prot|DDI2_prot|DHRS11_prot|EPDR1_prot|ERGIC1_prot|FAHD2A_prot|FAM120A_prot|FBXO30_prot|FCGRT_prot|GCC2_prot|GFPT1_prot|GIMAP1-GIMAP5_prot|GIMAP8_prot|GTF3C1_prot|HEC…	101	59.73955542529934	0.4770581193925696	0.7464395264098057	0.7076923076923076	1.8287151624613526e-05	7.593268652673267e-05	24	Venetoclax	proteomics
0	EN	AC104809.4_rna|ACOX2_rna|ADAMTS5_rna|ADCY2_rna|ADRA2C_rna|AFAP1_rna|AGXT_rna|AL359195.1_rna|ANXA5_rna|AOX1_rna|AP000525.9_rna|AP001189.4_rna|ATP2C2_rna|AXL_rna|BEX1_rna|BLVRA_rna|C10orf10_rna|C10orf128_rna|C5AR1_rna|C8orf31_rna|CA1_rna|CACNG4_rna|CCR2_rna|CD14_rna|CD1D_rna|CD300E_rna|CD93_rna|CDH4_rna|CETP_rna|CHST15_rna|CLEC1A_rna|CLEC2L_rna|CLEC7A_rna|CTB-36O1.7_rna|CTB-61M7.2_rna|CTD-2314B22.3…	157	60.91709204505969	0.39912765350395774	0.7029007523836353	0.5849802371541503	0.0001836723495766834	0.0033682697642661696	0	Venetoclax	rna_seq
1	gbt	AAMDC_rna|AC002310.7_rna|ADAM15_rna|ADAM22_rna|AGFG1_rna|AHDC1_rna|AL592188.3_rna|ANKRD39_rna|AP000704.5_rna|ARHGAP24_rna|ASPHD1_rna|BBS5_rna|BCL2_rna|C12orf57_rna|C8orf37_rna|C9orf72_rna|CASC1_rna|CCDC94_rna|CD14_rna|CD93_rna|CHST15_rna|CLEC1A_rna|CLEC4A_rna|CLEC4E_rna|CREB3L4_rna|CTC-523E23.1_rna|CTD-2619J13.8_rna|CTPS2_rna|CUEDC2_rna|DAPP1_rna|DCAF11_rna|DNAL1_rna|EIF3B_rna|EIF5A_rna|FAM161A_r…	153	58.209648060664165	0.451351953526431	0.6961020390018708	0.6284584980237155	0.0002252004054905237	0.001320263288091795	0	Venetoclax	rna_seq
0	EN	AC016735.1_rna|AC069363.1_rna|AC104809.4_rna|AGXT_rna|AHSP_rna|AL133493.2_rna|AL589743.1_rna|AL627309.1_rna|ALAS2_rna|ANKRD26P3_rna|AP000525.9_rna|AP001189.4_rna|APP_rna|AQP1_rna|AQP9_rna|AXL_rna|BEGAIN_rna|BEX1_rna|C1QA_rna|C5AR1_rna|C8orf31_rna|CA1_rna|CACNG4_rna|CD14_rna|CD163_rna|CD1D_rna|CD300E_rna|CDH4_rna|CDH5_rna|CEBPD_rna|CHST15_rna|CPNE7_rna|CT45A5_rna|CTB-61M7.2_rna|CTD-2314B22.3_rna|C…	132	62.780614312165724	0.19110762305673723	0.6517665257442504	0.6668548842461888	0.0010147633230250415	0.000700186313596092	1	Venetoclax	rna_seq
1	gbt	AAMDC_rna|ABI3_rna|AC004987.9_rna|AC009948.5_rna|AC087380.14_rna|ACTN4_rna|ADAM22_rna|ADCK4_rna|AGPAT9_rna|AJUBA_rna|ALDH18A1_rna|AP000704.5_rna|AREL1_rna|ATP5F1P5_rna|B4GALT5_rna|BCL2L11_rna|BCL2_rna|C12orf57_rna|C14orf37_rna|C9orf96_rna|CACHD1_rna|CCDC30_rna|CDK10_rna|CDK6_rna|CENPJ_rna|CETP_rna|CHST15_rna|CLEC1A_rna|CLEC7A_rna|CLIP2_rna|CNR2_rna|COL28A1_rna|COL6A6_rna|COX11_rna|CTD-2554C21.1_r…	163	54.07327233932186	0.39992584039064705	0.830398074847903	0.699604743083004	1.7296836974193984e-06	0.00029028182509549874	1	Venetoclax	rna_seq
0	EN	AC091814.2_rna|ADAMTS5_rna|ADCY1_rna|ADRA2C_rna|AFAP1_rna|AGXT_rna|AHSP_rna|AL133493.2_rna|AP001189.4_rna|AQP1_rna|AQP9_rna|ATP2B2_rna|AURKA_rna|AXL_rna|BEGAIN_rna|BEX1_rna|BLVRA_rna|C10orf35_rna|C17orf97_rna|C1QA_rna|C1QL1_rna|C5AR1_rna|C8orf31_rna|CA1_rna|CCDC170_rna|CCL1_rna|CCL2_rna|CCL4L2_rna|CD14_rna|CD1D_rna|CD300E_rna|CD93_rna|CDC25C_rna|CDK1_rna|CES4A_rna|CHGB_rna|CLEC9A_rna|CNNM1_rna|CO…	178	53.8897088167769	0.5132520735819935	0.7318451113020003	0.7278373800112932	0.00010832429757739033	0.00012334699081254796	2	Venetoclax	rna_seq
1	gbt	AC012487.2_rna|AC087380.14_rna|ADAM22_rna|AGR2_rna|APOA1_rna|ARHGEF33_rna|ARL6_rna|ATP2C1_rna|BCL2_rna|C5AR2_rna|C8orf37_rna|CCDC94_rna|CD14_rna|CDIP1_rna|CEBPB_rna|CHST15_rna|CREB3L4_rna|CRK_rna|CTD-2033A16.2_rna|CTPS2_rna|DCAF11_rna|DRG1_rna|EIF4E3_rna|EIF5A_rna|FAM154B_rna|FGD4_rna|FTLP2_rna|GTPBP6_rna|HERC2P7_rna|HIPK2_rna|HMOX1_rna|IFI30_rna|ITGA2_rna|ITGB6_rna|KCNE1_rna|KCNH3_rna|KHDRBS1_rn…	120	52.689679393535855	0.5346887549959248	0.7657264018180758	0.7413890457368719	3.2761045277349314e-05	7.877505895290199e-05	2	Venetoclax	rna_seq
0	EN	AC018738.2_rna|AC091814.2_rna|AC141928.1_rna|ADAMTS2_rna|AGXT_rna|AL354822.1_rna|ALAS2_rna|ALPL_rna|AP000525.9_rna|AP000688.8_rna|AQP1_rna|AQP9_rna|ATP2C2_rna|AXL_rna|BEGAIN_rna|BEX1_rna|C10orf10_rna|C5AR1_rna|C8orf31_rna|CD14_rna|CD1D_rna|CD300E_rna|CD93_rna|CDH5_rna|CHST15_rna|CHST2_rna|CLEC9A_rna|CPNE7_rna|CTB-61M7.2_rna|CTD-2314B22.3_rna|CTSL_rna|DIRC3_rna|DNAH8_rna|DNAJB5_rna|ECE1_rna|EIF1AY…	129	58.648734268989315	0.42550941954932586	0.7121490209308116	0.7199322416713722	0.0002008926778565397	0.0001583443270363375	3	Venetoclax	rna_seq
1	gbt	AAMDC_rna|AC024704.2_rna|ADAM22_rna|ADARB1_rna|ADCK4_rna|ALG13_rna|ANKRD9_rna|AP000266.7_rna|AP000704.5_rna|ARHGAP35_rna|ARHGEF33_rna|ARMC9_rna|ATL1_rna|ATP5J2-PTCD1_rna|ATP8A2_rna|BCL2L11_rna|BCL2_rna|BMS1P5_rna|BOD1L1_rna|C16orf80_rna|C5orf42_rna|C9orf72_rna|CACHD1_rna|CCDC168_rna|CCDC57_rna|CCT6A_rna|CD14_rna|CD1D_rna|CD300E_rna|CDH23_rna|CENPJ_rna|CHST15_rna|CLEC7A_rna|CREB3L4_rna|CRNDE_rna|C…	147	59.91060160739183	0.4005223640201889	0.6946233360435656	0.585544889892716	0.00033428806527394117	0.004195224786776462	3	Venetoclax	rna_seq
0	EN	AC091814.2_rna|ADAM23_rna|ADCY2_rna|AGXT_rna|AL133493.2_rna|ALAS2_rna|ANXA5_rna|AP000525.9_rna|AP000688.8_rna|AP001189.4_rna|ARHGEF11_rna|ARHGEF4_rna|ATP1A4_rna|AVPR1A_rna|AXL_rna|BCL6B_rna|BEGAIN_rna|BEX1_rna|BLVRA_rna|BMP3_rna|C10orf128_rna|C1QA_rna|C1orf61_rna|C3_rna|C8orf31_rna|CA1_rna|CACNG4_rna|CCR2_rna|CD163_rna|CD1D_rna|CD300E_rna|CDH5_rna|CDK1_rna|CEBPD_rna|CES4A_rna|CLEC10A_rna|CLEC2L_r…	177	48.02893180929651	0.5776194592241586	0.7729829312211823	0.7662337662337665	2.4716041132386998e-05	3.2132262513138096e-05	4	Venetoclax	rna_seq
1	gbt	AC009948.5_rna|ACTN4_rna|ADAM22_rna|ARHGEF10L_rna|ATP6AP1L_rna|C1QA_rna|CD14_rna|CD1D_rna|CD300E_rna|CDK8_rna|CEBPB_rna|CES4A_rna|CHST15_rna|CLEC1A_rna|COTL1_rna|CPHL1P_rna|CTB-31N19.3_rna|CTB-78O21.1_rna|CTPS2_rna|EED_rna|EHBP1_rna|EPHB2_rna|FBXL5_rna|FCGRT_rna|FGR_rna|FLOT1_rna|FMR1_rna|GAMT_rna|GCNT2_rna|GGT1_rna|GOLGA8H_rna|HMOX1_rna|IFT81_rna|IGF2R_rna|IQSEC1_rna|ITGB6_rna|KCTD12_rna|KCTD19_…	126	51.84769467268766	0.5077826157537707	0.7593850348056377	0.7346132128740825	4.1575932145515324e-05	9.889987537645969e-05	4	Venetoclax	rna_seq
0	EN	AC018738.2_rna|ADAMTS5_rna|ADARB2_rna|AGXT_rna|ALAS2_rna|ANKRD9_rna|ANO5_rna|ANXA5_rna|AP000525.9_rna|AQP9_rna|BEX1_rna|BLVRA_rna|C10orf35_rna|C5AR1_rna|C8orf31_rna|CACNG4_rna|CD14_rna|CD1D_rna|CD300E_rna|CEBPD_rna|CHST15_rna|CPNE7_rna|CTB-61M7.2_rna|CTD-2314B22.3_rna|CTSL_rna|CXCL5_rna|CYP2S1_rna|CYYR1_rna|DEFA3_rna|DPPA4_rna|ECE1_rna|ELN_rna|EPB41L3_rna|F2RL2_rna|F5_rna|FAM50B_rna|FAM83A_rna|FB…	129	68.7402533150221	0.1828978862679731	0.5563276633340135	0.5405138339920948	0.005837085326576617	0.007749632525023984	5	Venetoclax	rna_seq
1	gbt	ADAM22_rna|AK2P2_rna|ALDH7A1_rna|APOA1_rna|ARAP3_rna|ARHGAP24_rna|ARMC9_rna|ASAP1_rna|BCL2_rna|C1QA_rna|C5AR2_rna|C9orf72_rna|C9orf85_rna|CASC1_rna|CCDC168_rna|CCDC57_rna|CCT2_rna|CD14_rna|CDA_rna|CHN1_rna|CHST15_rna|CILP_rna|CLEC4A_rna|CLEC4D_rna|CLEC4E_rna|CLHC1_rna|CLIP2_rna|CNR2_rna|COTL1_rna|CREB3L4_rna|CTB-31N19.3_rna|CTD-2619J13.3_rna|CTD-2619J13.8_rna|CTPS2_rna|CYTH2_rna|DCAF11_rna|DESI1_…	151	68.74779888554644	0.18271849094372428	0.521378786794944	0.4634387351778656	0.010731157175753892	0.025932604324503877	5	Venetoclax	rna_seq
0	EN	AC002398.5_rna|AC104809.4_rna|ADAMTS5_rna|AGXT_rna|AHSP_rna|AL133493.2_rna|AL627309.1_rna|ANKRD9_rna|AP000525.9_rna|AP001189.4_rna|AQP1_rna|ARHGEF4_rna|ATP1A4_rna|AXL_rna|B4GALNT4_rna|BEGAIN_rna|BEX1_rna|C10orf10_rna|C21orf90_rna|C5AR1_rna|C8orf31_rna|CCDC170_rna|CCL2_rna|CCR2_rna|CD1D_rna|CD300E_rna|CD93_rna|CDH4_rna|CHAC1_rna|CHST15_rna|CLEC14A_rna|CLEC18A_rna|COL6A2_rna|CPNE7_rna|CT45A1_rna|CT…	148	53.55063299822789	0.5861148470351697	0.7816112667127932	0.7628458498023717	1.744222856257685e-05	3.653877932077393e-05	6	Venetoclax	rna_seq
1	gbt	AAMDC_rna|ABI3_rna|AC108676.1_rna|ACTG1_rna|ADAM22_rna|ADCK4_rna|AK9_rna|ANKRD28_rna|AOC2_rna|AP000704.5_rna|APOA1_rna|ARL6_rna|ATL1_rna|BCL2_rna|BLVRA_rna|CASC1_rna|CATSPER3_rna|CD300E_rna|CD93_rna|CDC42EP1_rna|CHST15_rna|CLEC4E_rna|COL6A6_rna|CRABP1_rna|CUEDC2_rna|CYP1B1_rna|DCAF11_rna|ESYT2_rna|FCGRT_rna|FPR2_rna|FTLP2_rna|GLUD1P2_rna|GPRASP2_rna|GRK5_rna|GS1-124K5.3_rna|HAUS8_rna|HMOX1_rna|HS…	128	56.30494055809413	0.5424446491434596	0.8124977542239538	0.7018633540372672	4.3585595894553005e-06	0.00027203612120640935	6	Venetoclax	rna_seq
0	EN	AC008984.2_rna|AC091814.2_rna|ACOX2_rna|ADCY2_rna|AFAP1_rna|AGXT_rna|AOX1_rna|AP000688.8_rna|ARHGEF4_rna|ATP1A4_rna|ATP2C2_rna|AXL_rna|B4GALNT3_rna|B4GALNT4_rna|BEGAIN_rna|BEX1_rna|BMP3_rna|C10orf128_rna|C1QL1_rna|C8orf31_rna|CACNG4_rna|CASQ1_rna|CCDC170_rna|CCL2_rna|CD14_rna|CD163_rna|CD1D_rna|CD300E_rna|CD93_rna|CDH5_rna|CDK1_rna|CLEC14A_rna|CLEC1A_rna|CLEC2L_rna|CLEC9A_rna|CNNM1_rna|CPNE7_rna|…	169	42.9432546283282	0.5706937510495569	0.7995972155510204	0.7357425183512141	8.005084320113882e-06	9.526457164774288e-05	7	Venetoclax	rna_seq
1	gbt	AAMDC_rna|AC009951.1_rna|ADAM22_rna|AGPAT3_rna|ARHGEF33_rna|ATL1_rna|BCL2_rna|BIK_rna|C12orf57_rna|C20orf203_rna|C9orf72_rna|CALML4_rna|CCDC94_rna|CCR2_rna|CD14_rna|CEBPB_rna|CHST15_rna|CLEC1A_rna|CREB3L4_rna|CTD-3187F8.15_rna|CUL7_rna|DCAF11_rna|DDX54_rna|DPY19L2_rna|DRG1_rna|EIF3I_rna|EIF4E3_rna|ESYT2_rna|FAM20A_rna|FAM212B_rna|FGD4_rna|GPBAR1_rna|GPR155_rna|GRK5_rna|HCG25_rna|HERC2P9_rna|IL11R…	130	40.158707776328015	0.6245632711938838	0.8331864953310901	0.6905702992659515	1.4835488283569828e-06	0.0003742188164979104	7	Venetoclax	rna_seq
0	EN	AC007278.3_rna|AC104809.4_rna|ACOX2_rna|ADRA2C_rna|AGXT_rna|AHSP_rna|AL133493.2_rna|AL627309.1_rna|ANXA5_rna|AP000525.9_rna|ATP2C2_rna|AXL_rna|BEGAIN_rna|BEX1_rna|C17orf97_rna|C5AR1_rna|C8orf31_rna|CA1_rna|CACNG4_rna|CADM1_rna|CD14_rna|CD163_rna|CD1D_rna|CD300E_rna|CDH5_rna|CEBPD_rna|CES4A_rna|CETP_rna|CHI3L1_rna|CHST15_rna|CLEC10A_rna|CLEC14A_rna|CLEC1A_rna|CLEC2L_rna|CLEC4E_rna|CLEC9A_rna|CNTNA…	157	60.15511834223437	0.4989083502095638	0.7365410665960366	0.7221908526256353	9.276457103182261e-05	0.00014756306307060483	8	Venetoclax	rna_seq
1	gbt	AAMDC_rna|AC017104.6_rna|ACSS1_rna|ACTR5_rna|ADAM22_rna|AGPAT3_rna|ANKRD39_rna|AP000344.4_rna|AP000704.5_rna|ARL6_rna|BBC3_rna|BX649553.4_rna|CACHD1_rna|CCDC14_rna|CCDC57_rna|CD163_rna|CDK6_rna|CETP_rna|CHST15_rna|CLEC10A_rna|CLEC1A_rna|CLEC7A_rna|CLIP2_rna|COL28A1_rna|COQ10A_rna|CPHL1P_rna|CPXM1_rna|CREB3L4_rna|CRK_rna|CTPS2_rna|DAB1_rna|DHPS_rna|DNMT3A_rna|DRG1_rna|EFHC1_rna|FAM198A_rna|FAM228B…	142	61.46616603439151	0.47682829929525317	0.7817944649878015	0.7786561264822135	1.731073620650492e-05	1.968756752930951e-05	8	Venetoclax	rna_seq
0	EN	AC018738.2_rna|AC069363.1_rna|ADAMTS4_rna|ADCY1_rna|ADCY2_rna|ADRA2C_rna|AGXT_rna|AHSP_rna|AL133493.2_rna|AL589743.1_rna|ALAS2_rna|ANXA5_rna|AP000525.9_rna|AP001189.4_rna|AQP9_rna|ARHGEF11_rna|ARHGEF4_rna|ATP2C2_rna|AXL_rna|BEGAIN_rna|BEX1_rna|C10orf10_rna|C1QA_rna|C3_rna|C8orf31_rna|CA1_rna|CCR2_rna|CD163_rna|CD1D_rna|CD300E_rna|CDH5_rna|CHGB_rna|CLEC1A_rna|CLEC2L_rna|CLEC4F_rna|CLEC7A_rna|CLEC9…	160	40.824871266698864	0.660685003147946	0.815348430321361	0.813664596273292	3.787058537623915e-06	4.116058969945515e-06	9	Venetoclax	rna_seq
1	gbt	AC005037.3_rna|AC006538.1_rna|AC009948.5_rna|AC018804.7_rna|AC018865.5_rna|AC108676.1_rna|AC136289.1_rna|ACTN4_rna|ADAM22_rna|ADARB1_rna|AKT2_rna|ANKMY2_rna|AP000704.5_rna|APOLD1_rna|ARHGEF33_rna|ARL6_rna|ATP6V0A2_rna|BCL2_rna|BEGAIN_rna|BMS1P5_rna|CASC1_rna|CCDC141_rna|CCDC81_rna|CCR2_rna|CD14_rna|CD40_rna|CDC42EP3_rna|CDK6_rna|CDK8_rna|CETP_rna|CHST15_rna|CLEC1A_rna|CLEC7A_rna|CNR2_rna|CPQ_rna|…	155	44.361021270925406	0.5993579969038842	0.8136542499024717	0.8068887634105025	4.118155906197725e-06	5.708521482873155e-06	9	Venetoclax	rna_seq
0	EN	AC010980.2_rna|ADAMTS2_rna|ADCY2_rna|AGXT_rna|AL133493.2_rna|AL589743.1_rna|ANKRD18A_rna|ANXA5_rna|AP000525.9_rna|AP000688.8_rna|AP000783.1_rna|AP001189.4_rna|AQP9_rna|AXL_rna|BCL6B_rna|BEGAIN_rna|BEX1_rna|BLVRA_rna|C10orf35_rna|C3_rna|C8orf31_rna|CA1_rna|CACNA2D3_rna|CACNG4_rna|CCR2_rna|CD1D_rna|CD300E_rna|CEBPD_rna|CELA1_rna|CES4A_rna|CLEC10A_rna|CLEC14A_rna|CLEC1A_rna|CLEC1B_rna|CLEC2L_rna|CLE…	161	55.54267950223804	0.5096926367002321	0.7227035055995614	0.7154150197628458	9.81524004612787e-05	0.0001243506200612869	10	Venetoclax	rna_seq
1	gbt	ABI3_rna|AC017104.6_rna|ADAM22_rna|ANGEL1_rna|AP000704.5_rna|AREL1_rna|ARHGEF33_rna|ATG9A_rna|BCL2_rna|BCL7A_rna|C1QA_rna|C6orf89_rna|CCDC116_rna|CCR2_rna|CD14_rna|CD300E_rna|CEBPD_rna|CHODL_rna|CREB3L4_rna|CTC-498J12.3_rna|CTPS2_rna|CTSH_rna|DDX54_rna|DHX9_rna|ESYT2_rna|FAIM_rna|FAM20A_rna|FCGRT_rna|FKBP4_rna|FOLR2_rna|GAMT_rna|GOLGA2P7_rna|GRK5_rna|GSDMB_rna|HEATR5B_rna|HOOK2_rna|HSPBAP1_rna|IF…	138	56.572587799545595	0.491340861758362	0.8140925863262518	0.8152173913043478	2.287497607017594e-06	2.157671211690462e-06	10	Venetoclax	rna_seq
0	EN	AC018738.2_rna|AC091814.2_rna|ACOX2_rna|ADCY1_rna|ADRB1_rna|AGXT_rna|AHSP_rna|AL627309.1_rna|AP001189.4_rna|AQP1_rna|ARHGEF11_rna|AXL_rna|BEGAIN_rna|BEX1_rna|BLVRA_rna|C1QA_rna|C3_rna|C5AR1_rna|C8orf31_rna|CA1_rna|CCR2_rna|CD163_rna|CD1D_rna|CD300E_rna|CD93_rna|CHGB_rna|CHST15_rna|CKAP4_rna|COL15A1_rna|CPNE7_rna|CRY1_rna|CT45A5_rna|CTB-61M7.2_rna|CTD-2314B22.3_rna|CTD-3064H18.4_rna|CTSL_rna|CXCL5…	146	57.807163306765226	0.3816162518928897	0.6326693366580134	0.6770186335403727	0.0015790589252535584	0.0005389639099985178	11	Venetoclax	rna_seq
1	gbt	ABI3_rna|ADAM22_rna|AGAP10_rna|AK9_rna|ANKRD54_rna|AP000704.5_rna|ARHGEF33_rna|BMS1P5_rna|C10orf25_rna|C12orf57_rna|C3_rna|C5AR1_rna|C6orf3_rna|CD14_rna|CD93_rna|CDC42EP3_rna|CDK6_rna|CFL1P1_rna|CHST15_rna|CILP_rna|CLEC7A_rna|CNOT10_rna|COL6A6_rna|CPB2-AS1_rna|CTPS2_rna|DPY19L2P3_rna|ECE1_rna|EFHC1_rna|FBF1_rna|FCGRT_rna|GATA3_rna|GNAS_rna|GPBAR1_rna|GPR137C_rna|GPRASP2_rna|GTPBP6_rna|GUSBP1_rna|…	144	57.563231011766185	0.38682410144257606	0.6316221921879236	0.6295878035008471	0.0016164659620614603	0.0016912901526022436	11	Venetoclax	rna_seq
0	EN	AC018738.2_rna|AC104809.4_rna|AC141928.1_rna|ACOX2_rna|ADRA2C_rna|AGXT_rna|ANXA5_rna|AP001189.4_rna|AQP9_rna|ATP2C2_rna|B4GALNT4_rna|BEGAIN_rna|BEX1_rna|C10orf10_rna|C1QA_rna|C8orf31_rna|CA6_rna|CALN1_rna|CCDC170_rna|CCR2_rna|CD1D_rna|CD300E_rna|CD93_rna|CDH5_rna|CES4A_rna|CHI3L1_rna|CLEC10A_rna|CLEC2L_rna|CLEC7A_rna|CLEC9A_rna|COL6A2_rna|CPNE7_rna|CSF3_rna|CT45A1_rna|CT45A5_rna|CTB-61M7.2_rna|CT…	158	55.92342772999261	0.5886813210267487	0.7710462913141662	0.7368718238283457	2.667269803268698e-05	9.174588774353496e-05	12	Venetoclax	rna_seq
1	gbt	AAMDC_rna|AC087380.14_rna|AC097662.2_rna|ACIN1_rna|ADAM15_rna|AGFG1_rna|ALKBH2_rna|ARAP3_rna|ARHGAP24_rna|ARMC9_rna|B3GNT1_rna|BCKDHB_rna|BCL2_rna|C17orf70_rna|C5AR2_rna|CASC1_rna|CCT2_rna|CEP70_rna|CHST15_rna|CLDN4_rna|COTL1_rna|CREB3L4_rna|CTD-2033A16.2_rna|CTD-2619J13.8_rna|CTSS_rna|DNMT3A_rna|DPF1_rna|DSCR9_rna|ESYT2_rna|FAM115A_rna|FANK1_rna|FBXO18_rna|FCGRT_rna|FLOT1_rna|FTLP2_rna|GCSAML-AS…	133	63.28869171629914	0.4732032307008436	0.7514758940134793	0.7402597402597403	5.5417743772035106e-05	8.185823879055851e-05	12	Venetoclax	rna_seq
0	EN	AC104809.4_rna|AGXT_rna|AHSP_rna|AL354822.1_rna|ALAS2_rna|ANXA5_rna|AP000525.9_rna|ARHGAP32_rna|ATP1A4_rna|ATP2C2_rna|AXL_rna|B3GALT2_rna|B4GALNT4_rna|BCL6B_rna|BEGAIN_rna|BEX1_rna|C17orf97_rna|C1orf61_rna|C5AR1_rna|C8orf31_rna|CA1_rna|CACNG4_rna|CADM1_rna|CCNE1_rna|CD14_rna|CD163_rna|CD1D_rna|CD300E_rna|CDC25C_rna|CDH5_rna|CEBPD_rna|CLEC1A_rna|CLEC4F_rna|CLEC9A_rna|CNTNAP3B_rna|CPNE7_rna|CT45A1_…	141	48.78889534382187	0.5016415824133118	0.7641634965948434	0.805759457933371	3.476602229772713e-05	6.020924577066402e-06	13	Venetoclax	rna_seq
1	gbt	AC005037.3_rna|ADAM22_rna|AGPAT3_rna|AKT2_rna|ANKRD9_rna|AREL1_rna|ASAH1_rna|BCL2_rna|BEND6_rna|C12orf57_rna|C14orf37_rna|C19orf82_rna|CASC2_rna|CD40_rna|CEBPB_rna|CHST15_rna|CLEC7A_rna|COL28A1_rna|COX11_rna|CTA-221G9.10_rna|DHPS_rna|DNMT3A_rna|DRG1_rna|DST_rna|EHBP1_rna|ESYT2_rna|FBXO38_rna|FGD4_rna|FLOT1_rna|FMR1_rna|GCSAML-AS1_rna|GOLGA2P7_rna|GPBAR1_rna|GPC6_rna|GPCPD1_rna|GPT2_rna|GTPBP6_rna…	133	46.9896898934354	0.5377201264978172	0.7565146106679554	0.7323546019198194	4.620306050295825e-05	0.00010653335832204869	13	Venetoclax	rna_seq
0	EN	AC016735.1_rna|AC091814.2_rna|AC104809.4_rna|AGXT_rna|AL133493.2_rna|AL589743.1_rna|ANXA5_rna|AP000525.9_rna|AP001189.4_rna|AQP1_rna|AQP9_rna|ARHGEF11_rna|ASGR2_rna|ATP2C2_rna|AXL_rna|BEGAIN_rna|BEX4_rna|C10orf128_rna|C10orf35_rna|C8orf31_rna|CCDC170_rna|CCR2_rna|CD14_rna|CD163_rna|CD1D_rna|CD200R1_rna|CD300E_rna|CDH4_rna|CHAC1_rna|CLEC14A_rna|CNNM1_rna|CPNE7_rna|CTD-2314B22.3_rna|CTD-3064H18.4_r…	131	55.87037416305173	0.5092093304865419	0.7285114238124539	0.5776397515527951	0.00012070078627952315	0.0048735010211569466	14	Venetoclax	rna_seq
1	gbt	ADAM22_rna|ADC_rna|AREL1_rna|BCL2_rna|BCL7A_rna|C19orf52_rna|C9orf72_rna|CACHD1_rna|CARD16_rna|CCR2_rna|CD14_rna|CD1D_rna|CD300E_rna|CETP_rna|CHST15_rna|CLEC1A_rna|CLEC4E_rna|CLIP2_rna|COL28A1_rna|COL4A3BP_rna|COMMD7_rna|COX11P1_rna|CSPG4P11_rna|CTA-134P22.2_rna|CTD-2196E14.9_rna|DNAH2_rna|DRG1_rna|EFR3B_rna|EIF5A_rna|ERI3_rna|ESYT2_rna|FAHD2B_rna|FAM154B_rna|FAM213B_rna|FBXO8_rna|FCGRT_rna|FGD4_…	127	52.742157313667214	0.5626300736039753	0.8353807301092825	0.663466967814794	1.3121597898507847e-06	0.000762369194186985	14	Venetoclax	rna_seq
0	EN	AC018738.2_rna|AC104809.4_rna|AFAP1_rna|AGXT_rna|ANK2_rna|ANXA5_rna|AP000688.8_rna|BEGAIN_rna|BEX1_rna|BLVRA_rna|C1QA_rna|C5AR1_rna|C8orf31_rna|CALN1_rna|CCDC170_rna|CD14_rna|CD163_rna|CD300E_rna|CD93_rna|CDH4_rna|CORO2A_rna|CPNE7_rna|CSF3_rna|CT45A5_rna|CTB-61M7.2_rna|CTD-2357A8.3_rna|CTD-3064H18.4_rna|CTSL_rna|CYYR1_rna|DES_rna|DIRC3_rna|DNALI1_rna|ECE1_rna|ELANE_rna|ELN_rna|EPN2_rna|FAM26E_rna…	130	64.31174464890186	0.42884245432258106	0.6556131674575616	0.6284584980237155	0.0006834292984315909	0.001320263288091795	15	Venetoclax	rna_seq
1	gbt	AC004987.9_rna|AC011515.2_rna|AC017104.6_rna|ACTG1_rna|ADAM15_rna|ADAM22_rna|AGFG1_rna|ALKBH2_rna|ANKRD23_rna|ANKRD27_rna|ARHGAP24_rna|ARHGEF33_rna|BCL2_rna|BLVRA_rna|BMS1P5_rna|C1QA_rna|C9orf72_rna|CAAP1_rna|CASC1_rna|CCDC81_rna|CCDC94_rna|CDIP1_rna|CHST15_rna|CTA-134P22.2_rna|CTB-61M7.2_rna|CTD-2619J13.8_rna|CTD-3088G3.8_rna|CTPS2_rna|CYTH2_rna|DCAF11_rna|DESI1_rna|DPY19L4_rna|EFCAB6_rna|ESYT2_…	157	67.17571307747198	0.3768395150998247	0.6584102665678664	0.6956521739130435	0.0006362890442565145	0.00022821465336148372	15	Venetoclax	rna_seq
0	EN	AC069363.1_rna|AC091814.2_rna|AC141928.1_rna|ADAMTS5_rna|ADRA2C_rna|AGXT_rna|AHSP_rna|AL133493.2_rna|AL627309.1_rna|ANXA5_rna|AP000525.9_rna|AP000783.1_rna|AP001189.4_rna|ARHGEF11_rna|ARHGEF4_rna|ATP2C2_rna|AXL_rna|BASP1_rna|BEGAIN_rna|BEX1_rna|BMP3_rna|C5AR1_rna|C8orf31_rna|CA1_rna|CACNG4_rna|CCL4L2_rna|CD1D_rna|CD300E_rna|CD93_rna|CDH5_rna|CEBPD_rna|CES4A_rna|CHST15_rna|CLEC10A_rna|CLEC2L_rna|C…	170	57.73538360589298	0.5618593068704436	0.760188249143481	0.7391304347826088	4.0355861464127195e-05	8.504578431005562e-05	16	Venetoclax	rna_seq
1	gbt	AAMDC_rna|ABL2_rna|AC004453.8_rna|AKT2_rna|AL592188.3_rna|ALDH18A1_rna|ANKRD39_rna|AP000704.5_rna|AP001412.1_rna|ARMC9_rna|ATXN7L3B_rna|BCL2_rna|BEGAIN_rna|C10orf25_rna|C19orf82_rna|C6orf52_rna|C9orf85_rna|CCNE1_rna|CCT7_rna|CDCA2_rna|CDIP1_rna|CDK6_rna|CEBPB_rna|CHST15_rna|CLEC1A_rna|CMIP_rna|COTL1_rna|COX11_rna|CPNE1_rna|CREB3L4_rna|CTA-221G9.10_rna|DCAF11_rna|DHX8_rna|DTX2_rna|ESYT1_rna|FAHD2A…	130	63.63159286213711	0.46779975602474966	0.7696086078392206	0.7831733483907399	2.821153705236272e-05	1.634857454961189e-05	16	Venetoclax	rna_seq
0	EN	AC018738.2_rna|AC091814.2_rna|AC104809.4_rna|ACOX2_rna|AGXT_rna|AHSP_rna|AL354822.1_rna|ALAS2_rna|AP001189.4_rna|AQP9_rna|AXL_rna|BEGAIN_rna|BEND2_rna|BEX1_rna|BLVRA_rna|C10orf35_rna|C17orf97_rna|C21orf90_rna|C5AR1_rna|C8orf31_rna|CA1_rna|CCDC170_rna|CCR2_rna|CD101_rna|CD14_rna|CD1D_rna|CD300E_rna|CD93_rna|CKAP4_rna|CLEC9A_rna|CRY1_rna|CT45A5_rna|CTB-36O1.7_rna|CTB-61M7.2_rna|CTD-2314B22.3_rna|CT…	160	59.64409674604372	0.3790468893803228	0.6335156656376353	0.6024844720496896	0.001549364291273134	0.003003792552442446	17	Venetoclax	rna_seq
1	gbt	AC005037.3_rna|ADAM22_rna|AGPAT9_rna|ANKRD9_rna|AP000266.7_rna|AP000704.5_rna|AREL1_rna|ARHGAP24_rna|BCL2_rna|C5AR2_rna|CASP6_rna|CD14_rna|CD1D_rna|CD300E_rna|CD40LG_rna|CDA_rna|CDH11_rna|CDK10_rna|CEP70_rna|CHST15_rna|CILP_rna|CLEC7A_rna|COTL1_rna|CPT1B_rna|CREB3L3_rna|CREB3L4_rna|CTA-228A9.3_rna|CTB-102L5.7_rna|CTB-31N19.3_rna|CTD-2033A16.2_rna|CYP1B1_rna|DCAF11_rna|DNAJC12_rna|DPF1_rna|DSCR9_r…	149	58.528026805802696	0.4020682149154634	0.6527107982422846	0.5810276679841898	0.0009920480394446758	0.004572404506057983	17	Venetoclax	rna_seq
0	EN	AFAP1_rna|AGXT_rna|AJAP1_rna|AL133493.2_rna|AL589743.1_rna|ANXA5_rna|AP000525.9_rna|AP000688.8_rna|AP001189.4_rna|AQP1_rna|AQP9_rna|ARHGEF4_rna|ATP2C2_rna|AXL_rna|BEGAIN_rna|BEX1_rna|C10orf10_rna|C1QA_rna|C8orf31_rna|CA1_rna|CA6_rna|CCR2_rna|CD14_rna|CD163_rna|CD1D_rna|CD300E_rna|CHIT1_rna|CHST15_rna|CLEC14A_rna|CLEC1A_rna|CLEC9A_rna|CNN3_rna|COL6A1_rna|CPNE7_rna|CTB-61M7.2_rna|CTD-2314B22.3_rna|…	155	64.23473050574182	0.06771822824028462	0.6006280295679054	0.5957086391869001	0.003118583401030313	0.0034407178486192216	18	Venetoclax	rna_seq
1	gbt	ABI3_rna|AC087380.14_rna|ACBD6_rna|ADAM19_rna|ADAM22_rna|AGPAT3_rna|ALOX12B_rna|AP004290.1_rna|AREL1_rna|ATL1_rna|BCL2_rna|C1QA_rna|CABIN1_rna|CACHD1_rna|CCDC168_rna|CD14_rna|CD163_rna|CDX2_rna|CEBPB_rna|CEP70_rna|CHST15_rna|CLEC1A_rna|CNOT10_rna|COL4A3BP_rna|CTA-221G9.10_rna|CUEDC1_rna|CYP4F26P_rna|DOCK9_rna|DRG1_rna|DVL2_rna|EFNB3_rna|ENO3_rna|ESYT2_rna|FAM168B_rna|FCGRT_rna|FLOT1_rna|FPGS_rna|…	132	43.08342304850719	0.580600621198313	0.7767971815872787	0.723320158102767	2.1226194723667122e-05	0.00014241512144117101	18	Venetoclax	rna_seq
0	EN	AC069363.1_rna|AC104809.4_rna|ADCY2_rna|ADRA2C_rna|AGXT_rna|AHSP_rna|AL133493.2_rna|AL354822.1_rna|AL589743.1_rna|AL627309.1_rna|ALAS2_rna|ANKRD26P3_rna|ANXA5_rna|AOX1_rna|AP000525.9_rna|AP001189.4_rna|AQP9_rna|AXL_rna|B4GALNT4_rna|BEGAIN_rna|BEX1_rna|C1QA_rna|C3_rna|C8orf31_rna|CA1_rna|CACNG4_rna|CALCRL_rna|CALN1_rna|CD109_rna|CD14_rna|CD163_rna|CD1D_rna|CD300E_rna|CDH5_rna|CHGB_rna|CLEC2L_rna|C…	165	52.66496228297149	0.5174016215101296	0.7379170349977082	0.7199322416713722	8.85903890864756e-05	0.0001583443270363375	19	Venetoclax	rna_seq
1	gbt	AACS_rna|ADAM22_rna|ADAMTS13_rna|ADARB1_rna|ADCK4_rna|ARAP3_rna|ARHGAP24_rna|ARHGEF33_rna|ATG10_rna|BCL2_rna|BMS1P5_rna|BNIP3_rna|BX649553.4_rna|C12orf57_rna|C17orf70_rna|C9orf72_rna|CHST15_rna|CLEC7A_rna|COMMD7_rna|CPNE1_rna|CRABP1_rna|CSPG4P11_rna|CTB-31N19.3_rna|CTD-2619J13.8_rna|CTD-3051D23.1_rna|CUEDC1_rna|EFCAB6_rna|EHBP1_rna|ESYT2_rna|FAM198A_rna|FTH1P3_rna|GBP1_rna|GCSAML-AS1_rna|GOLGA8I_…	129	49.721940795957195	0.5698316559830813	0.7983783014459992	0.7357425183512141	8.459333997842069e-06	9.526457164774288e-05	19	Venetoclax	rna_seq
0	EN	AC018738.2_rna|ACOX2_rna|ADCY2_rna|AGXT_rna|AJAP1_rna|AL133493.2_rna|ALAS2_rna|ANXA5_rna|AP000688.8_rna|AP001189.4_rna|ARAP3_rna|ARHGEF4_rna|ATP1A4_rna|AXL_rna|BEGAIN_rna|BEX1_rna|BLVRA_rna|BMP3_rna|C1QL1_rna|C3_rna|C5AR1_rna|C8orf31_rna|CA1_rna|CASQ1_rna|CCDC170_rna|CD14_rna|CD1D_rna|CD300E_rna|CDK1_rna|CHST15_rna|CLEC2L_rna|CLEC4F_rna|CLEC9A_rna|CPNE7_rna|CSF3_rna|CT45A5_rna|CTB-61M7.2_rna|CTD-…	147	63.15115726988206	0.48742790584301854	0.7054443401406165	0.6956521739130435	0.00016994325322541108	0.00022821465336148372	20	Venetoclax	rna_seq
1	gbt	ABCA2_rna|AC009948.5_rna|AC087380.14_rna|ADAM22_rna|ADARB1_rna|AP000704.5_rna|ARAP3_rna|ARHGAP24_rna|ARHGEF33_rna|ARMC9_rna|ATL1_rna|BCL2_rna|BIN1_rna|C10orf25_rna|C11orf74_rna|C19orf82_rna|C1QA_rna|CCR2_rna|CD14_rna|CD40LG_rna|CEBPB_rna|CERS6_rna|CHP1_rna|CHST15_rna|CLEC4A_rna|CLEC7A_rna|CLIP1_rna|CPXM1_rna|CREB3L4_rna|CRYBB1_rna|CTB-31N19.3_rna|CTD-2545M3.8_rna|CTD-2619J13.8_rna|CTPS2_rna|CXCL1…	146	60.504190153613706	0.5294960912328834	0.8170426169021946	0.7292490118577075	1.960855392443302e-06	7.88681879759119e-05	20	Venetoclax	rna_seq
0	EN	AC006942.4_rna|AC018738.2_rna|AC141928.1_rna|ADAMTS3_rna|ADAMTS5_rna|AGXT_rna|AL133493.2_rna|AL589743.1_rna|AL627309.1_rna|ANO1_rna|AP000525.9_rna|AQP9_rna|ASB9_rna|AXL_rna|B4GALNT4_rna|BEGAIN_rna|BEX1_rna|C3_rna|C5AR1_rna|C8orf31_rna|CC2D2A_rna|CCL1_rna|CCL4L2_rna|CD14_rna|CD163_rna|CD300E_rna|CDH4_rna|CDH5_rna|CEACAM3_rna|CHST15_rna|CLEC14A_rna|CLEC1A_rna|CLEC2L_rna|CLEC4E_rna|CLEC7A_rna|COL6A1…	142	64.30287821962477	0.2500484972707673	0.5893433338137977	0.6024844720496896	0.0038985239437577	0.003003792552442446	21	Venetoclax	rna_seq
1	gbt	AC007204.2_rna|AC017104.6_rna|ADAM22_rna|ADAMTS13_rna|ANAPC5_rna|APOA1_rna|ARHGAP24_rna|ARMC9_rna|ASTE1_rna|ATG9A_rna|B4GALT5_rna|BCL2A1_rna|BCL2_rna|BCL7A_rna|BLOC1S3_rna|BOD1L1_rna|C5AR2_rna|CACHD1_rna|CCDC57_rna|CD14_rna|CD1D_rna|CDC16_rna|CDH23_rna|CDK10_rna|CENPT_rna|CHN1_rna|CHST15_rna|CLEC7A_rna|COX11_rna|CRABP1_rna|CSPG4P11_rna|CSRP2_rna|CTD-2554C21.1_rna|CTD-2619J13.8_rna|CTD-3051D23.1_r…	153	56.113228988835736	0.4289122090131664	0.6662982649040681	0.5731225296442689	0.0007100942111418044	0.005300506147532187	21	Venetoclax	rna_seq
0	EN	ADCY1_rna|AFAP1_rna|AGXT_rna|AHSP_rna|AL133493.2_rna|AL627309.1_rna|AP000525.9_rna|AP001189.4_rna|AQP1_rna|AQP9_rna|ATP2C2_rna|AXL_rna|BEGAIN_rna|BEX1_rna|C10orf35_rna|C1QA_rna|C5AR1_rna|C8orf31_rna|CA1_rna|CCR2_rna|CD14_rna|CD163_rna|CD1D_rna|CD300E_rna|CD93_rna|CDH4_rna|CDH5_rna|CHGB_rna|CHST15_rna|CNN3_rna|CNNM1_rna|CPNE7_rna|CTB-36O1.7_rna|CTB-61M7.2_rna|CTD-2006C1.6_rna|CTD-2314B22.3_rna|CTD…	154	44.87648321660639	0.5196289812631862	0.76362543568462	0.7910784867306607	3.54806400502786e-05	1.1684357640464507e-05	22	Venetoclax	rna_seq
1	gbt	AC135178.1_rna|ACP1_rna|ADAM22_rna|ADAM9_rna|AK9_rna|AP000704.5_rna|AREL1_rna|ATL1_rna|ATP6V1G2_rna|BCKDHB_rna|CASC1_rna|CCRL2_rna|CD14_rna|CD163_rna|CD1D_rna|CD300E_rna|CDK8_rna|CEBPB_rna|CERS6-AS1_rna|CHST15_rna|CLEC1A_rna|COL6A6_rna|COTL1_rna|CPSF1_rna|CRK_rna|CTB-31N19.3_rna|CTD-2054N24.2_rna|CTD-3051D23.1_rna|CTPS2_rna|DERL3_rna|DRG1_rna|ERCC1_rna|ESYT2_rna|FGD4_rna|FLOT1_rna|FLT3_rna|FOLR2_…	144	43.90014085716456	0.5403037149750838	0.7734332327348215	0.8170525127046867	2.4279503924178426e-05	3.4779005671266016e-06	22	Venetoclax	rna_seq
0	EN	AC091814.2_rna|AC104809.4_rna|ACOX2_rna|AFAP1_rna|AGXT_rna|ANXA5_rna|AP001189.4_rna|ARHGEF11_rna|ATP2C2_rna|AXL_rna|BEGAIN_rna|BEX1_rna|BLVRA_rna|C10orf128_rna|C1orf61_rna|C4BPB_rna|C8orf31_rna|CA1_rna|CACNG4_rna|CCR2_rna|CD14_rna|CD1D_rna|CD300E_rna|CD93_rna|CDH5_rna|CDK1_rna|CLEC18A_rna|CLEC2L_rna|CT45A1_rna|CTD-2314B22.3_rna|CTD-3064H18.4_rna|CXCL5_rna|CYP4F12_rna|ECE1_rna|ELN_rna|EPB41L3_rna|…	153	60.825847246296185	0.4957559359754563	0.7369505529729365	0.7413890457368719	9.150485048843715e-05	7.877505895290199e-05	23	Venetoclax	rna_seq
1	gbt	AC004840.9_rna|ACVR2A_rna|ADAMTS13_rna|AL592494.5_rna|AP004290.1_rna|AQPEP_rna|ARAP3_rna|ARHGEF10L_rna|ARL6_rna|BCL2L11_rna|BCL2_rna|BIK_rna|BLVRA_rna|C12orf57_rna|C3orf58_rna|C8orf37_rna|CASC15_rna|CCT2_rna|CD14_rna|CDC42EP1_rna|CHST15_rna|CLIP2_rna|COQ10A_rna|COX11_rna|CREB3L4_rna|CRELD2_rna|CTC-498J12.3_rna|CTD-2302E22.5_rna|CTD-2541M15.1_rna|CUEDC1_rna|CUTA_rna|CXCL16_rna|DCAF11_rna|DNMT3A_rn…	146	64.87900642710974	0.42631586316199943	0.7345605378150245	0.7165443252399775	9.907233989387601e-05	0.0001757934507563794	23	Venetoclax	rna_seq
0	EN	AC069363.1_rna|AC091814.2_rna|ADAMTS5_rna|ADCY2_rna|AFAP1_rna|AGXT_rna|AHSP_rna|AL133493.2_rna|AL354822.1_rna|ANKRD26P3_rna|ANXA5_rna|AP001189.4_rna|AQP9_rna|ARHGEF4_rna|ATP2C2_rna|AXL_rna|B4GALNT4_rna|BCAR1_rna|BEGAIN_rna|BEX1_rna|BLVRA_rna|C10orf128_rna|C10orf35_rna|C1QA_rna|C8orf31_rna|CA1_rna|CACNG4_rna|CCR2_rna|CD14_rna|CD1D_rna|CD300E_rna|CD93_rna|CDH4_rna|CDH5_rna|CES4A_rna|CLEC10A_rna|CLE…	153	46.56177217934901	0.48294916088119444	0.7717006673974309	0.6329757199322417	2.5996934874526757e-05	0.0015682538131232184	24	Venetoclax	rna_seq
1	gbt	AAMDC_rna|ACTG1_rna|ADAM22_rna|ADARB1_rna|AGPAT9_rna|ALOX12B_rna|AP000704.5_rna|APOOP5_rna|ARHGEF2_rna|AVEN_rna|BCL2_rna|C11orf57_rna|C12orf57_rna|C17orf70_rna|C1QTNF9B-AS1_rna|C5AR2_rna|CASC1_rna|CASP10_rna|CD14_rna|CD1D_rna|CD300E_rna|CDK6_rna|CHST15_rna|CLEC1A_rna|CLIP2_rna|CREB3L4_rna|CSPG4P11_rna|CTD-2033A16.2_rna|DHPS_rna|DHX8_rna|DISP2_rna|DPF1_rna|DRG1_rna|EIF5A_rna|ESYT2_rna|FAM114A1_rna…	133	41.069313606432665	0.5977378845196162	0.9226951227909523	0.8554488989271599	9.970727552119606e-10	3.9041610491386266e-07	24	Venetoclax	rna_seq
0	EN	ABLIM1-S452s|ADD3-S681s|ADD3-S683s|AGFG1-S362s|AGPS-S65s|AHDC1-T1401tS1403s|AHNAK-S135s|AHNAK-S212sS216s|AHNAK-S379s|AHNAK-S5310s|AHNAK-S570s|AIF1-S53s|AKAP13-S1876s|ARFGEF1-S1569s|ARHGAP35-S1179s|ARHGAP45-S646s|ARHGAP9-T354t|ARPP19-S81s|ATAD2-S41s|BCLAF1-S319s|BCLAF1-S760s|BIN1-S296sS298s|C17orf49-S70s|CAMK2D-T287t|CAMKK2-S495s|CANX-S583s|CARMIL1-S968s|CBX3-S93s|CBX5-S92s|CCAR1-S697s|CDK13-S383s…	245	64.91568974869895	0.22653562467479116	0.5896857702047086	0.5801709401709401	0.0015224047691530212	0.0018904478450293284	0	Venetoclax	phospho
1	gbt	AKAP13-S1565s|ARFGEF1-S1569s|ARHGAP30-S709s|ASAP1-S1041s|ATL1-S10s|BCL11A-S86s|BIN2-S443s|C9orf78-S261s|CBX1-S91s|CBX4-T417t|CCDC86-S113s|CDK14-S95s|CHD4-S274s|CLN3-S12sS14s|CRTC2-S624s|CTDP1-S740s|DDX20-T552t|DIDO1-S1038s|DPF2-S294s|EPS15-S324s|EPS15-S796s|ERCC5-S526s|EVI2B-S268s|FAM53C-S122s|FLNA-S1459s|G6PD-Y401y|GAS2L1-S352s|GFI1-S20s|GP1BB-S191s|HIRIP3-S223sS227s|HSH2D-S298s|IQSEC1-S498s|KAT…	82	51.073935437848746	0.5212160207593093	0.763346074722413	0.7668376068376067	5.737472472893275e-06	4.895733704163616e-06	0	Venetoclax	phospho
0	EN	ABLIM1-S452s|AFF4-S836s|AGFG1-S362s|AGFG1-T177tS181s|AGPS-S65s|AHNAK-S135s|AHNAK-S570s|AHNAK-S93s|AHNAK-T4100t|AIF1-S53s|AKAP11-T1100t|AKAP13-S1565s|AKAP13-S1876s|AKAP13-S650s|ANXA1-S37s|ARFGEF1-S1569s|ARHGAP4-S84s|ARHGAP4-S906s|ARHGAP9-T354t|BCLAF1-S222s|BCLAF1-S319s|BCLAF1-S690s|BEND5-S361s|BIN1-S296sS298s|C17orf49-S70s|C17orf49-S84s|CAMK2D-T287t|CAMKK2-S495s|CARMIL1-S968s|CBL-S486s|CBX5-S92s|C…	237	63.65077272620778	0.4842738654381149	0.71688212729731	0.7203418803418803	3.781853972658536e-05	3.328866460467732e-05	1	Venetoclax	phospho
1	gbt	ADNP-S608s|AGFG1-S362s|AHDC1-S1187s|AHDC1-T1401tS1403s|AKAP13-S1565s|AKAP13-S650s|APTX-S132s|ARFGEF1-S1569s|ARHGAP30-S709s|ATM-S1981s|BAD-S134s|BCLAF1-S512s|C16orf54-T116t|C9orf78-S261s|CDK14-S95s|CHD4-S274s|CRTC2-S624s|CTDP1-S740s|DENND4C-S989s|DIDO1-S1038s|DKC1-S455sT458t|DOK1-S269s|DPF2-S294s|ENO1-Y44y|ERCC5-S526s|FLNA-S1459s|FMNL1-S184s|FOXK1-S441sS445s|FOXK2-S373s|GTF2I-S412s|HDGFL2-S366sS36…	82	65.40256174440985	0.4554957196132515	0.7858635357982106	0.747008547008547	1.9615596207578917e-06	1.165163880331543e-05	1	Venetoclax	phospho
0	EN	ABLIM1-S452s|ADD3-S683s|AGFG1-S362s|AGFG1-T177tS181s|AHNAK-S135s|AHNAK-S379s|AHNAK-S5310s|AHNAK-S5763s|AHNAK-T4100t|AHNAK-T4766t|AIF1-S53s|AKAP13-S1565s|AKAP13-S1602s|AKAP13-S1876s|AKAP13-S1932s|ARFGAP2-S432s|ARFGEF1-S1569s|ARHGAP4-S84s|ARHGAP4-S906s|ARHGAP45-S646s|ARHGAP9-T354t|ARHGEF1-S410s|ARHGEF2-S217s|ASAP1-S839sS843s|ATAD2-S41s|BCLAF1-S222s|BCLAF1-S319s|BCLAF1-S690s|BCLAF1-S760s|BCLAF1-S884…	237	63.09019216642569	-0.15648564812163523	0.5128822440980565	0.5292307692307692	0.008749274282563859	0.00652124189178532	2	Venetoclax	phospho
1	gbt	ACAP2-S379s|AHDC1-S868s|AKAP13-S1565s|AKAP13-S1929s|AKAP13-S650s|AKAP8L-S283s|ARFGEF1-S1569s|ARHGAP30-S709s|ARID1A-S382s|ASAP1-S839sS843s|BIN2-S443s|BYSL-S98s|C9orf78-S261s|CARHSP1-S41s|CASP3-S26s|CBX4-T417t|CDK14-S95s|CFL1-S194s|CRTC2-S624s|CTDP1-S740s|DDX51-S83s|DENND1A-S592s|DPF2-S294s|EEF2-T59t|ELF1-S187s|ENO1-Y44y|ERCC5-S526s|EVI2B-S268s|FNBP4-T479t|G6PD-Y401y|GAS2L1-S352s|GFI1-S20s|GMIP-S23…	89	56.894507310546	0.05950340195535464	0.6433284228714922	0.5607692307692308	0.0005222022388422159	0.003545757774304541	2	Venetoclax	phospho
0	EN	ABLIM1-S452s|AGFG1-S362s|AGFG1-T177tS181s|AHNAK-S135s|AHNAK-S5310s|AHNAK-S570s|AIF1-S53s|AIFM1-S268s|AKAP13-S1876s|AKAP13-S1932s|AMPD2-S168s|APBB1IP-S526s|ARFGEF1-S1569s|ARHGAP30-S709s|ARHGAP4-S906s|ARHGAP9-T354t|ARHGEF6-S640s|ARHGEF6-S684s|ARPP19-S81s|ASAP1-S839sS843s|ATAD2-S41s|ATP8A1-S29s|BCLAF1-S319s|BCLAF1-S760s|C17orf49-S70s|CAMK2D-T287t|CAMKK2-S495s|CAMKK2-S511s|CANX-S583s|CARMIL1-S968s|CC…	248	74.2980711351693	0.036911652833176434	0.41975344649267365	0.42615384615384616	0.03671540509913208	0.0336564947820886	3	Venetoclax	phospho
1	gbt	AHDC1-S1187s|AHDC1-S868s|AHDC1-T1401tS1403s|AKAP13-S1565s|AKAP13-S650s|ARFGEF2-S1528s|ARHGAP30-S709s|ARID1A-S382s|ARL6IP4-S231s|ARMCX3-S61s|BAD-S134s|BYSL-S98s|C9orf78-S261s|CASP3-S26s|CDK14-S95s|CHAMP1-S427s|DDX51-S83s|EEF1D-S549s|ELF1-S187s|ELF2-S191s|ERCC5-S526s|FNBP4-T479t|G6PD-Y401y|GAS2L1-S352s|GIGYF1-S756s|GPATCH8-S653s|HMGN3-S6s|HSH2D-S298s|IQSEC1-S498s|ITGA4-S1021s|LILRA6-S520s|LRRFIP1-S…	67	66.443080982713	0.22978747784248943	0.4895278313293447	0.4723076923076923	0.013002715996027215	0.017127174630535404	3	Venetoclax	phospho
0	EN	ADD3-S681s|ADD3-S683s|AGFG1-T177tS181s|AHNAK-S135s|AHNAK-S379s|AHNAK-S5310s|AHNAK-T4100t|AIF1-S53s|AKAP13-S1565s|AKAP13-S1876s|AKAP13-S650s|ANXA1-S37s|ARFGAP2-S432s|ARFGEF1-S1569s|ARFGEF1-S52s|ARHGAP4-S906s|ARHGAP45-S646s|ARHGAP9-T354t|ARPP19-S81s|ASAP1-S839sS843s|ATAD2-S41s|ATM-S1981s|BCLAF1-S319s|BCLAF1-S760s|BIN1-S296s|BIN1-S296sS298s|BIN2-S291s|C17orf49-S70s|CAMK2D-T287t|CANX-S583s|CARD11-S88…	217	69.8014310517996	0.2594979930134199	0.5714997314022101	0.5338461538461539	0.002842440527156833	0.00598632624474607	4	Venetoclax	phospho
1	gbt	ADD3-S681s|AKAP13-S1565s|APBB1IP-S526s|ARFGEF1-S1555s|ARMCX3-S61s|ASAP1-S1041s|ASAP1-S839s|BAD-S134s|BCL11A-S86s|C9orf78-S261s|CASP3-S26s|CCDC86-S113s|CHAMP1-S214s|CHAMP1-S427s|CRTC2-S624s|CTDP1-S740s|DENND1A-S592s|DOK3-S330s|ELF2-S191s|EMSY-S1130s|EPRS-S886s|ERCC5-S526s|FMNL1-S1031s|FOSL2-S17s|G6PD-Y401y|GAS2L1-S352s|GMIP-S907s|GPATCH8-S653s|HDAC1-S421sS423s|HDGFL2-S625s|HOMEZ-T451t|HTATSF1-S616…	84	68.17412694600557	0.2936226634804957	0.6352204925867262	0.5553846153846154	0.0006457136474968406	0.003950971932277812	4	Venetoclax	phospho
0	EN	ABLIM1-S452s|ADD3-S677s|ADD3-S683s|AFF4-S836s|AGFG1-S362s|AGFG1-T177tS181s|AGPS-S65s|AHDC1-S1187s|AHDC1-T1401tS1403s|AHNAK-S135s|AHNAK-S379s|AHNAK-S5310s|AHNAK-S570s|AHNAK-T4100t|AIF1-S53s|AKAP13-S1565s|AKAP13-S1876s|AKAP13-S650s|APBB1IP-S526s|ARFGEF1-S1569s|ARHGAP25-S511s|ARHGAP35-S1179s|ARHGAP4-S84s|ARHGAP4-S906s|ARHGAP45-S646s|ARHGAP9-T354t|ARHGEF6-S488s|BCLAF1-S287sS290s|BCLAF1-S319s|BCLAF1-S…	240	60.36304984335866	0.41075096959654434	0.6553520065262509	0.7011965811965812	0.0002792529307655674	6.595349358569517e-05	5	Venetoclax	phospho
1	gbt	AKAP13-S1565s|AKAP13-S650s|ALKBH5-S361s|ARHGEF2-S219s|ARID1A-S382s|ATM-S1981s|BAD-S134s|BCL11A-S86s|BCLAF1-S512s|BIN2-S443s|C9orf78-S261s|CDK14-S95s|CRTC2-S624s|DENND1A-S592s|DENND4C-S989s|EIF4EBP1-T36tY54y|ELF2-S191s|EPS15-S814s|ERCC5-S526s|EVI2B-S268s|FAM208A-S972s|FMNL1-S184s|G6PD-Y401y|GAS2L1-S352s|GPATCH8-S653s|HNRNPC-S241s|HTATSF1-S616sS624s|KAT6A-S1861s|LRRK2-S910s|LSP1-T175tS177s|MAP7D3-S…	72	67.27855790906594	0.2680020316283368	0.5245373394794162	0.4926495726495726	0.00594219767467029	0.010561158463096172	5	Venetoclax	phospho
0	EN	ABLIM1-S452s|AGFG1-S362s|AHNAK-S135s|AHNAK-S5310s|AHNAK-S5763s|AIF1-S53s|AKAP13-S1876s|ANXA1-S37s|APBB1IP-S526s|ARFGEF1-S1569s|ARHGAP4-S906s|ARHGAP9-T354t|ARHGEF1-T430t|ASAP1-S839sS843s|ATAD2-S41s|BCLAF1-S222s|BCLAF1-S319s|BCLAF1-S760s|BIN1-S296sS298s|BIN2-S291s|BRD9-T103t|C17orf49-S70s|CAMK2D-T287t|CAMKK2-S495s|CARMIL1-S968s|CBX5-S92s|CCAR1-S697s|CCDC61-S376s|CCNY-S99s|CEBPE-S188s|CEP170-S838s|C…	225	66.67036277541236	0.33884991240494866	0.7071646115604948	0.6348717948717948	5.359845586813445e-05	0.0004939330873966639	6	Venetoclax	phospho
1	gbt	AHCTF1-S509s|AHDC1-S1187s|AHDC1-T1401tS1403s|AKAP13-S1565s|AKAP13-S650s|ANKRD11-S1389s|ARHGAP30-S709s|ATL1-S10s|ATM-S1981s|BCLAF1-S397s|BCLAF1-S648s|BYSL-S98s|CBX8-S191s|CRTC2-S624s|DKC1-S455sT458t|DPF2-S294s|EIF5B-S113s|ELF2-S191s|ERCC5-S526s|ETV3-S159s|EVI2B-S268s|FLNA-S1459s|G6PD-Y401y|HDGFL2-S366sS369sS370s|HELZ-T1164t|HIRIP3-S223sS227s|HMGN1-S102sS105s|HOMEZ-T451t|HSH2D-S298s|HTATSF1-S616sS6…	81	61.47102482094458	0.4379495104705853	0.79564349829337	0.7025641025641025	1.1821323809189403e-06	6.291960074905736e-05	6	Venetoclax	phospho
0	EN	ABCF1-T108tS109s|ABLIM1-S452s|ACIN1-S551s|ADD3-S683s|AGFG1-S362s|AGPS-S65s|AHNAK-S135s|AHNAK-S379s|AHNAK-S5310s|AHNAK-S570s|AHNAK-S5763s|AIF1-S53s|AKAP13-S1565s|AKAP13-S1876s|AKAP13-S1932s|ARFGAP2-S432s|ARFGEF1-S1569s|ARHGAP30-S709s|ARHGAP35-S1179s|ARHGAP4-S84s|ARHGAP4-S906s|ARHGAP9-T354t|ARHGEF6-S684s|ARPP19-S81s|BCLAF1-S222s|BCLAF1-S319s|BCLAF1-S690s|BIN1-S296sS298s|BIN2-S291s|BRD7-S263s|C17orf…	248	62.65637676572519	0.25212218516506557	0.6549753697956208	0.7123076923076922	0.00038080942571057873	6.486059205829322e-05	7	Venetoclax	phospho
1	gbt	AGAP2-S1177s|AGFG1-S362s|AHDC1-T1401tS1403s|AKAP13-S1565s|APTX-S132s|ARFGEF1-S1569s|ARFGEF2-S1528s|ARHGAP30-S709s|BAD-S134s|BYSL-S98s|C9orf78-S261s|CASP3-S26s|CCDC86-S113s|CDK14-S95s|CRTC2-S624s|CTDP1-S740s|CTDSPL2-S104s|CTDSPL2-S28s|DENND1A-S592s|ELF2-S191s|ERCC5-S526s|EVL-S354s|FAM207A-T34t|FMNL1-S1031s|FNBP4-T479t|G6PD-Y401y|GAS2L1-S352s|GPATCH8-S653s|GPSM3-S35sS39s|HIRIP3-S223sS227s|HMGN3-S78…	99	53.79344278754925	0.44873708660312084	0.7172980672570184	0.7323076923076922	5.4512607408997065e-05	3.159963170244052e-05	7	Venetoclax	phospho
0	EN	ABLIM1-S452s|AFF4-S836s|AGFG1-T177tS181s|AHCTF1-S1232s|AHNAK-S135s|AHNAK-S570s|AHNAK-T4100t|AIF1-S53s|AKAP13-S1565s|AKAP13-S1876s|AKAP13-S650s|APBB1IP-S526s|ARFGEF1-S1569s|ARFGEF1-S52s|ARGLU1-S77s|ARHGAP4-S906s|ARHGAP9-T354t|ARHGEF1-S410s|ASF1A-S166s|ATAD2-S41s|ATF7IP-S496s|BCLAF1-S319s|BCLAF1-S760s|BIN2-S291s|BRD4-S1128s|BRPF1-S860s|C17orf49-S70s|CAMK2D-T287t|CARMIL1-S968s|CBL-S486s|CCAR1-S697s|…	226	74.41269053374249	0.20295387937231957	0.615691858584992	0.6292307692307691	0.0010516297282970126	0.0007525092916015073	8	Venetoclax	phospho
1	gbt	AHCTF1-S509s|AHDC1-S1187s|AHDC1-S868s|AHDC1-T1401tS1403s|AKAP13-S1565s|AKAP13-S650s|APTX-S132s|ARHGAP30-S709s|ARHGEF1-S410s|ATM-S1981s|BAD-S134s|BYSL-S98s|C9orf78-S261s|CARHSP1-S41s|CCDC86-S113s|CEP131-S114s|CLASP1-S1196s|CRTC2-S624s|CTDSPL2-S104s|ELF2-S191s|ERCC5-S526s|EVI2B-S268s|FNBP4-T479t|G6PD-Y401y|GAS2L1-S352s|GMIP-S907s|GPATCH8-S653s|HIRIP3-S223sS227s|IL1RAP-S556sS557s|INPP5D-S971s|KDM3A-…	75	69.5904333259695	0.3029105360255292	0.6099742684562719	0.6407692307692306	0.0012058444869597212	0.0005587569573784464	8	Venetoclax	phospho
0	EN	ACAP2-S379s|ADD3-S683s|AGFG1-T177tS181s|AHNAK-S379s|AHNAK-S5310s|AHNAK-T4100t|AHNAK-T4766t|AIF1-S53s|AKAP13-S1876s|ARFGEF1-S1569s|ARHGAP35-S1179s|ARHGAP4-S906s|ARHGAP9-T354t|ARPP19-S81s|ASAP1-S839sS843s|ATAD2-S41s|ATM-S1981s|ATP1A1-S16s|BCLAF1-S319s|BCLAF1-S760s|BIN1-S296sS298s|BMP2K-S1107sS1111s|BUD13-S271s|C17orf49-S70s|CAMK2D-T287t|CAMKK2-S495s|CARHSP1-S30sS32s|CARMIL1-S968s|CBFA2T3-S459s|CCAR…	254	70.24294168750849	0.038287990453516385	0.3957205547567554	0.3676923076923077	0.05022067922206528	0.07056170286653744	9	Venetoclax	phospho
1	gbt	AHNAK-S5310s|AKAP13-S1565s|ARHGAP30-S709s|ARID1A-S382s|ATL1-S10s|BAD-S134s|BAZ2B-T1283t|BCLAF1-S397s|BIN2-S443s|BYSL-S98s|CBX8-S191s|CDK14-S95s|CRTC2-S624s|CTDP1-S740s|DENND1A-S592s|DENND4C-S989s|DIDO1-S1038s|ELF2-S191s|ENO1-Y44y|ERCC5-S526s|GAS2L1-S352s|GAS7-S156s|GFI1-S20s|GPATCH8-S653s|H2AFY-T178t|HDGFL2-S625s|HIRIP3-S223sS227s|HMGN1-S102sS105s|HMGN2-S25sS29s|HMGN3-S78s|HNRNPDL-S241s|HSH2D-S29…	88	56.49392273345337	0.37792446654325085	0.6325321046181283	0.6000000000000001	0.0006919011514814443	0.0015216570483269707	9	Venetoclax	phospho
0	EN	ABLIM1-S452s|ACAP1-S547s|ACIN1-T902t|AFF4-S836s|AGFG1-S362s|AGPS-S65s|AHNAK-S135s|AHNAK-S379s|AHNAK-S5310s|AHNAK-S570s|AHNAK-S5763s|AHNAK-T4100t|AIF1-S53s|AKAP13-S1559sS1565s|AKAP13-S1565s|AKAP13-S1876s|AKAP13-S1932s|AKAP13-S650s|APBB1IP-S526s|ARFGEF1-S1569s|ARHGAP4-S84s|ARHGAP4-S906s|ARHGAP9-T354t|ARHGEF6-S684s|ATAD2-S41s|ATF7IP-S496s|BCLAF1-S319s|BCLAF1-S760s|BCLAF1-S884s|BIN1-S296sS298s|BIN2-S…	243	73.23828745428082	0.11691814029452119	0.5103704487278481	0.372991452991453	0.007723278033537195	0.06055548760076643	10	Venetoclax	phospho
1	gbt	ACAP2-S379s|AHDC1-T1401tS1403s|AKAP13-S1565s|AKAP13-S650s|ARHGAP30-S709s|ARID1A-S382s|ATM-S1981s|BAD-S134s|BCL11A-S86s|BCLAF1-S397s|C9orf78-S261s|CDK14-S95s|CFL1-S194s|CHAMP1-S627s|CRTC2-S624s|DPF2-S294s|ERCC5-S526s|EVI2B-S268s|FAM53C-S122s|FNBP4-T479t|GAS2L1-S352s|GPATCH8-S653s|H3F3A-S29s|HCLS1-T308t|HDGFL2-S366sS369sS370s|HIRIP3-S223sS227s|HMGN1-S102s|HMGN3-S78s|HOMEZ-T451t|HSH2D-S298s|INPP5D-S…	78	62.413464927298406	0.3586705411285842	0.6451220962304303	0.5617094017094016	0.00037320380848856745	0.0028258238773439326	10	Venetoclax	phospho
0	EN	ABCF1-T108tS109s|ABLIM1-S452s|ADD3-S683s|AGFG1-S362s|AGFG1-T177tS181s|AHNAK-S135s|AHNAK-S5310s|AHNAK-S570s|AIF1-S53s|AKAP13-S1876s|AKAP13-S1932s|AKAP13-S650s|APBB1IP-S526s|ARFGEF1-S1569s|ARHGAP30-T1020t|ARHGAP4-S906s|ARHGAP45-S646s|ARHGAP9-T354t|ARHGEF1-T430t|ARPP19-S81s|ASAP1-S839sS843s|ATP1A1-S16s|BCL11A-S205s|BCLAF1-S222s|BCLAF1-S690s|BCLAF1-S760s|BIN1-S296sS298s|C17orf49-S70s|C17orf49-S84s|CA…	250	59.78810864531813	0.3645885881114226	0.6500108921700929	0.6519658119658119	0.0003253334366214314	0.0003077496880148755	11	Venetoclax	phospho
1	gbt	ADD3-S677s|AGFG1-S362s|AHCTF1-S509s|AKAP13-S1565s|AKAP13-S650s|AMPD2-S190s|AP3D1-S658s|ARHGAP30-S709s|ARMCX3-S61s|BAD-S134s|BCLAF1-S512s|BIN2-S443s|C16orf54-T116t|C9orf78-S261s|CASP3-S26s|CHAMP1-S416sS427s|CHD4-S274s|CTDP1-S740s|CTDSPL2-S104s|DKC1-S455sT458t|DOK1-S269s|DPF2-S294s|ELF2-S191s|ERCC5-S526s|EVI2B-S268s|EVL-S354s|FMNL1-S1031s|FNBP4-T479t|GAPVD1-S902s|GAS2L1-S352s|GAS7-S156s|GPATCH8-S65…	99	57.67560102081554	0.40869760495346497	0.6646649854441922	0.5945299145299144	0.00021244064137708493	0.0013600080377354571	11	Venetoclax	phospho
0	EN	ABLIM1-S452s|ACAP2-S379s|AGFG1-S362s|AGFG1-T177tS181s|AHNAK-S135s|AHNAK-S5448s|AIF1-S53s|AKAP13-S1932s|ARFGAP2-S432s|ARFGEF1-S1569s|ARHGAP35-S1179s|ARHGAP4-S84s|ARHGAP4-S906s|ARHGAP45-S646s|ARHGAP9-T354t|ARPP19-S81s|ATAD2-S41s|BAZ1A-S1413s|BCLAF1-S319s|BCLAF1-S760s|BCLAF1-S884s|BIN1-S296sS298s|BRD7-S263s|BUD13-S248s|C17orf49-S70s|CAMK2D-T287t|CAMKK2-S495s|CAMKK2-S511s|CARMIL1-S968s|CCAR1-S697s|CD…	244	59.220740921148106	0.3523967440449337	0.6683976722904074	0.7169230769230769	0.00026024815193721664	5.523615038547406e-05	12	Venetoclax	phospho
1	gbt	AHDC1-T1401tS1403s|AKAP13-S1565s|AKAP13-S650s|ANKRD11-S1389s|ARHGAP30-S709s|CBX4-T417t|CCDC86-S113s|CRTC2-S624s|EIF4EBP1-T50tY54y|EPS15-S790s|ERCC5-S526s|ETV3-S159s|FLNA-S1459s|FMNL1-S1031s|GAS2L1-S352s|HDGFL2-S366sS369sS370s|HNRNPA3-S375s|LRRFIP1-S555s|MAST3-S793s|NADK-S46s|NADK-S64s|PBXIP1-S547s|PGAM1-S14s|PHF3-S1133s|PRKRA-S18s|PROSER2-S179s|PXN-S85s|RIPOR2-S21s|RUNX1-S193s|SF1-S80sS82s|SIN3A-…	41	66.17153482332095	0.1914557993419469	0.555628882929877	0.4923076923076923	0.003931776843346995	0.012421062192862625	12	Venetoclax	phospho
0	EN	ABLIM1-S452s|ACTB-S368s|ACTG1-S368s|ADD3-S683s|AFF4-S836s|AGFG1-S362s|AGFG1-T177tS181s|AGPS-S65s|AHDC1-T1401tS1403s|AHNAK-S570s|AHNAK-S93s|AHNAK-T4100t|AIF1-S53s|AKAP13-S1565s|AKAP13-S1876s|AKAP13-S650s|ANXA1-S37s|APBB1IP-S526s|ARFGEF1-S1569s|ARHGAP25-S511s|ARHGAP35-S1179s|ARHGAP4-S906s|ARHGAP9-T354t|ARPP19-S81s|ASAP1-S839sS843s|ATAD2-S41s|ATF7IP-S496s|ATM-S1981s|BCLAF1-S319s|BCLAF1-S760s|BIN1-S2…	251	59.08493504756554	0.5577786666729951	0.7489912831879242	0.6807692307692308	1.650539281175552e-05	0.00018012993001756083	13	Venetoclax	phospho
1	gbt	AGAP2-S1177s|AHDC1-T1401tS1403s|AKAP13-S1565s|ARFGEF1-S1555s|ARFGEF1-S1569s|ARHGAP30-S709s|ARMCX3-S61s|ASAP1-S1041s|ATL1-S10s|BAD-S134s|BCL11A-S86s|BCLAF1-S690s|BIN2-S443s|BYSL-S98s|C9orf78-S261s|CARHSP1-S41s|CRTC2-S624s|DIDO1-S1038s|EIF4G1-S1092s|ERCC5-S526s|FNBP4-T479t|G6PD-Y401y|GAS2L1-S352s|GFI1-S20s|HIRIP3-S223sS227s|KDM2A-S558s|KDM3A-S264s|KIAA1522-T162t|LARP4-S583s|LARP4B-S601s|LARP7-S299s…	87	68.09507288390816	0.41262218025470554	0.7436497068698209	0.67	2.0428338056979662e-05	0.0002483726972655074	13	Venetoclax	phospho
0	EN	ABLIM1-S452s|ACSS2-S30s|ADD3-S681s|ADD3-S683s|AGFG1-S362s|AGFG1-T177tS181s|AGPS-S65s|AHDC1-T1401tS1403s|AHNAK-S135s|AHNAK-S379s|AHNAK-S570s|AHNAK-T4100t|AIF1-S53s|AKAP13-S1876s|ANXA1-S37s|ARFGAP2-S432s|ARFGEF1-S1569s|ARHGAP35-S1179s|ARHGAP4-S84s|ARHGAP4-S906s|ARHGAP45-S646s|ARHGAP9-T354t|ARPP19-S81s|ASAP1-S839sS843s|BCLAF1-S319s|BCLAF1-S397sT402t|BCLAF1-S690s|BCLAF1-S760s|BIN1-S296sS298s|BNIP2-S2…	258	58.51442328240956	0.2262130054323669	0.6943287045415993	0.6984615384615384	0.00011792123372307086	0.00010317024482877786	14	Venetoclax	phospho
1	gbt	AHCTF1-S509s|AKAP13-S1565s|ARFGEF1-S1555s|ARHGAP30-S709s|ARHGEF1-T430t|ARID1A-S382s|ATL1-S10s|BAD-S134s|BAZ1A-S1413s|BCL11A-S86s|BET1L-S9s|BIN2-S443s|C9orf78-S261s|CASP3-S26s|CCDC86-S113s|CDK14-S95s|CHAMP1-S282s|CHAMP1-S427s|CHD4-S274s|CLN3-S12sS14s|CRTC2-S624s|CTDP1-S740s|DENND1A-S592s|DKC1-S455sT458t|DPF2-S294s|DROSHA-S373s|ERCC5-S526s|FMNL1-S1031s|G6PD-Y401y|GAS2L1-S352s|HMGN1-S102s|HSH2D-S298…	86	51.681129445954454	0.3963856436171954	0.7566289929302588	0.7500000000000001	1.2055954258546762e-05	1.584466844656146e-05	14	Venetoclax	phospho
0	EN	ABLIM1-S452s|ACAP2-S379s|AFF4-S836s|AGFG1-S362s|AGFG1-T177tS181s|AGPS-S65s|AHNAK-S135s|AHNAK-S379s|AHNAK-S5310s|AHNAK-S570s|AHNAK-S5763s|AHNAK-T4100t|AIF1-S53s|AKAP13-S650s|ARFGEF1-S1569s|ARHGAP35-S1179s|ARHGAP4-S906s|ARHGAP9-T354t|ARHGEF6-S684s|ARPP19-S81s|ASAP1-S839sS843s|ATAD2-S41s|BCLAF1-S222s|BCLAF1-S287sS290s|BCLAF1-S319s|BCLAF1-S760s|BIN1-S296sS298s|C17orf49-S70s|C17orf49-S84s|CAMK2D-T287t…	252	56.76669195656905	0.37453571253135165	0.698971103421904	0.6977777777777777	7.1167710056081e-05	7.411090799002027e-05	15	Venetoclax	phospho
1	gbt	ACAP2-S379s|AHDC1-S1187s|AHDC1-T1401tS1403s|AHNAK-S5310s|AKAP13-S1565s|AKAP13-S650s|APTX-S132s|ARFGEF1-S1555s|ARHGAP30-S709s|ATM-S1981s|BYSL-S98s|C9orf78-S261s|CARHSP1-S41s|CCDC86-S113s|CDK14-S95s|CFL1-S194s|CHAMP1-S282s|CHD4-S274s|CHD4-T514t|CRTC2-S624s|CTDP1-S740s|DENND1A-S592s|EIF4G1-S1092s|ELF2-S191s|ERCC5-S526s|FNBP4-T479t|GAS2L1-S352s|GPATCH8-S653s|GTF2I-S412s|HDGF-S132sS133s|HIRIP3-S223sS2…	85	62.11153596551138	0.25121026464451346	0.7279775806065192	0.7135042735042735	2.495213323532953e-05	4.2759902458879404e-05	15	Venetoclax	phospho
0	EN	AGPS-S65s|AHDC1-T1401tS1403s|AHNAK-S5310s|AHNAK-S5448s|AIF1-S53s|AKAP13-S1559sS1565s|AKAP13-S1565s|AKAP13-S1876s|AKAP13-S1932s|AKAP13-S650s|AP3D1-S658s|APBB1IP-S526s|ARFGEF1-S1569s|ARHGAP25-S533s|ARHGAP4-S84s|ARHGAP45-S646s|ARHGAP9-T354t|ARHGEF18-S1103s|ARPP19-S81s|ATAD2-S41s|BCLAF1-S319s|BCLAF1-S760s|BIN1-S296s|BIN1-S296sS298s|BRD7-S263s|C14orf93-S224s|C17orf49-S70s|CAMK2D-T287t|CAMKK2-S495s|CAM…	210	75.44849626659988	0.19337551336644043	0.5595279824005068	0.5938461538461539	0.0029588102073879346	0.001381983518992488	16	Venetoclax	phospho
1	gbt	AHDC1-S868s|AHDC1-T1401tS1403s|AKAP13-S1565s|AKAP13-S650s|ANKRD11-S1389s|ARHGAP30-S709s|ARID1A-S382s|ATM-S1981s|BAD-S134s|BCLAF1-S397sT402t|BYSL-S98s|C9orf78-S261s|CANX-S554sS564s|CBX3-S95s|CRTC2-S624s|CTDP1-S740s|DENND1A-S592s|DOCK8-S139s|ELF2-S191s|EPPK1-S2720s|ETV3-S159s|FAM53C-S122s|FMNL1-S1031s|G6PD-Y401y|GAS2L1-S352s|GPALPP1-S105s|HDGFL2-S366sS369sS370s|HIRIP3-S223sS227s|HMGN1-S102s|HNRNPA3…	87	68.82661378462993	0.3287519592613414	0.6133719901975145	0.5623931623931623	0.0008619041539424068	0.0027852044804999926	16	Venetoclax	phospho
0	EN	ABLIM1-S452s|ADD3-S683s|AFF4-S836s|AGFG1-S362s|AGFG1-T177tS181s|AGPS-S65s|AHNAK-S135s|AHNAK-S379s|AHNAK-S570s|AHNAK-T4100t|AIF1-S53s|AKAP13-S1876s|AKAP13-S650s|ANXA1-S37s|APBB1IP-S526s|ARFGEF1-S1569s|ARHGAP25-S511s|ARHGAP4-S906s|ARHGAP9-T354t|ARPP19-S81s|ATF7IP-S496s|BCL11A-S205s|BCLAF1-S222s|BCLAF1-S319s|BIN1-S296s|BIN1-S296sS298s|BRPF1-S860s|C17orf49-S70s|C17orf49-S84s|CAMK2D-T287t|CARMIL1-S968…	235	66.08260499121768	0.26046405499574676	0.6091451352096336	0.6015384615384615	0.001229747991456366	0.0014687529995628726	17	Venetoclax	phospho
1	gbt	ACAP2-S379s|AHNAK-S5310s|AKAP13-S1565s|AKAP13-S650s|ARHGEF1-T430t|ARID1A-S363s|BIN2-S443s|BRD1-S18s|C16orf54-T116t|C9orf78-S261s|CCDC86-S113s|CDK14-S95s|CHAMP1-S214s|CLN3-S12sS14s|EIF3B-S119s|ENO1-Y44y|ERCC5-S526s|F11R-S287s|FOXK1-S441sS445s|G6PD-Y401y|GPATCH8-S653s|HIRIP3-S223sS227s|HSH2D-S298s|HSPB1-S78sS82s|KDM3A-S264s|LILRB1-S630s|MAP4-S653s|MAST3-S793s|MED9-S46s|MTMR3-S633s|NADK-S46s|NADK-S6…	66	62.86078277212344	0.33081754188721	0.6365223707440932	0.6223076923076922	0.0006243237229285269	0.0008946777270382527	17	Venetoclax	phospho
0	EN	ABLIM1-S452s|ADD3-S683s|AFF4-S836s|AGFG1-T177tS181s|AHNAK-T4100t|AIF1-S53s|AKAP13-S1565s|AKAP13-S1876s|AKAP13-S1932s|AKAP13-S650s|ARFGEF1-S1569s|ARFGEF1-S52s|ARHGAP4-S84s|ARHGAP4-S906s|ARHGAP9-T354t|ARHGEF1-S410s|ARPP19-S81s|ATAD2-S41s|ATF7IP-S496s|BCLAF1-S319s|BCLAF1-S760s|BIN1-S296sS298s|BIN2-S291s|BRD9-T103t|C17orf49-S70s|CAMK2D-T287t|CANX-S583s|CARMIL1-S968s|CBX5-S92s|CCAR1-S697s|CCDC86-S91s|…	238	55.36539254539543	0.4418518719623292	0.7086179531196802	0.6592307692307691	7.358751411629855e-05	0.0003381931325667273	18	Venetoclax	phospho
1	gbt	ADNP-S608s|AHDC1-T1401tS1403s|AKAP13-S1565s|AKAP13-S650s|ARHGAP30-S709s|ARHGEF1-S410s|ARMCX3-S61s|ATL1-S10s|ATM-S1981s|BAD-S134s|BMP2K-S1107sS1111s|CBX8-S191s|CRTC2-S624s|CTDP1-S740s|DENND1A-S592s|DIDO1-S1038s|DPF2-S294s|EIF5B-S113s|ELF2-S191s|EPPK1-S2720s|ERCC5-S526s|EVI2B-S268s|FAM117A-S67s|FMNL1-S184s|FYB1-S209s|G6PD-Y401y|GAS2L1-S352s|GMIP-S234s|HDGFL2-S366sS369sS370s|HIRIP3-S223sS227s|HMGN3-…	88	46.352216637481554	0.6087866010035627	0.8388388987725705	0.7723076923076923	1.626933454926732e-07	6.097794652172734e-06	18	Venetoclax	phospho
0	EN	ABCF1-S228s|ABLIM1-S452s|ADD3-S683s|AGFG1-S362s|AGFG1-T177tS181s|AHNAK-S135s|AHNAK-S379s|AHNAK-S570s|AHNAK-T4100t|AIF1-S53s|AKAP13-S1565s|AKAP13-S1876s|APBB1IP-S526s|APOBR-S118s|ARFGAP2-S432s|ARFGEF1-S1569s|ARHGAP30-S709s|ARHGAP35-S1179s|ARHGAP4-S906s|ARHGAP45-S646s|ARHGAP9-T354t|ARPP19-S81s|ASAP1-S839sS843s|ATAD2-S41s|ATM-S1981s|ATP1A1-S16s|ATP2B1-S1216sS1220s|BCLAF1-S760s|BIN1-S296s|BIN1-S296sS…	255	71.04095750398375	0.06703732051759936	0.36245874830336167	0.32692307692307687	0.07497366680323421	0.1106860533688749	19	Venetoclax	phospho
1	gbt	AKAP13-S1565s|APTX-S132s|ARHGAP30-S709s|ARHGEF1-S410s|ASAP1-S1041s|ATL1-S10s|BAD-S134s|BET1L-S9s|BIN2-S443s|C16orf54-T116t|C9orf78-S261s|CASP3-S26s|CBX4-T417t|CBX8-S191s|CHAMP1-S284sS286s|CRTC2-S624s|CTDP1-S740s|CTDSPL2-S104s|ENO1-Y44y|FMNL1-S1031s|G6PD-Y401y|GAS2L1-S352s|GPATCH8-S653s|GTF2I-S210s|HCLS1-T308t|HIRIP3-S223sS227s|HMGN1-S102s|HTATSF1-S616sS624s|KANK1-T882t|LARP1-S1040s|LARP4B-S601s|L…	79	63.619905321033514	0.2517741717756642	0.5087663606562843	0.48615384615384616	0.00940049082888516	0.013738670501970229	19	Venetoclax	phospho
0	EN	ABLIM1-S452s|ACAP2-S379s|AFF4-S836s|AGFG1-S362s|AGFG1-T177tS181s|AGPS-S65s|AHCTF1-S1232s|AHDC1-S1187s|AHNAK-S135s|AHNAK-S379s|AHNAK-S5310s|AHNAK-S570s|AIF1-S53s|AKAP13-S1876s|AKAP13-S1932s|AKAP13-S650s|ARFGEF1-S1569s|ARHGAP4-S906s|ARHGAP9-T354t|ARPP19-S81s|ASAP1-S839sS843s|ATAD2-S41s|ATF7IP-S496s|ATF7IP-S57s|BCLAF1-S319s|BCLAF1-S760s|BIN1-S296sS298s|BRPF1-S860s|C17orf49-S70s|CAMK2D-T287t|CAMKK2-S…	254	55.69511629697913	0.4399995262397638	0.7045749860972006	0.6738461538461538	5.868240147988056e-05	0.00016073774792765296	20	Venetoclax	phospho
1	gbt	AHDC1-T1401tS1403s|AKAP13-S1565s|AKAP13-S650s|APTX-S132s|ARFGEF1-S1569s|ARHGAP30-S709s|ATL1-S10s|ATM-S1981s|BAD-S134s|BET1L-S9s|BYSL-S98s|C9orf78-S261s|CASP3-S26s|CDK14-S95s|CRTC2-S624s|CTDP1-S740s|CTDSPL2-S104s|DENND1A-S592s|EIF3G-S42s|ELF2-S191s|ERCC5-S526s|EVI2B-S268s|FAM129B-S665s|FNBP4-T479t|G6PD-Y401y|GAS2L1-S352s|GPATCH8-S653s|HMGN1-S102sS105s|HOMEZ-T451t|HSH2D-S298s|INPP5D-S971s|KANK1-T88…	87	53.07607187875925	0.4914288602928789	0.7600868061445937	0.7572649572649572	6.637472525842947e-06	7.516300417397864e-06	20	Venetoclax	phospho
0	EN	ABLIM1-S452s|ADD3-S681s|ADD3-S683s|AGFG1-S362s|AGFG1-T177tS181s|AGPS-S65s|AHDC1-T1401tS1403s|AHNAK-S135s|AHNAK-S379s|AHNAK-S570s|AHNAK-T4100t|AHNAK-T4766t|AIF1-S53s|AKAP13-S1559sS1565s|AKAP13-S1565s|AKAP13-S1602s|AKAP13-S1876s|AKAP13-S1932s|APBB1IP-S526s|ARFGEF1-S1569s|ARHGAP4-S84s|ARHGAP4-S906s|ARHGAP45-S646s|ARHGAP9-T354t|ARPP19-S81s|ASAP1-S839sS843s|ATAD2-S41s|ATP2B1-S1216sS1220s|BCLAF1-S287sS…	260	68.299211899369	0.38485481489956075	0.6402217556309769	0.6458119658119658	0.00042724935829994434	0.00036609661174944526	21	Venetoclax	phospho
1	gbt	AKAP13-S1565s|ARHGAP30-S709s|ARHGAP9-T354t|ARMCX3-S61s|ASAP1-S1041s|ASAP1-S839sS843s|BAD-S134s|BIN2-S443s|CASP3-S26s|CBX4-T417t|CCDC88B-S597s|CDK14-S95s|CHAMP1-S275sS282s|CRTC2-S624s|CTDP1-S740s|CTDSPL2-S104s|DKC1-S455sT458t|DPF2-S294s|ENO1-Y44y|ERCC5-S526s|EVI2B-S268s|FMNL1-S1031s|G6PD-Y401y|GP1BB-S191s|GPATCH8-S653s|HIRIP3-S223sS227s|HSH2D-S298s|HTATSF1-S616sS624s|IQSEC1-S498s|LBR-S99s|LILRA6-S…	79	74.64405973314565	0.26525481671115037	0.5931339640371158	0.5234188034188034	0.0014051973992726071	0.006068916179581472	21	Venetoclax	phospho
0	EN	ABLIM1-S452s|ADD3-S683s|AFF4-S836s|AGFG1-S362s|AHNAK-S135s|AHNAK-S3426s|AHNAK-S5310s|AHNAK-S570s|AHNAK-T4100t|AHNAK-T4766t|AIF1-S53s|AKAP13-S1565s|AKAP13-S1876s|AKAP13-S650s|ANAPC1-S688s|ARFGEF1-S1569s|ARFGEF1-S52s|ARHGAP4-S906s|ARHGAP9-T354t|ASAP1-S839sS843s|ATAD2-S41s|ATM-S1981s|BCLAF1-S222s|BCLAF1-S319s|BCLAF1-S760s|BIN1-S296s|BIN1-S296sS298s|BIN2-S291s|C17orf49-S70s|CAMK2D-T287t|CARD11-S886s|…	208	76.00474916831234	0.15714982041825054	0.4746166400258982	0.4153846153846154	0.016518926623578796	0.038927265377000565	22	Venetoclax	phospho
1	gbt	ADNP-S608s|AGAP2-S1177s|AKAP13-S1565s|AKAP13-S650s|AKAP8L-S283s|ANKRD11-S1389s|APTX-S132s|ARHGAP30-S709s|ARHGEF1-S410s|ATM-S1981s|ATXN2L-S634s|BAD-S134s|BAZ2B-T1283t|C12orf43-S210s|C16orf54-T116t|C9orf78-S261s|CCDC86-S18s|CDK12-S681sS685s|CRTC2-S624s|DENND1A-S592s|DOK1-S269s|ELF1-S187s|ERCC5-S526s|FAM122A-S189s|FAM53C-S122s|FLNA-S1459s|G6PD-Y401y|GAS2L1-S352s|GFI1-S20s|GMIP-S234s|GPATCH8-S653s|HI…	79	66.42561309703311	0.3562161664651615	0.6738088414590273	0.5876923076923077	0.00022202461490310226	0.00200697959282309	22	Venetoclax	phospho
0	EN	ABLIM1-S452s|ACAP2-S379s|ADD3-S683s|AGFG1-S362s|AGFG1-T177tS181s|AHNAK-S135s|AHNAK-S570s|AHNAK-T4100t|AHNAK-T4766t|AIF1-S53s|AKAP13-S1565s|AKAP13-S1602s|AKAP13-S1876s|AKAP13-S1932s|AKAP13-S650s|ARFGEF1-S1569s|ARHGAP30-S709s|ARHGAP30-T1020t|ARHGAP35-S1179s|ARHGAP4-S84s|ARHGAP4-S906s|ARHGAP45-S646s|ARHGAP9-T354t|ARPP19-S81s|ATP1A1-S16s|BCLAF1-S222s|BCLAF1-S319s|BCLAF1-S760s|BIN1-S296s|BIN1-S296sS29…	259	61.212677319809195	-0.18433260556381947	0.48782092065755145	0.43461538461538457	0.013370865497131446	0.02992822172047774	23	Venetoclax	phospho
1	gbt	AGFG1-S362s|AHDC1-S1187s|AKAP13-S1565s|AKAP13-S1929s|AMPD2-S190s|ANKRD11-S1389s|ARHGAP30-S709s|ATM-S1981s|BAD-S134s|BCL11A-S86s|BYSL-S98s|C9orf78-S261s|CASP3-S26s|CBX8-S191s|CHAMP1-S459s|CLN3-S12sS14s|CRTC2-S624s|DDX51-S83s|DENND1A-S592s|DPF2-S294s|EIF5B-S113s|ENO1-Y44y|ERCC5-S526s|EVI2B-S268s|FAM208A-S972s|G6PD-Y401y|GAS2L1-S352s|GFI1-S20s|GMIP-S914s|GPATCH8-S653s|HIRIP3-S223sS227s|HSH2D-S298s|K…	69	46.766318037875365	0.3087147454004928	0.6104187252206237	0.5615384615384615	0.0011931964222151783	0.0034908538920213907	23	Venetoclax	phospho
0	EN	ABLIM1-S452s|ADD3-S683s|AFF4-S836s|AGFG1-S362s|AGFG1-T177tS181s|AGPS-S65s|AHNAK-S570s|AIF1-S53s|AKAP13-S1565s|AKAP13-S1876s|AKAP13-S650s|APBB1IP-S526s|ARFGEF1-S1569s|ARHGAP9-T354t|ARPP19-S81s|BCLAF1-S319s|BCLAF1-S690s|BIN1-S296sS298s|BIN2-S291s|C17orf49-S70s|C17orf49-S84s|CAMK2D-T287t|CARMIL1-S968s|CBX5-S92s|CCAR1-S697s|CCDC86-S91s|CDK17-S180s|CDK18-S132s|CHAMP1-S275sS282s|CHD1-S1328s|CHD2-S1365s…	223	69.58817545996794	0.2904216578950267	0.5546096479506496	0.6461538461538462	0.004012396344665052	0.00048427253959588024	24	Venetoclax	phospho
1	gbt	AHDC1-S1187s|AKAP13-S1565s|ANAPC1-S688s|ARFGEF1-S1569s|ATL1-S10s|BAD-S134s|CARHSP1-S41s|CLN6-S31s|CRTC2-S624s|CTDP1-S740s|DENND1A-S592s|DOK1-S269s|DPF2-S294s|ELF2-S191s|EMSY-S1130s|ERCC5-S526s|FMNL1-S1031s|G6PD-Y401y|GAS2L1-S352s|HDGFL2-S366sS369sS370s|HIRIP3-S223sS227s|HMGN3-S78s|HOMEZ-T451t|HSH2D-S298s|HTATSF1-S616sS624s|IRS2-S973s|KAT6A-S1861s|KDM2B-S497s|KHDRBS1-S35s|LARP4B-S601s|LARP7-S299sS…	87	69.60164546656706	0.29014692874890735	0.6052221636283683	0.6130769230769231	0.0013484537240100961	0.001119908561673059	24	Venetoclax	phospho
0	EN	ABCG8_mut|ADAMTSL3_mut|ANKS6_mut|ARMC10_mut|ATG2B_mut|BAIAP3_mut|BCL3_mut|BCORL1_mut|BRCC3_mut|BTBD2_mut|C17orf97_mut|C1orf101_mut|C4orf32_mut|CACNA2D3_mut|CBL_mut|CCND3_mut|CPS1_mut|DDX41_mut|DNMT3A_mut|DUOX1_mut|EED_mut|EFCAB12_mut|EP300_mut|EPHA10_mut|ERBB4_mut|ERVV-2_mut|EYS_mut|FAM83H_mut|FBLN2_mut|FGD6_mut|FLT3_mut|GABRB3_mut|GAS6_mut|GJA8_mut|GPATCH2L_mut|GPR84_mut|HCN1_mut|HDHD2_mut|IGFN1…	103	77.48955494186413	-0.05990910753558687	0.3210534856008385	0.3139130434782608	0.12609218645380743	0.13522381083434734	0	Venetoclax	wes
1	gbt	ASXL1_mut|BCOR_mut|C4orf40_mut|CHST8_mut|DNMT3A_mut|FLT3_mut|IDH2_mut|KRAS_mut|LRBA_mut|MYH13_mut|NRAS_mut|PTPN11_mut|RUNX1_mut|SF3B1_mut|SRSF2_mut|TET2_mut|TP53_mut|WT1_mut	18	79.21676069785022	-0.1076854465139192	0.2347425863015305	0.22673918432617232	0.26953861916935534	0.28667368000322446	0	Venetoclax	wes
0	EN	ACOT2_mut|ADAMTS12_mut|ADAMTSL3_mut|ANGPT1_mut|ANKS6_mut|AQR_mut|ARID2_mut|ARMC10_mut|ATAD3A_mut|BAIAP3_mut|BCL3_mut|BRCC3_mut|C17orf97_mut|C1orf101_mut|CACNA2D3_mut|CRTC2_mut|CTDSPL2_mut|DDX41_mut|DENND1C_mut|DLGAP2_mut|DNMT3A_mut|DUOX1_mut|EP300_mut|EPHA10_mut|ERBB4_mut|EYS_mut|FAM186A_mut|FAM83H_mut|FBLN2_mut|FBXO38_mut|FLT3_mut|FOXE1_mut|FPGT-TNNI3K_mut|GAS6_mut|GBA_mut|GPATCH2L_mut|HCN1_mut|…	92	81.03516725494038	0.11057329892837686	0.5440361888702375	0.5240481883773602	0.005992998806973277	0.008575704911705917	1	Venetoclax	wes
1	gbt	ARID2_mut|CBL_mut|CSF3R_mut|CTDSPL2_mut|DNMT3A_mut|EP300_mut|FLT3_mut|KCNH7_mut|KIT_mut|KRAS_mut|LRBA_mut|MXRA5_mut|PTPN11_mut|RUNX1_mut|SF3B1_mut|SRSF2_mut|STAG2_mut|TET2_mut|TLN2_mut|TMPRSS6_mut|TP53_mut|TTC3_mut|U2AF1_mut	23	167.07051984335547	-2.780617543156857	0.3798406398931894	0.30348300497272895	0.0671296651701608	0.14940182078416717	1	Venetoclax	wes
0	EN	ABCG8_mut|ACOT2_mut|ADAMTS12_mut|AGTPBP1_mut|ANGPT1_mut|AQR_mut|ARMC10_mut|ATAD3A_mut|ATG2B_mut|BAIAP3_mut|BCL3_mut|BCORL1_mut|BRCC3_mut|BRINP2_mut|BTBD2_mut|C4orf32_mut|CA10_mut|CBL_mut|CCND3_mut|CPS1_mut|CRTC2_mut|CTDSPL2_mut|DDX41_mut|DENND1C_mut|DLGAP2_mut|DNMT3A_mut|DUOX1_mut|EED_mut|EFCAB12_mut|EP300_mut|ERBB4_mut|ERVV-2_mut|EZH2_mut|FAM186A_mut|FAM83H_mut|FBLN2_mut|FBXO38_mut|FGD6_mut|FKBP…	116	71.32355893805372	0.04763271839591754	0.24477723579356334	0.19656447518381162	0.2489982861647981	0.3572674291448257	2	Venetoclax	wes
1	gbt	CBL_mut|DNMT3A_mut|EZH2_mut|FLT3_mut|KCNH7_mut|KRAS_mut|NF1_mut|NRAS_mut|PTPN11_mut|RAD21_mut|RUNX1_mut|SF3B1_mut|STAG2_mut|TBL3_mut|TET2_mut|TMPRSS6_mut|TOPAZ1_mut|TP53_mut|TRPM3_mut|TTC3_mut|U2AF1_mut	21	163.00374156147993	-3.974318646549839	0.14523942250287702	0.1787927463224309	0.49831360071383124	0.40320576193630187	2	Venetoclax	wes
0	EN	ABCG8_mut|ACOT2_mut|ADAMTS12_mut|ADAMTSL3_mut|ANGPT1_mut|ANKS6_mut|AQR_mut|ARID1A_mut|ARID2_mut|ARMC10_mut|ATAD3A_mut|ATG2B_mut|BCORL1_mut|BTBD2_mut|C17orf97_mut|C1orf101_mut|C4orf32_mut|CACNA2D3_mut|CBL_mut|CCND3_mut|CPS1_mut|CRTC2_mut|CSF3R_mut|CTDSPL2_mut|DENND1C_mut|DLGAP2_mut|DNMT3A_mut|EED_mut|EFCAB12_mut|EPHA10_mut|ERVV-2_mut|EYS_mut|EZH2_mut|FAM186A_mut|FBXO38_mut|FGD6_mut|FLT3_mut|FOXE1_…	100	69.06422173376127	0.08454182150515843	0.3519655643421412	0.28218434268925097	0.09955251373723595	0.19204916756017498	3	Venetoclax	wes
1	gbt	ARID2_mut|CBL_mut|DNMT3A_mut|EZH2_mut|FLT3_mut|IDH1_mut|KIT_mut|KRAS_mut|LRBA_mut|NRAS_mut|PTPN11_mut|RUNX1_mut|SF3B1_mut|STAG2_mut|TBL3_mut|TET2_mut|TLN2_mut|TMPRSS6_mut|TP53_mut|TRPM3_mut|ZIC3_mut	21	164.51305205877122	-4.194371218277996	0.20112469724384263	0.4027931004963953	0.3574565245654884	0.056698374456711914	3	Venetoclax	wes
0	EN	ABCG8_mut|ACOT2_mut|ADAMTS12_mut|ADAMTSL3_mut|ANGPT1_mut|ANKS6_mut|AQR_mut|ARID2_mut|ATAD3A_mut|ATG2B_mut|BAIAP3_mut|BCL3_mut|BCORL1_mut|BTBD2_mut|C17orf97_mut|C1orf101_mut|C4orf32_mut|CACNA2D3_mut|CBL_mut|CCND3_mut|CPS1_mut|CRTC2_mut|CTDSPL2_mut|DDX41_mut|DENND1C_mut|DLGAP2_mut|DNMT3A_mut|DUOX1_mut|EED_mut|EFCAB12_mut|EP300_mut|EPHA10_mut|ERBB4_mut|ERVV-2_mut|EYS_mut|EZH2_mut|FAM186A_mut|FAM194A…	118	81.27743495961455	-0.04130066726356452	0.19314870529241068	0.18334569376131712	0.37723168025001386	0.40237188384658884	4	Venetoclax	wes
1	gbt	ARID2_mut|CBL_mut|CTDSPL2_mut|DNMT3A_mut|EZH2_mut|FLT3_mut|HSPA4_mut|KCNH7_mut|KIT_mut|KRAS_mut|LRBA_mut|MXRA5_mut|NF1_mut|NRAS_mut|PTPN11_mut|RAD21_mut|RUNX1_mut|SF3B1_mut|STAG2_mut|TBL3_mut|TET2_mut|TLN2_mut|TOPAZ1_mut|TP53_mut|TRPM3_mut|TTC3_mut	26	153.58372402686237	-2.7181470014875857	0.24141176248446405	0.19990472395006284	0.267119938736261	0.36044137315353264	4	Venetoclax	wes
0	EN	ABCG8_mut|ACOT2_mut|ADAMTS12_mut|ADAMTSL3_mut|AGTPBP1_mut|ANGPT1_mut|ANKS6_mut|AQR_mut|ARID2_mut|ARMC10_mut|ATAD3A_mut|ATG2B_mut|BAIAP3_mut|BCL3_mut|BCORL1_mut|BTBD2_mut|C17orf97_mut|C1orf101_mut|C4orf32_mut|CACNA2D3_mut|CBL_mut|CCND3_mut|CPS1_mut|CRTC2_mut|CSF3R_mut|CTDSPL2_mut|DDX41_mut|DENND1C_mut|DLGAP2_mut|DNMT3A_mut|EED_mut|EFCAB12_mut|EPHA10_mut|ERBB4_mut|ERVV-2_mut|EYS_mut|EZH2_mut|FAM186…	121	76.55354446360961	0.09575022826524726	0.4957380504353514	0.5270711148734064	0.013759066781669374	0.008134357649527569	5	Venetoclax	wes
1	gbt	ARID2_mut|ASXL1_mut|CEBPA_mut|DNMT3A_mut|EZH2_mut|GATA2_mut|IDH2_mut|KIAA0907_mut|KRAS_mut|LRBA_mut|NPM1_mut|PTPN11_mut|RUNX1_mut|SF3B1_mut|ST8SIA2_mut|STAG2_mut|TET2_mut|TP53_mut|TRPM3_mut|WT1_mut	20	77.72944393840498	0.06775744771348424	0.3419062422225626	0.4540315786238849	0.10198823468734455	0.025836637018859604	5	Venetoclax	wes
0	EN	ACOT2_mut|ADAMTS12_mut|ADAMTSL3_mut|ANGPT1_mut|ANKS6_mut|AQR_mut|ARID2_mut|ARMC10_mut|ATAD3A_mut|BAIAP3_mut|BCL3_mut|BCORL1_mut|BRCC3_mut|C17orf97_mut|C1orf101_mut|CACNA2D3_mut|CBL_mut|CRTC2_mut|CTDSPL2_mut|DDX41_mut|DENND1C_mut|DLGAP2_mut|DNMT3A_mut|DUOX1_mut|EED_mut|EFCAB12_mut|EP300_mut|EPHA10_mut|ERBB4_mut|ERVV-2_mut|EYS_mut|EZH2_mut|FAM83H_mut|FBLN2_mut|FBXO38_mut|FLT3_mut|FOXE1_mut|FPGT-TNN…	109	70.3302313764361	0.011443189988377567	0.12398676544138997	0.11043478260869564	0.5637924600656453	0.6074532587517109	6	Venetoclax	wes
1	gbt	ARID2_mut|CBL_mut|DNMT3A_mut|EZH2_mut|FLT3_mut|IDH1_mut|KCNH7_mut|KIT_mut|KRAS_mut|LRBA_mut|MXRA5_mut|NF1_mut|NRAS_mut|PTPN11_mut|RAD21_mut|RUNX1_mut|SF3B1_mut|STAG2_mut|TBL3_mut|TET2_mut|TLN2_mut|TMPRSS6_mut|TOPAZ1_mut|TP53_mut|U2AF1_mut	25	164.63813951558137	-4.41724452494489	0.19109170401921763	0.08362382028415383	0.37107497274866125	0.6976584491538175	6	Venetoclax	wes
0	EN	ABCG8_mut|ACOT2_mut|ADAMTS12_mut|ADAMTSL3_mut|ANGPT1_mut|AQR_mut|ARMC10_mut|ATAD3A_mut|ATG2B_mut|BAIAP3_mut|BCL3_mut|BRCC3_mut|BRINP2_mut|BTBD2_mut|C4orf32_mut|CA10_mut|CCND3_mut|CPS1_mut|CRTC2_mut|CTDSPL2_mut|DDX41_mut|DENND1C_mut|DLGAP2_mut|DNMT3A_mut|DUOX1_mut|EP300_mut|EYS_mut|EZH2_mut|FAM186A_mut|FBLN2_mut|FBXO38_mut|FGD6_mut|FKBP8_mut|FLT3_mut|FOXE1_mut|FPGT-TNNI3K_mut|GABRB3_mut|GAS6_mut|G…	111	72.06756985960061	0.014380024722941198	0.7269540043611752	0.7311875419847592	5.728111402051806e-05	4.9303435587106564e-05	7	Venetoclax	wes
1	gbt	CEBPA_mut|DNMT3A_mut|FLT3_mut|IDH2_mut|IFNL3_mut|KRAS_mut|PDS5B_mut|PTPN11_mut|RUNX1_mut|SF3B1_mut|STAG2_mut|TET2_mut|WT1_mut	13	75.0866900288944	-0.0699307304607506	0.6117564373961717	0.5680647564457784	0.0014899550332321085	0.003781696596651136	7	Venetoclax	wes
0	EN	ABCG8_mut|ADAMTSL3_mut|ANKS6_mut|ARID2_mut|ATG2B_mut|BAIAP3_mut|BCL3_mut|BCORL1_mut|BRCC3_mut|BTBD2_mut|C17orf97_mut|C1orf101_mut|C4orf32_mut|CACNA2D3_mut|CCND3_mut|CPS1_mut|DDX41_mut|DNMT3A_mut|DUOX1_mut|EED_mut|EFCAB12_mut|EP300_mut|EPHA10_mut|ERBB4_mut|ERVV-2_mut|EYS_mut|FAM83H_mut|FBLN2_mut|FGD6_mut|FLT3_mut|GABRB3_mut|GAS6_mut|GJA8_mut|GPATCH2L_mut|GPR84_mut|HCN1_mut|HDHD2_mut|IGFN1_mut|IGHV…	93	74.92833831572729	0.06766943431998174	0.43996650068215387	0.4206109248068313	0.035653928244772384	0.045662816376284714	8	Venetoclax	wes
1	gbt	ARID1A_mut|ARID2_mut|CSF3R_mut|DNMT3A_mut|FLT3_mut|KIT_mut|KRAS_mut|LRBA_mut|NRAS_mut|PTPN11_mut|RUNX1_mut|SF3B1_mut|STAG2_mut|TET2_mut|TIAM1_mut|TOPAZ1_mut|TP53_mut|TRPM3_mut|ZIC3_mut	19	170.01971668686326	-3.8003874980314007	0.17340658871072206	0.2896546478848759	0.4287840864775612	0.18004423707686174	8	Venetoclax	wes
0	EN	ACOT2_mut|ADAMTS12_mut|ANGPT1_mut|ANKS6_mut|AQR_mut|ARID1A_mut|ARID2_mut|ARMC10_mut|ATAD3A_mut|BCORL1_mut|C17orf97_mut|C1orf101_mut|CACNA2D3_mut|CBL_mut|CRTC2_mut|CTDSPL2_mut|DENND1C_mut|DLGAP2_mut|DNMT3A_mut|DUOX1_mut|EED_mut|EFCAB12_mut|EP300_mut|EPHA10_mut|ERBB4_mut|ERVV-2_mut|EZH2_mut|FAM83H_mut|FBXO38_mut|FLT3_mut|FOXE1_mut|FPGT-TNNI3K_mut|GAS6_mut|GPR84_mut|HNRNPK_mut|IGHV2-5_mut|KCNH7_mut|…	83	85.30639764719305	-0.005262940485490253	0.3246088366691202	0.4041501976284585	0.1307322284820166	0.05579175689820351	9	Venetoclax	wes
1	gbt	ARID2_mut|CBL_mut|CTDSPL2_mut|DNMT3A_mut|FLT3_mut|KIT_mut|KRAS_mut|LRBA_mut|MXRA5_mut|NF1_mut|NRAS_mut|PTPN11_mut|RAD21_mut|RUNX1_mut|SF3B1_mut|STAG2_mut|TET2_mut|TLN2_mut|TOPAZ1_mut|TP53_mut|TRPM3_mut|TTC3_mut|U2AF1_mut|ZIC3_mut	24	148.37572284402327	-2.0411802557788703	0.4431660152691622	0.39523507370235894	0.03418114552525394	0.06195688019625649	9	Venetoclax	wes
0	EN	ABCG8_mut|ADAMTSL3_mut|ANKS6_mut|ARID2_mut|ARMC10_mut|ATG2B_mut|BRCC3_mut|BTBD2_mut|C17orf97_mut|C1orf101_mut|C4orf32_mut|CACNA2D3_mut|CBL_mut|CCND3_mut|CPS1_mut|DENND1C_mut|DNMT3A_mut|DUOX1_mut|EP300_mut|EPHA10_mut|ERBB4_mut|EYS_mut|FAM83H_mut|FGD6_mut|FLT3_mut|FOXE1_mut|GABRB3_mut|GAS6_mut|GJA8_mut|GPATCH2L_mut|HCN1_mut|IGFN1_mut|IGHV2-5_mut|IKZF1_mut|KIF5C_mut|KIT_mut|KRAS_mut|LPAR3_mut|LRBA_m…	74	80.66668962552133	0.04157712237051869	0.24955301246135786	0.16307893405736584	0.2395902208434381	0.44642426431912474	10	Venetoclax	wes
1	gbt	ARID2_mut|CBL_mut|DNMT3A_mut|EP300_mut|FLT3_mut|KIT_mut|KRAS_mut|LRBA_mut|MXRA5_mut|NF1_mut|NRAS_mut|PTPN11_mut|RAD21_mut|RUNX1_mut|SF3B1_mut|STAG2_mut|TET2_mut|TLN2_mut|TP53_mut|TRPM3_mut|U2AF1_mut	21	169.45890125533742	-3.229582246283785	0.05802445485846075	0.12623689178793013	0.7876892569098927	0.5566818663800024	10	Venetoclax	wes
0	EN	ABCG8_mut|ACOT2_mut|ADAMTS12_mut|ADAMTSL3_mut|ANGPT1_mut|ANKS6_mut|AQR_mut|ARID2_mut|ARMC10_mut|ATAD3A_mut|ATG2B_mut|BAIAP3_mut|BCL3_mut|BCORL1_mut|BTBD2_mut|C17orf97_mut|C1orf101_mut|C4orf32_mut|CBL_mut|CCND3_mut|CPS1_mut|CRTC2_mut|CTDSPL2_mut|DDX41_mut|DENND1C_mut|DLGAP2_mut|DNMT3A_mut|DUOX1_mut|EED_mut|EFCAB12_mut|EP300_mut|EPHA10_mut|ERBB4_mut|ERVV-2_mut|EYS_mut|EZH2_mut|FAM186A_mut|FAM83H_mu…	122	70.31704638453012	0.06562755080205784	0.3306565092598507	0.19265058076643485	0.11452675277258051	0.36711101855183526	11	Venetoclax	wes
1	gbt	ARID2_mut|CBL_mut|CSF3R_mut|DNMT3A_mut|FLT3_mut|KCNH7_mut|KIT_mut|KRAS_mut|NF1_mut|PTPN11_mut|RUNX1_mut|SF3B1_mut|STAG2_mut|TBL3_mut|TET2_mut|TLN2_mut|TMPRSS6_mut|TOPAZ1_mut|TP53_mut	19	169.3806317852899	-4.421585121779143	0.13894105576455185	0.1838517728409458	0.5173181226170079	0.38980606832830944	11	Venetoclax	wes
0	EN	ACOT2_mut|ADAMTS12_mut|ANGPT1_mut|AQR_mut|ARMC10_mut|ATAD3A_mut|BAIAP3_mut|BCL3_mut|BCORL1_mut|BRCC3_mut|BRINP2_mut|CA10_mut|CACNA2D3_mut|CRTC2_mut|CTDSPL2_mut|DDX41_mut|DENND1C_mut|DLGAP2_mut|DNMT3A_mut|DTX1_mut|DUOX1_mut|EED_mut|EFCAB12_mut|EP300_mut|ERBB4_mut|ERVV-2_mut|FAM186A_mut|FAM83H_mut|FBLN2_mut|FBXO38_mut|FKBP8_mut|FLT3_mut|FOXE1_mut|FPGT-TNNI3K_mut|GAS6_mut|GBA_mut|GPR84_mut|HDHD2_mut…	100	79.96629513800885	-0.015936582383939246	0.31053305184454966	0.35826086956521735	0.13970806975443384	0.08561225508651164	12	Venetoclax	wes
1	gbt	CTDSPL2_mut|DNMT3A_mut|FLT3_mut|KCNH7_mut|KIT_mut|KRAS_mut|LRBA_mut|NF1_mut|PTPN11_mut|RUNX1_mut|SF3B1_mut|STAG2_mut|TET2_mut|TIAM1_mut|TMPRSS6_mut|TOPAZ1_mut|TP53_mut|TTC3_mut	18	158.52298994884023	-2.9924286008927528	0.3919207575403214	0.42589509233457146	0.05821287884657629	0.03798014919240654	12	Venetoclax	wes
0	EN	ACOT2_mut|ADAMTS12_mut|ADAMTSL3_mut|AGTPBP1_mut|ANGPT1_mut|ANKS6_mut|AQR_mut|ARID1A_mut|ARMC10_mut|ATAD3A_mut|BAIAP3_mut|BCL3_mut|BCORL1_mut|C17orf97_mut|C1orf101_mut|CACNA2D3_mut|CBL_mut|CRTC2_mut|CSF3R_mut|CTDSPL2_mut|DDX41_mut|DLGAP2_mut|DNMT3A_mut|EED_mut|EFCAB12_mut|EPHA10_mut|ERBB4_mut|ERVV-2_mut|EYS_mut|EZH2_mut|FAM83H_mut|FBLN2_mut|FBXO38_mut|FLT3_mut|FPGT-TNNI3K_mut|GPATCH2L_mut|GPR84_mu…	105	69.1518259621658	-0.0006611711425994482	0.2406605427337201	0.17210690911690066	0.26865703460085194	0.43230543206427596	13	Venetoclax	wes
1	gbt	CBL_mut|CTDSPL2_mut|DNMT3A_mut|EZH2_mut|FLT3_mut|KCNH7_mut|KIT_mut|KRAS_mut|LRBA_mut|MXRA5_mut|NRAS_mut|PTPN11_mut|RUNX1_mut|SF3B1_mut|STAG2_mut|TBL3_mut|TET2_mut|TIAM1_mut|TLN2_mut|TMPRSS6_mut|TP53_mut|TRPM3_mut|TTC3_mut	23	160.30399739447577	-4.377351775966349	0.13944321535353837	0.13632692025194132	0.52571234399831	0.5350949105480892	13	Venetoclax	wes
0	EN	ABCG8_mut|ACOT2_mut|ADAMTS12_mut|ADAMTSL3_mut|ANGPT1_mut|ANKS6_mut|AQR_mut|ARID2_mut|ATAD3A_mut|ATG2B_mut|BAIAP3_mut|BCL3_mut|BCORL1_mut|BTBD2_mut|C17orf97_mut|C1orf101_mut|C4orf32_mut|CACNA2D3_mut|CBL_mut|CCND3_mut|CPS1_mut|CRTC2_mut|CTDSPL2_mut|DDX41_mut|DENND1C_mut|DLGAP2_mut|DNMT3A_mut|DUOX1_mut|EED_mut|EFCAB12_mut|EP300_mut|EPHA10_mut|ERVV-2_mut|EYS_mut|EZH2_mut|FAM186A_mut|FBLN2_mut|FBXO38_…	116	78.36218725344145	0.11217779837781294	0.5634625729785079	0.629080426427292	0.005113262293390394	0.001301387479203582	14	Venetoclax	wes
1	gbt	ARID2_mut|ASXL1_mut|CEBPA_mut|CHST8_mut|CUX1_mut|DNMT3A_mut|FLT3_mut|GATA2_mut|IDH2_mut|IFNL3_mut|KIAA0907_mut|KRAS_mut|LRBA_mut|MXRA5_mut|MYH13_mut|NPM1_mut|NRAS_mut|PTPN11_mut|RAD21_mut|SF3B1_mut|STAG2_mut|TET2_mut|TOPAZ1_mut|TRPM3_mut|TTC3_mut|WT1_mut	26	79.07701502766669	0.09590631297055718	0.4985957162893697	0.5799286604109317	0.015450790970660608	0.003724511087908543	14	Venetoclax	wes
0	EN	ABCG8_mut|ACOT2_mut|ADAMTS12_mut|ADAMTSL3_mut|AGTPBP1_mut|ANGPT1_mut|AQR_mut|ARHGEF10_mut|ARID2_mut|ARMC10_mut|ATAD3A_mut|ATG2B_mut|BAIAP3_mut|BCL3_mut|BCORL1_mut|BRCC3_mut|BTBD2_mut|C4orf32_mut|CBL_mut|CCND3_mut|CDH24_mut|CPS1_mut|CRTC2_mut|CTDSPL2_mut|DDX41_mut|DENND1C_mut|DLGAP2_mut|DNMT3A_mut|DUOX1_mut|EED_mut|EFCAB12_mut|EP300_mut|ERVV-2_mut|ESYT1_mut|EYS_mut|EZH2_mut|FBLN2_mut|FBXO38_mut|FG…	113	74.6835909764033	0.026261729007536316	0.6506531420220533	0.5875955600576713	0.0005760193249871372	0.002534105075467384	15	Venetoclax	wes
1	gbt	ARID2_mut|CBL_mut|DNMT3A_mut|EZH2_mut|FLT3_mut|IDH1_mut|KCNH7_mut|KRAS_mut|PTPN11_mut|RAD21_mut|RUNX1_mut|SF3B1_mut|STAG2_mut|TBL3_mut|TET2_mut|TIAM1_mut|TLN2_mut|TMPRSS6_mut|TOPAZ1_mut|TP53_mut|TTC3_mut	21	159.9094333096346	-3.464162802555193	0.4799884897387342	0.6391327630986329	0.017609592543530866	0.0007735455540466829	15	Venetoclax	wes
0	EN	ADAMTSL3_mut|ANKS6_mut|ARID1A_mut|BRCC3_mut|C17orf97_mut|C1orf101_mut|CACNA2D3_mut|DENND1C_mut|DNMT3A_mut|DUOX1_mut|EP300_mut|EPHA10_mut|ERBB4_mut|EYS_mut|FAM186A_mut|FAM83H_mut|FLT3_mut|FOXE1_mut|GAS6_mut|GBA_mut|GPATCH2L_mut|HCN1_mut|IGFN1_mut|IGHV2-5_mut|IKZF1_mut|KIF5C_mut|KIT_mut|KRAS_mut|LPAR3_mut|LRBA_mut|MASTL_mut|MN1_mut|MXRA5_mut|MYOM3_mut|NAV1_mut|NRAS_mut|PTPN11_mut|RAD21_mut|RFX4_mut…	57	74.45584058721691	0.08458850681436081	0.40787922743954563	0.36834095239090364	0.047869040934950924	0.07655461326673633	16	Venetoclax	wes
1	gbt	CBL_mut|DNMT3A_mut|EP300_mut|FLT3_mut|HSPA4_mut|KIT_mut|KRAS_mut|MXRA5_mut|NF1_mut|NRAS_mut|PTPN11_mut|RAD21_mut|RUNX1_mut|SF3B1_mut|STAG2_mut|TET2_mut|TLN2_mut|TP53_mut|TRPM3_mut|U2AF1_mut|ZIC3_mut	21	172.25060318290804	-3.899370934611274	0.2573805208170508	0.3723623342699813	0.22468059454405934	0.0731512612930622	16	Venetoclax	wes
0	EN	ACOT2_mut|ACOT7_mut|ADAMTS12_mut|ADAMTSL3_mut|ANGPT1_mut|ANKS6_mut|AQR_mut|ARMC10_mut|ATAD3A_mut|BAIAP3_mut|BCL3_mut|BCORL1_mut|C17orf97_mut|C1orf101_mut|CACNA2D3_mut|CDCA4_mut|CRTC2_mut|CTDSPL2_mut|DDX41_mut|DLGAP2_mut|DNMT3A_mut|DUOX1_mut|EED_mut|EFCAB12_mut|EP300_mut|EPHA10_mut|ERBB4_mut|ERVV-2_mut|EYS_mut|FAM186A_mut|FAM194A_mut|FAM83H_mut|FBLN2_mut|FBXO38_mut|FLT3_mut|FOXI2_mut|FPGT-TNNI3K_m…	112	85.19409792464455	-0.07592196128475615	0.04226535397379699	0.1026310091667689	0.8445390931489477	0.6332125473948744	17	Venetoclax	wes
1	gbt	CSF3R_mut|DNMT3A_mut|DTX1_mut|FLT3_mut|KCNH7_mut|KIT_mut|KRAS_mut|LRBA_mut|NF1_mut|NRAS_mut|PTPN11_mut|RUNX1_mut|SF3B1_mut|STAG2_mut|TBL3_mut|TET2_mut|TLN2_mut|TMPRSS6_mut|TOPAZ1_mut|TP53_mut|TTC3_mut|U2AF1_mut	22	160.95401924515463	-2.8403022514168113	0.24574680908672725	0.21521784877714514	0.24706912681165316	0.31251361950285933	17	Venetoclax	wes
0	EN	ACOT2_mut|ADAMTS12_mut|ADAMTSL3_mut|ANGPT1_mut|ANKS6_mut|AQR_mut|ARID2_mut|ARMC10_mut|ATAD3A_mut|BAIAP3_mut|BCL3_mut|BCORL1_mut|BRCC3_mut|C17orf97_mut|C1orf101_mut|CACNA2D3_mut|CBL_mut|CRTC2_mut|CSF3R_mut|CTDSPL2_mut|DDX41_mut|DENND1C_mut|DLGAP2_mut|DNMT3A_mut|EED_mut|EFCAB12_mut|EPHA10_mut|ERBB4_mut|ERVV-2_mut|EYS_mut|EZH2_mut|FAM186A_mut|FAM83H_mut|FBLN2_mut|FBXO38_mut|FLT3_mut|FOXE1_mut|FPGT-T…	109	74.36901479260291	0.10732162636477893	0.5887112009747311	0.5757351300052141	0.0031239792838085186	0.004043825094673561	18	Venetoclax	wes
1	gbt	ARID2_mut|CBL_mut|DNMT3A_mut|EZH2_mut|FLT3_mut|KCNH7_mut|KIT_mut|KRAS_mut|LRBA_mut|MXRA5_mut|NRAS_mut|PTPN11_mut|RAD21_mut|RUNX1_mut|SF3B1_mut|SRSF2_mut|STAG2_mut|TBL3_mut|TET2_mut|TMPRSS6_mut|TP53_mut|TRPM3_mut|TTC3_mut	23	155.04704553004382	-2.880055584544317	0.5349621519857322	0.5155456244394292	0.008533449062127727	0.011808108332910194	18	Venetoclax	wes
0	EN	ABCG8_mut|ACOT2_mut|ADAMTS12_mut|ANGPT1_mut|ANKS6_mut|AQR_mut|ARID2_mut|ARMC10_mut|ATAD3A_mut|ATG2B_mut|BAIAP3_mut|BCL3_mut|BCORL1_mut|BTBD2_mut|C17orf97_mut|C1orf101_mut|C4orf32_mut|CACNA2D3_mut|CBL_mut|CCND3_mut|CPS1_mut|CRTC2_mut|CTDSPL2_mut|DDX41_mut|DENND1C_mut|DLGAP2_mut|DNMT3A_mut|DUOX1_mut|EED_mut|EFCAB12_mut|EP300_mut|EPHA10_mut|ERBB4_mut|ERVV-2_mut|EZH2_mut|FAM83H_mut|FBLN2_mut|FBXO38_m…	114	68.01155046760607	0.0924413852969237	0.52064329922615	0.5150766818117494	0.010862319145653321	0.01189840417771158	19	Venetoclax	wes
1	gbt	ARID2_mut|CBL_mut|DNMT3A_mut|EZH2_mut|FLT3_mut|KCNH7_mut|KIT_mut|KRAS_mut|LRBA_mut|MXRA5_mut|NF1_mut|NRAS_mut|PTPN11_mut|RAD21_mut|RUNX1_mut|SF3B1_mut|STAG2_mut|TBL3_mut|TET2_mut|TOPAZ1_mut|TP53_mut|TRPM3_mut|TTC3_mut|U2AF1_mut|ZIC3_mut	25	159.96074134173222	-4.020374889816788	0.3943841900311087	0.3815892881768219	0.06257151660752938	0.07238764378684084	19	Venetoclax	wes
0	EN	ABCG8_mut|ADAMTSL3_mut|ANKS6_mut|ARID1A_mut|ARMC10_mut|ATG2B_mut|BCORL1_mut|BRINP2_mut|BTBD2_mut|C17orf97_mut|C1orf101_mut|C4orf32_mut|CA10_mut|CACNA2D3_mut|CCND3_mut|CPS1_mut|DENND1C_mut|DNMT3A_mut|EED_mut|EFCAB12_mut|EPHA10_mut|ERVV-2_mut|EYS_mut|FGD6_mut|FKBP8_mut|FLT3_mut|FOXE1_mut|GABRB3_mut|GJA8_mut|GPATCH2L_mut|GPR84_mut|HCN1_mut|HK3_mut|IGFN1_mut|IGHE_mut|IGHV2-5_mut|IKZF1_mut|IMPG1_mut|I…	88	77.09734302111198	0.05187639806080302	0.25426675495329637	0.17232382505537328	0.2305359074417214	0.4207076282334661	20	Venetoclax	wes
1	gbt	CEBPA_mut|CHST8_mut|DNMT3A_mut|FLT3_mut|IDH2_mut|IFNL3_mut|KRAS_mut|LRBA_mut|PDS5B_mut|PTPN11_mut|RUNX1_mut|SF3B1_mut|STAG2_mut|TLN2_mut|TMPRSS6_mut|WT1_mut	16	77.77388635752968	0.03516347162172728	0.20453008477154147	0.08337892697433717	0.33771721151836737	0.69850335376563	20	Venetoclax	wes
0	EN	ACOT2_mut|ACOT7_mut|ADAMTS12_mut|ADAMTSL3_mut|ANGPT1_mut|AQR_mut|ATAD3A_mut|BAIAP3_mut|BCL3_mut|BCORL1_mut|BRCC3_mut|CACNA2D3_mut|CBL_mut|CDCA4_mut|CRTC2_mut|CTDSPL2_mut|DDX41_mut|DENND1C_mut|DLGAP2_mut|DNMT3A_mut|DUOX1_mut|EED_mut|EFCAB12_mut|EP300_mut|ERBB4_mut|ERVV-2_mut|EYS_mut|EZH2_mut|FAM186A_mut|FAM83H_mut|FBLN2_mut|FBXO38_mut|FLT3_mut|FOXE1_mut|FOXI2_mut|FPGT-TNNI3K_mut|GAS6_mut|GBA_mut|G…	109	80.38839954530278	-0.10389260658639321	0.29869642367505694	0.3542983599162552	0.15624940482997088	0.08938505486170159	21	Venetoclax	wes
1	gbt	CBL_mut|CTDSPL2_mut|KCNH7_mut|KRAS_mut|LRBA_mut|NF1_mut|PTPN11_mut|RAD21_mut|RUNX1_mut|SF3B1_mut|STAG2_mut|TET2_mut|TOPAZ1_mut|TP53_mut	14	149.83481772527452	-2.835001583598946	0.20246831348267474	0.19493794728965255	0.3427150047836999	0.361339277695242	21	Venetoclax	wes
0	EN	ACOT2_mut|ADAMTS12_mut|ADAMTSL3_mut|ANGPT1_mut|ANKS6_mut|AQR_mut|ARID2_mut|ARMC10_mut|ATAD3A_mut|BAIAP3_mut|BCL3_mut|BCORL1_mut|BRCC3_mut|C17orf97_mut|C1orf101_mut|CACNA2D3_mut|CBL_mut|CRTC2_mut|CTDSPL2_mut|DDX41_mut|DLGAP2_mut|DNMT3A_mut|DUOX1_mut|EED_mut|EFCAB12_mut|EPHA10_mut|ERBB4_mut|ERVV-2_mut|EYS_mut|FAM83H_mut|FBLN2_mut|FBXO38_mut|FLT3_mut|FPGT-TNNI3K_mut|GAS6_mut|GPATCH2L_mut|GPR84_mut|H…	101	85.12067468863343	-0.08716841715022694	-0.08035460979274965	-0.1646665056768997	0.7089658958583342	0.441949917868662	22	Venetoclax	wes
1	gbt	DNMT3A_mut|WT1_mut	2	84.78201798842895	-0.07853492204769408	-0.4328977654953601	-0.5018782714563963	0.034604009988015584	0.012458919787262513	22	Venetoclax	wes
0	EN	ABCG8_mut|ACOT2_mut|ADAMTS12_mut|AGTPBP1_mut|ANGPT1_mut|ANKS6_mut|AQR_mut|ARHGEF10_mut|ARID2_mut|ARMC10_mut|ATAD3A_mut|ATG2B_mut|BAIAP3_mut|BCL3_mut|BTBD2_mut|C17orf97_mut|C1orf101_mut|C4orf32_mut|CBL_mut|CCND3_mut|CDH24_mut|CPS1_mut|CRTC2_mut|CTDSPL2_mut|DDX41_mut|DENND1C_mut|DLGAP2_mut|DNMT3A_mut|DUOX1_mut|EP300_mut|EPHA10_mut|ERBB4_mut|ESYT1_mut|EZH2_mut|FAM186A_mut|FAM83H_mut|FBLN2_mut|FBXO38…	107	63.20118662785599	-0.03864564107808932	0.5663465923311575	0.6686452331208323	0.004842806401462953	0.0004868146641240421	23	Venetoclax	wes
1	gbt	ARID2_mut|CBL_mut|DNMT3A_mut|EP300_mut|EZH2_mut|FLT3_mut|KCNH7_mut|KIT_mut|KRAS_mut|MXRA5_mut|NRAS_mut|PTPN11_mut|RAD21_mut|RUNX1_mut|SF3B1_mut|STAG2_mut|TBL3_mut|TLN2_mut|TMPRSS6_mut|TP53_mut|TRPM3_mut|TTC3_mut	22	158.8736412784704	-5.563275533481575	0.46407909684725274	0.5546245497090002	0.0257007639717674	0.006021944037333987	23	Venetoclax	wes
0	EN	ACOT2_mut|ADAMTS12_mut|ADAMTSL3_mut|ANGPT1_mut|ANKS6_mut|AQR_mut|ARID2_mut|ARMC10_mut|ATAD3A_mut|BAIAP3_mut|BCL3_mut|BCORL1_mut|BRCC3_mut|C17orf97_mut|C1orf101_mut|CACNA2D3_mut|CBL_mut|CRTC2_mut|CSF3R_mut|CTDSPL2_mut|DDX41_mut|DENND1C_mut|DLGAP2_mut|DNMT3A_mut|DTX1_mut|DUOX1_mut|EED_mut|EFCAB12_mut|EPHA10_mut|ERBB4_mut|ERVV-2_mut|EYS_mut|EZH2_mut|FAM194A_mut|FAM83H_mut|FBLN2_mut|FBXO38_mut|FLT3_m…	108	80.17966635880923	-0.16533778072946737	0.4011113721466074	0.29446640316205536	0.05783756484063171	0.17259107628515447	24	Venetoclax	wes
1	gbt	CBL_mut|DNMT3A_mut|EZH2_mut|FLT3_mut|KCNH7_mut|KIT_mut|KRAS_mut|LRBA_mut|MXRA5_mut|NF1_mut|NRAS_mut|PTPN11_mut|RAD21_mut|RUNX1_mut|SF3B1_mut|SRSF2_mut|STAG2_mut|TBL3_mut|TET2_mut|TLN2_mut|TMPRSS6_mut|TOPAZ1_mut|TP53_mut|TRPM3_mut|TTC3_mut	25	137.84784546020762	-2.4444771040677007	0.45089282216113247	0.35875726470920066	0.030822462836053905	0.09274615416392937	24	Venetoclax	wes
0	EN	ABLIM1-S452s|ACSM3_prot|ACY3_prot|ADAM15_prot|AGAP3_prot|AGMAT_prot|AGPS-S65s|AHDC1-T1401tS1403s|AHNAK-S135s|AHNAK-S379s|AHNAK-S570s|AKAP13-S1876s|ANAPC16_prot|ANXA2_prot|AP5S1_prot|ARFGEF1-S1569s|ARHGAP45-S646s|ARHGAP9-T354t|ARPP19-S81s|ATAD2-S41s|BCAT1_prot|BCLAF1-S319s|BCLAF1-S760s|BST2_prot|C17orf49-S70s|C1RL_prot|CAMK2D-T287t|CAMK2D_prot|CANX-S583s|CAPN2_prot|CARMIL1-S968s|CAVIN2_prot|CCAR1-…	331	59.749978859658164	0.3447357481943627	0.6577412342351417	0.6362393162393162	0.0002605623332704875	0.0004760790734079933	0	Venetoclax	phospho_proteomics
1	gbt	AAMDC_prot|AKAP13-S1565s|ANKS1A_prot|ANP32A_prot|APOL3_prot|APOOL_prot|ARAP1_prot|AVL9_prot|BCL2_prot|BEND5-S361s|BLVRA_prot|CAMKK2_prot|CAP1_prot|CASP3_prot|CD300A_prot|CD93_prot|CD99_prot|CLINT1_prot|COL4A3BP_prot|CRIPT_prot|DHRS11_prot|EDC3_prot|ERCC5-S526s|EXD2_prot|FBXO30_prot|FCGRT_prot|FCHO1_prot|FRMD8_prot|GIMAP1-GIMAP5_prot|GIMAP4_prot|GIMAP8_prot|GPATCH8-S1035s|HCK_prot|HECTD3_prot|HSP9…	86	47.33027636119998	0.5888322492055531	0.8091090635514493	0.8188034188034188	5.621747595528054e-07	3.1730710667830347e-07	0	Venetoclax	phospho_proteomics
0	EN	ABLIM1-S452s|ADAM15_prot|ADAT1_prot|ADGRG5_prot|AGFG1-S362s|AGFG1-T177tS181s|AGMAT_prot|AGPAT3_prot|AGPS-S65s|AHNAK-S135s|ALOX5AP_prot|ANAPC16_prot|ANPEP_prot|AOAH_prot|APOL3_prot|ARFGEF1-S1569s|ARHGAP4-S84s|ARHGAP4-S906s|ARHGAP9-T354t|BCAT1_prot|BCLAF1-S319s|BIN1-S296sS298s|BPI_prot|C12orf45_prot|CAMK2D-T287t|CAMK2D_prot|CANX-S554sS564s|CAPN2_prot|CARD11-S886s|CARMIL1-S968s|CBX5-S92s|CCAR1-S697s…	287	71.00554091151282	0.3582051031841387	0.6317995374081236	0.615042735042735	0.0005361847404623826	0.0008265940576886233	1	Venetoclax	phospho_proteomics
1	gbt	AAMDC_prot|ACAD8_prot|ACSS1_prot|ACSS2_prot|ACTL6A_prot|AGK_prot|AKAP13-S1565s|ALG3-S13s|ALKBH5_prot|APOBEC3G_prot|APOBR_prot|APTX-S132s|ARAP1_prot|ATG4B_prot|ATP5S_prot|AUH_prot|AVL9_prot|BCL2_prot|CAB39_prot|CARD16_prot|CFDP1_prot|CHMP3_prot|COL4A3BP_prot|CRIPT_prot|CSNK1A1_prot|CTSS_prot|DENND4C-S989s|DHRS11_prot|EHBP1L1_prot|EMSY-S1130s|EPDR1_prot|ERCC5-S526s|ESYT2_prot|FAHD2A_prot|FCGRT_prot…	106	56.41017677036252	0.5949331520671847	0.8372707981857663	0.7743589743589743	9.665764810158649e-08	3.4460697624981923e-06	1	Venetoclax	phospho_proteomics
0	EN	ABLIM1-S452s|ACSM3_prot|ACY3_prot|ADAM15_prot|ADAT1_prot|AGFG1-S362s|AGPAT3_prot|AHNAK-S135s|AHNAK-S5310s|AHNAK-T4100t|AHR_prot|AHSG_prot|AIF1-S53s|AKAP13-S1876s|ALKBH3_prot|ANXA2_prot|ARFGEF1-S1569s|ARHGAP4-S84s|ARHGAP4-S906s|ARHGAP45-S646s|ARHGAP9-T354t|ARHGEF2-S217s|ASAP1-S839sS843s|ATRX-T977tS978s|BASP1_prot|BAZ1A-S1413s|BCAT1_prot|BCLAF1-S222s|BCLAF1-S319s|BCLAF1-S760s|BIN1-S296sS298s|BPI_pr…	293	64.58783814181162	-0.2120430445202588	0.5082110305015892	0.49	0.009491362917413934	0.012902366983396928	2	Venetoclax	phospho_proteomics
1	gbt	AAMDC_prot|ACAP2_prot|ACSS1_prot|AKAP13-S1565s|ANP32A_prot|ARAP1_prot|ARHGAP30_prot|ATG4B_prot|AVL9_prot|BAG3_prot|BCKDHB_prot|BCL2_prot|CAB39_prot|CD14_prot|CD300A_prot|CD93_prot|CD99L2_prot|CD99_prot|CNK3/IPCEF1_prot|CRYBG1_prot|DENND1A_prot|DNAJC13_prot|EEA1_prot|EHBP1L1_prot|EPDR1_prot|ERCC5-S526s|ERGIC1_prot|FCGRT_prot|FGD2_prot|FLII_prot|GIMAP1-GIMAP5_prot|GIMAP8_prot|GLS_prot|GRHPR_prot|HP…	96	59.16658216041495	-0.017113718309221815	0.6458402310516915	0.5546153846153846	0.0004883610025459444	0.0040119387024202405	2	Venetoclax	phospho_proteomics
0	EN	ABLIM1-S452s|ACSM3_prot|ADAM15_prot|AGAP3_prot|AHNAK-S135s|AHNAK-S379s|AHNAK-S5310s|AHNAK-S570s|AHNAK-T4766t|AHR_prot|AKAP13-S1876s|AKAP13-S1932s|ALKBH5-S64sS69s|ANXA5_prot|AOAH_prot|ARFGEF1-S1569s|ARHGAP9-T354t|ARHGEF6-S684s|ATAD2-S41s|BASP1_prot|BCLAF1-S319s|BCLAF1-S760s|BPI_prot|BRD7-S263s|BST2_prot|C17orf49-S70s|C1RL_prot|C5AR1_prot|CAMK2D-T287t|CAMK2D_prot|CARD9_prot|CCAR1-S697s|CCNY-S99s|CD…	316	75.73337000577118	-0.0006578695532970524	0.3958178916174464	0.3915384615384615	0.050159085698218225	0.05292335986650775	3	Venetoclax	phospho_proteomics
1	gbt	AAMDC_prot|ADA_prot|ADSS_prot|AKAP13-S1565s|ALKBH5_prot|APOBR_prot|ARAP1_prot|ARHGAP30-S709s|ATP6V1C1_prot|ATP6V1E1_prot|BCL11A_prot|BCL2_prot|BEND5-S361s|BLVRA_prot|BPTF_prot|BRD1-S18s|BRD1_prot|BRD2_prot|CAMKK2_prot|CARD16_prot|CBX1-S91s|CD59_prot|CD93_prot|CDK14-S95s|CMSS1_prot|CNBP_prot|COL4A3BP_prot|COPG1_prot|CORO1A_prot|CRBN_prot|DDAH2_prot|DDX18_prot|DGLUCY_prot|DHRS11_prot|EGLN1_prot|ETV…	121	64.3731988110545	0.27702841104821674	0.5711433330910076	0.5238461538461539	0.0028637310721096546	0.007195391358547099	3	Venetoclax	phospho_proteomics
0	EN	ACSM3_prot|ADAM15_prot|AGAP3_prot|AGFG1-T177tS181s|AGPAT3_prot|AHNAK-S135s|AHNAK-T4100t|AIF1_prot|AIFM2_prot|AKAP13-S1876s|ANXA5_prot|ANXA6_prot|AOAH_prot|APOC3_prot|APOL3_prot|ARFGEF1-S1569s|ARHGAP4-S906s|ARHGAP45-S646s|ARHGAP9-T354t|ARPP19-S81s|ASAP1-S839sS843s|ASS1_prot|ATM-S1981s|BCAT1_prot|BCLAF1-S319s|BCLAF1-S760s|BIN1-S296sS298s|BPI_prot|C17orf49-S70s|C1RL_prot|CALD1_prot|CAMK2D-T287t|CANX…	309	76.00680228725211	0.12198383847242067	0.4981958064946883	0.44461538461538463	0.0112597809707046	0.025956806489614383	4	Venetoclax	phospho_proteomics
1	gbt	ACAP2_prot|ACSS1_prot|AKAP10_prot|AKAP13-S1565s|ALKBH5_prot|ANXA6_prot|ARAP1_prot|ARHGAP45_prot|AVL9_prot|BCL2_prot|BPHL_prot|BRD1-S18s|BRIX1_prot|C1D_prot|C21orf33_prot|C5orf22_prot|C7orf50_prot|C9orf78-S261s|CANX-S554sS564s|CARD16_prot|CD300A_prot|CDC42SE1_prot|CDC5L_prot|CEBPD_prot|CHM_prot|CLCN7_prot|COL4A3BP_prot|COQ7_prot|CTDP1-S740s|CTSF_prot|CTSS_prot|CXXC1_prot|DBR1_prot|DCP1B_prot|DENND…	130	67.50887830464849	0.3073411764251648	0.600481470665841	0.5523076923076923	0.0015049274097055268	0.004199635901079687	4	Venetoclax	phospho_proteomics
0	EN	ABLIM1-S452s|ADAM15_prot|ADD3-S683s|ADGRG5_prot|AGAP3_prot|AGFG1-S362s|AGFG1-T177tS181s|AGPS-S65s|AHDC1-T1401tS1403s|AHNAK-S135s|AHNAK-S570s|AHSG_prot|AOAH_prot|APOH_prot|APOL3_prot|ARHGAP4-S84s|ARHGAP4-S906s|ARHGAP45-S646s|ARHGAP9-T354t|BCAT1_prot|BCLAF1-S319s|BCLAF1-S760s|C17orf49-S70s|C1RL_prot|CAD-S1859s|CANX-S554sS564s|CANX-S583s|CAPN2_prot|CARD9_prot|CARMIL1-S968s|CD163_prot|CD34_prot|CD36_…	296	69.09488106106014	0.22794493768718072	0.5500358635970403	0.5528205128205128	0.0036014388152320943	0.0034016697962036524	5	Venetoclax	phospho_proteomics
1	gbt	AAMDC_prot|ACAD8_prot|AKAP13-S1565s|ALKBH5_prot|ANP32A_prot|ARAP1_prot|ATP11B_prot|BAD_prot|BCKDHB_prot|BCL2_prot|CARD16_prot|CARD6_prot|CASP1_prot|CD14_prot|CDC5L_prot|CHI3L1_prot|CLINT1_prot|COL4A3BP_prot|COQ8A_prot|CORO2A_prot|CRIPT_prot|CTNNBL1_prot|CXXC1_prot|DCP1B_prot|DLST_prot|DNAJC13_prot|EHMT2_prot|EPDR1_prot|ERCC5-S526s|ERGIC1_prot|FBXO30_prot|FCGRT_prot|FLII_prot|FLOT1_prot|GARS_prot|…	97	60.22135176900149	0.41351416506953775	0.6892264243347372	0.6321367521367521	9.853880369987848e-05	0.0005313984558465283	5	Venetoclax	phospho_proteomics
0	EN	ABLIM1-S452s|ACSM3_prot|ADAM15_prot|AGAP3_prot|AGMAT_prot|AGPAT3_prot|AHNAK-S135s|AHNAK-S5763s|AIF1-S53s|AKAP13-S1876s|ANXA2_prot|AP5S1_prot|APBB1IP-S526s|ARHGAP4-S84s|ARHGAP45-S646s|ARHGAP9-T354t|ASF1A-S166s|ASS1_prot|BASP1_prot|BCAT1_prot|BCLAF1-S222s|BCLAF1-S319s|BCLAF1-S760s|BIN1-S296sS298s|BPI_prot|BRD7-S263s|BST2_prot|C17orf49-S70s|C1RL_prot|CAMK2D-T287t|CAMK2D_prot|CAPN2_prot|CARMIL1-S968s…	285	73.69164387575942	0.19226126005497401	0.6380912431469052	0.524102564102564	0.00045279864017621057	0.005991185761768399	6	Venetoclax	phospho_proteomics
1	gbt	A2M_prot|AAMDC_prot|ACAD8_prot|ACSF3_prot|ACSS1_prot|AGPAT3_prot|AKAP13-S1565s|AKAP13_prot|APOBR_prot|ARAP1_prot|ARHGAP12_prot|ARHGAP30_prot|ATG3_prot|ATG7_prot|ATP5S_prot|BAZ2B-T1283t|BCKDHB_prot|BCL2_prot|CAP1_prot|CBR1_prot|CD14_prot|CD93_prot|CHMP7_prot|CLINT1_prot|CMBL_prot|COL4A3BP_prot|COPG1_prot|CRYBG1_prot|CTPS2_prot|CUX1_prot|DHRS11_prot|DNAJC13_prot|DPP9_prot|EGLN1_prot|ERI3_prot|EWSR1…	98	61.51498742381646	0.4371452929306414	0.7518009216025946	0.6622222222222223	9.518191642678085e-06	0.0002284433009323411	6	Venetoclax	phospho_proteomics
0	EN	ABCF1-T108tS109s|ABLIM1-S452s|ACSM3_prot|ADAM15_prot|AGAP3_prot|AGFG1-S362s|AGMAT_prot|AGPAT3_prot|AHNAK-S135s|AHNAK-S379s|AHNAK-S5310s|AHSG_prot|AIF1-S53s|AKAP13-S1876s|ANAPC16_prot|ANP32E_prot|ANXA2_prot|ARFGEF1-S1569s|ARHGAP35-S1179s|ARHGAP4-S84s|ARHGAP9-T354t|ARPP19-S81s|ASS1_prot|BASP1_prot|BCAT1_prot|BCLAF1-S319s|BLVRA_prot|BPI_prot|BRD7-S263s|BST2_prot|C17orf49-S70s|C17orf49-S84s|C1RL_prot…	334	63.47540726645889	0.23244220258986636	0.6890628742132514	0.7230769230769231	0.0001393773776397687	4.437138157466146e-05	7	Venetoclax	phospho_proteomics
1	gbt	AAMDC_prot|ACSS1_prot|AIF1-S53s|AKAP13-S1565s|ALKBH5_prot|ANXA6_prot|APOOL_prot|ARAP1_prot|ARMC10_prot|BCL11A_prot|BCL2_prot|BLVRA_prot|BRD1-S18s|CAMK2D_prot|CAMKK2_prot|CARD16_prot|CASP2_prot|CBFB_prot|CBR1_prot|CD99_prot|CDC123_prot|CNK3/IPCEF1_prot|COL4A3BP_prot|CORO1A_prot|CTDP1-S740s|CTSF_prot|DCAF1_prot|DDX52_prot|DNAJC13_prot|DPYSL3_prot|DYNLT3_prot|EPDR1_prot|ERGIC3_prot|FAM120A_prot|FBXO…	103	49.42815822093447	0.534575809323019	0.7621162236907844	0.7384615384615385	9.552783404250248e-06	2.500766881697917e-05	7	Venetoclax	phospho_proteomics
0	EN	A2M_prot|ABLIM1-S452s|ACSM3_prot|ADAM8_prot|AGFG1-T177tS181s|AHCTF1-S1232s|AHNAK-S135s|AHNAK-T4100t|AKAP13-S1876s|ANXA5_prot|AOAH_prot|ARFGEF1-S1569s|ARGLU1-S77s|ARHGAP4-S906s|ARHGEF11_prot|ATAD2-S41s|BASP1_prot|BCLAF1-S319s|BCLAF1-S760s|BCLAF1-T402t|BPI_prot|BRPF1-S860s|C17orf49-S70s|C4BPA_prot|CA1_prot|CAMK2D-T287t|CARD9_prot|CARMIL1-S968s|CAVIN1_prot|CBL-S486s|CBX6_prot|CCAR1-S697s|CD36_prot|C…	294	73.21220299639188	0.22846365803557744	0.6298118295374276	0.6346153846153846	0.0007415204218937817	0.0006558697777217728	8	Venetoclax	phospho_proteomics
1	gbt	AAMDC_prot|ACO1_prot|AHNAK-S135s|AKAP10_prot|AKAP13-S1565s|AKAP13_prot|ALKBH5_prot|ANKMY2_prot|ANKRD27_prot|APOBEC3G_prot|ARAP1_prot|ARHGAP30_prot|ARRB2_prot|ATAD1_prot|AVL9_prot|BCL2_prot|C9orf78-S261s|CARHSP1-S41s|CBL_prot|CD302_prot|CD93_prot|CEP97_prot|CLINT1_prot|CNBP_prot|COL4A3BP_prot|CTSS_prot|CUL2_prot|CUTC_prot|DDAH2_prot|DHRS11_prot|EARS2_prot|EEA1_prot|EPDR1_prot|FBXO30_prot|FCGRT_pro…	93	61.41385319699774	0.4570971391066072	0.7484277436481864	0.7500000000000001	1.6885057062412363e-05	1.584466844656146e-05	8	Venetoclax	phospho_proteomics
0	EN	ACSM3_prot|ADAT1_prot|AGFG1-T177tS181s|AGPAT3_prot|AHNAK-S212s|AHNAK-S379s|AHNAK-T4766t|AHR_prot|AIFM2_prot|AKAP13-S1876s|ANAPC16_prot|ANXA5_prot|AOAH_prot|APP_prot|ARFGEF1-S1569s|ARHGAP35-S1179s|ARPP19-S81s|ATAD2-S41s|BCAT1_prot|BCLAF1-S319s|BCLAF1-S760s|BPI_prot|C18orf25_prot|C1RL_prot|C5AR1_prot|CA1_prot|CAMK2D-T287t|CAMK2D_prot|CARHSP1-S30sS32s|CCAR1-S697s|CCSAP_prot|CD163_prot|CD164_prot|CD3…	318	72.71261161437745	-0.03052645296236367	0.40357570565160017	0.3807692307692308	0.04543689047548224	0.06040566497226483	9	Venetoclax	phospho_proteomics
1	gbt	AAMDC_prot|ACAD8_prot|ACSL3_prot|ACTR3_prot|AKAP13-S1565s|ANP32A_prot|APOO_prot|APTX-S132s|ARAP1_prot|ATP6V1C1_prot|AUH_prot|BLVRA_prot|BUD13-S271s|C12orf4_prot|CAMKK2_prot|CAP1_prot|CARD16_prot|CD300A_prot|CD93_prot|CHMP2A_prot|COL4A3BP_prot|COQ9_prot|CRACR2A_prot|CTDP1-S740s|CXXC1_prot|DCAF1_prot|DCP1B_prot|DENND1A_prot|DIDO1-S1038s|DNAJC13_prot|DNAJC7_prot|EIF4E3_prot|EPDR1_prot|FCGRT_prot|FLO…	109	49.58952206531923	0.520686674874588	0.7512603562366218	0.7284615384615384	1.5052143535565814e-05	3.646009878833878e-05	9	Venetoclax	phospho_proteomics
0	EN	ABLIM1-S452s|ACSM3_prot|AFF4-S836s|AHNAK-S135s|AHNAK-S379s|AHNAK-S5310s|AHSG_prot|AIF1-S53s|AIFM2_prot|AKAP13-S1876s|AKAP13-S1932s|AKAP13-S650s|ANXA2_prot|AOAH_prot|APBB1IP-S526s|ARHGAP4-S84s|ARHGAP9-T354t|ARHGEF6-S488s|ARHGEF6-S684s|ASS1_prot|ATAD2-S41s|BCAT1_prot|BCLAF1-S319s|BCLAF1-S884s|BPI_prot|BRD7-S263s|BST2_prot|C17orf49-S70s|CAMK2D-T287t|CAMK2D_prot|CAPN2_prot|CARD9_prot|CARMIL1-S968s|CA…	271	80.47574086006898	-0.06623901401336796	0.49866665699569446	0.40786324786324785	0.009513678820999995	0.0386078256807796	10	Venetoclax	phospho_proteomics
1	gbt	AAMDC_prot|ADNP-S608s|AIF1-S53s|AKAP13-S1565s|AKAP13_prot|AKNA_prot|ANKRD27_prot|APOBR_prot|ARAP1_prot|ARHGAP30_prot|BCL2_prot|BRD1-S18s|BST2_prot|BTAF1_prot|CAMKK2_prot|CANX-S554sS564s|CAPN2_prot|CARD16_prot|CD14_prot|CD93_prot|CDCA7L_prot|CGAS_prot|CNBP_prot|COL4A3BP_prot|CTSF_prot|DEFA1_prot|DHRS11_prot|DOCK11_prot|DYNLT3_prot|EPDR1_prot|ERCC5-S526s|ERGIC1_prot|FBXO30_prot|FCGRT_prot|FLOT1_pro…	86	59.91873982239705	0.408914991853346	0.6614089125498164	0.4659829059829059	0.0002340008927552127	0.016426567200069835	10	Venetoclax	phospho_proteomics
0	EN	ABLIM1-S452s|ACSM3_prot|ADAM15_prot|AGAP3_prot|AGFG1-S362s|AGFG1-T177tS181s|AGMAT_prot|AGPAT3_prot|AHNAK-S135s|AHNAK-S5310s|AIF1-S53s|AIF1_prot|AKAP13-S1876s|ALKBH5-S64sS69s|ANAPC16_prot|AOAH_prot|ARFGEF1-S1569s|ARGLU1-S77s|ARHGAP4-S906s|ARHGAP9-T354t|ARIH2_prot|ARPP19-S81s|BASP1_prot|BCAT1_prot|BCLAF1-S319s|BCLAF1-S760s|BPI_prot|C17orf49-S70s|C4BPA_prot|CAMK2D-T287t|CAMK2D_prot|CARMIL1-S968s|CBX…	318	56.3342490881668	0.4358814254896918	0.6918797250865748	0.6622222222222223	9.029425907293022e-05	0.0002284433009323411	11	Venetoclax	phospho_proteomics
1	gbt	AAMDC_prot|ACAP2_prot|ACSS1_prot|AKAP13-S1565s|ANKRD27_prot|ANXA5_prot|AP1B1_prot|ARAP1_prot|ARHGAP27_prot|ARID3A_prot|ATPAF2_prot|BAG3_prot|BCKDHB_prot|BCL2_prot|BIRC6_prot|BLVRA_prot|BRD1-S18s|C9orf72_prot|CARD16_prot|CASP3-S26s|CASP3_prot|CD300A_prot|CD99_prot|CLINT1_prot|COL4A3BP_prot|CRACR2A_prot|CTDP1-S740s|DCP1B_prot|DDAH2_prot|DNAJC7_prot|DNMT3B_prot|ECHDC1_prot|EEA1_prot|EGLN1_prot|EHBP1…	116	51.24362047878341	0.5332277892491635	0.7671370714876575	0.6608547008547008	4.828958754520498e-06	0.00023785555068020617	11	Venetoclax	phospho_proteomics
0	EN	ABLIM1-S452s|ACSM3_prot|AGFG1-T177tS181s|AGPAT3_prot|AHNAK-S135s|AHNAK-S5448s|AKAP13-S1932s|ANAPC16_prot|AOAH_prot|AP5S1_prot|ARFGEF1-S1569s|ARHGAP4-S84s|ARHGAP45-S646s|ARHGAP9-T354t|BAG3_prot|BANK1_prot|BASP1_prot|BCAT1_prot|BCL7B_prot|BCLAF1-S287sS290s|BCLAF1-S319s|BCLAF1-S760s|BPI_prot|BRD7-S263s|BST2_prot|BUD13-S248s|C17orf49-S70s|CAMK2D-T287t|CARD16_prot|CARMIL1-S968s|CAVIN1_prot|CCAR1-S697s…	310	64.65069631427623	0.2281946869715823	0.5317414206112671	0.5392307692307693	0.006225501838416142	0.0054093036448047815	12	Venetoclax	phospho_proteomics
1	gbt	ACAD8_prot|ACOT13_prot|ACSS1_prot|AKAP10_prot|AKAP13-S1565s|AKAP13-S1876s|ALKBH5_prot|ANKMY2_prot|ARHGAP30-S709s|ARHGEF11_prot|ATP5S_prot|ATP6V1C1_prot|BAZ2B-T1283t|BCL2_prot|BLVRA_prot|BPTF_prot|C5orf22_prot|CAMK2D-T287t|CAMKK2_prot|CAP1_prot|CARD16_prot|CARHSP1-S41s|CBFA2T2_prot|CD300A_prot|CD99L2_prot|CFL1-S62s|CHMP2A_prot|CLIP1_prot|COL4A3BP_prot|CTDP1-S740s|DAPP1_prot|DPP9_prot|DPYD_prot|ERC…	108	62.24327928476354	0.28460437303108	0.5770857441015229	0.5961538461538461	0.0025259226138427404	0.0016611241919869074	12	Venetoclax	phospho_proteomics
0	EN	ABLIM1-S452s|ACSM3_prot|ADAM15_prot|AGAP3_prot|AGMAT_prot|AGPAT3_prot|AGPS-S65s|AHDC1-T1401tS1403s|AKAP13-S1876s|ANAPC16_prot|ANXA2_prot|APOL3_prot|ARFGEF1-S1569s|ARHGAP35-S1179s|ARHGAP4-S906s|ATAD2-S41s|ATF7IP-S496s|ATM-S1981s|BCLAF1-S319s|BCLAF1-S760s|BIN1-S296sS298s|BPI_prot|BRI3_prot|C17orf49-S70s|CAMK2D_prot|CANX-S554sS564s|CANX-S583s|CAPN2_prot|CARMIL1-S968s|CAVIN2_prot|CD163_prot|CD180_pro…	308	66.11027038006718	0.44636437060893286	0.6750009292031827	0.6399999999999999	0.0002142967306263608	0.0005701693749025585	13	Venetoclax	phospho_proteomics
1	gbt	AAMDC_prot|ADAM15_prot|ADNP-S608s|AIFM1_prot|AKAP13-S1565s|ANKMY2_prot|AP1S2_prot|APOL3_prot|ARAP1_prot|ARCN1_prot|ATM_prot|BCL2_prot|BCL7A_prot|BLVRA_prot|BPTF_prot|BST2_prot|C17orf80_prot|CARD16_prot|CENPV_prot|CLASP2_prot|COL4A3BP_prot|CRIPT_prot|CRP_prot|CSRP3_prot|CTSS_prot|CUTC_prot|CYBB_prot|DCP1B_prot|DIDO1-S1714s|EEA1_prot|EHBP1L1_prot|ENDOD1_prot|EPDR1_prot|ERCC5-S526s|ESS2_prot|EXD2_pr…	113	60.330462727174265	0.538937843317737	0.8158797282222763	0.7138461538461538	6.67643466232391e-07	6.150012018034813e-05	13	Venetoclax	phospho_proteomics
0	EN	ABLIM1-S452s|ACSM3_prot|ACY3_prot|ADAM15_prot|ADAT1_prot|AGAP3_prot|AGFG1-S362s|AGPS-S65s|AHDC1-T1401tS1403s|AHNAK-S135s|AHNAK-S379s|AHNAK-S570s|AHR_prot|AIF1-S53s|AKAP13-S1876s|ANAPC16_prot|ANXA1-S37s|AOAH_prot|AP5S1_prot|APOH_prot|ARFGEF1-S1569s|ARHGAP35-S1179s|ARHGAP45-S646s|ARHGAP9-T354t|ARPP19-S81s|ASAP1-S839sS843s|ATAD3B_prot|BASP1_prot|BCAT1_prot|BCLAF1-S319s|BCLAF1-S760s|BPI_prot|BST2_pro…	354	61.70879457489904	0.13942308098883638	0.6684288172196635	0.7053846153846153	0.00026001268460169874	8.206806844597012e-05	14	Venetoclax	phospho_proteomics
1	gbt	AAMDC_prot|ADAM15_prot|AHCTF1-S509s|AKAP13-S1565s|ALKBH5_prot|ANKMY2_prot|AP2M1-T181t|APOBR_prot|ARAP1_prot|ARHGAP9_prot|ARID3A_prot|ATP5S_prot|B3GALT6_prot|BCKDHB_prot|BCL2_prot|BLVRA_prot|CAMK2D_prot|CBR1_prot|CD14_prot|CD300A_prot|CD302_prot|CD93_prot|CIB1_prot|CLCC1_prot|COL4A3BP_prot|COQ7_prot|CORO1A_prot|CTSF_prot|DHX30_prot|DNAJC13_prot|EPDR1_prot|ERCC5-S526s|ERGIC1_prot|EZR_prot|FAM49B_pr…	101	51.90421647994079	0.3911632666391579	0.730516337522962	0.7153846153846154	3.3787064672279454e-05	5.829401700188119e-05	14	Venetoclax	phospho_proteomics
0	EN	ABLIM1-S452s|ACSM3_prot|ADAM15_prot|AGAP3_prot|AGFG1-S362s|AGPS-S65s|AHNAK-S135s|AHNAK-S379s|AHNAK-S5310s|AHNAK-S570s|AHNAK-S5763s|AHR_prot|ANXA2_prot|ANXA5_prot|AOAH_prot|ARFGEF1-S1569s|ARHGAP4-S906s|ARHGAP9-T354t|ASAP1-S839sS843s|ATAD2-S41s|BCAT1_prot|BCLAF1-S222s|BCLAF1-S319s|BCLAF1-S760s|BPI_prot|BST2_prot|C17orf49-S70s|C1RL_prot|C4BPA_prot|CAMK2D-T287t|CAMK2D_prot|CANX-S554sS564s|CARD16_prot…	323	57.1039638125775	0.3670814056429573	0.6925700099466319	0.7415384615384616	8.825174352852916e-05	1.4599091714994295e-05	15	Venetoclax	phospho_proteomics
1	gbt	AAMDC_prot|ACAD8_prot|ACSS1_prot|AKAP13-S1565s|APOBEC3G_prot|APOOL_prot|ARAP1_prot|ARCN1_prot|ARHGAP30_prot|ATP5S_prot|BAZ2B-T1283t|BCL2_prot|BRD1-S18s|C5orf22_prot|CAMKK2_prot|CBR1_prot|CD93_prot|CHKB_prot|CLINT1_prot|CLIP1_prot|COL4A3BP_prot|COQ9_prot|CRIPT_prot|CTSF_prot|CXXC1_prot|DDAH2_prot|DNAJC13_prot|EEA1_prot|EIF4G1-S1238s|EPDR1_prot|ERCC5-S526s|ERGIC1_prot|ESYT2_prot|FCGRT_prot|FLOT1_pr…	94	55.13227034192616	0.4100338445514261	0.7533591458322776	0.6806837606837607	8.90379663877897e-06	0.00012977061090720262	15	Venetoclax	phospho_proteomics
0	EN	ABHD11_prot|ACSM3_prot|ADAM15_prot|AGPS-S65s|AHNAK-S135s|AHNAK-S5310s|AIFM2_prot|AKAP13-S1876s|ALKBH3_prot|ANAPC16_prot|ANXA2_prot|AOAH_prot|AP3D1-S658s|ARFGEF1-S1569s|ARHGAP4-S84s|ARHGAP45-S646s|ARHGAP9-T354t|ARHGEF18-S1103s|ASS1_prot|BCAT1_prot|BCLAF1-S319s|BCLAF1-S760s|BIN1-S296sS298s|BRD7-S263s|BST2_prot|C17orf49-S70s|CAD-S1859s|CAMK2D-T287t|CAMK2D_prot|CAMKK2-S511s|CANX-S554sS564s|CAPN2_prot…	287	72.93913034295416	0.24613880844303937	0.5876462908196679	0.604102564102564	0.0015956139916108718	0.001082527114122851	16	Venetoclax	phospho_proteomics
1	gbt	AAMDC_prot|ACAP2_prot|ACSS1_prot|ACTL6A_prot|AKAP13-S1565s|AKNA_prot|ANGEL2_prot|ANKMY2_prot|ARHGDIA_prot|ATAD1_prot|BAG3_prot|BCKDHA_prot|BCKDHB_prot|BCL2_prot|BLVRA_prot|BRD1-S18s|CAP1_prot|CAPN2_prot|CASP3_prot|CBR1_prot|CD163_prot|CDK6_prot|CLINT1_prot|CLIP1_prot|COQ7_prot|CR1_prot|CYBA_prot|DDX17_prot|DENND1A-S592s|DHRS11_prot|DHX33_prot|DUS3L_prot|ENO1-Y44y|EPPK1-S2720s|FCGRT_prot|GIMAP1-GI…	126	65.31045607715981	0.3955844098459481	0.6556112775764155	0.6095726495726496	0.0002771694864871529	0.0009471012359945611	16	Venetoclax	phospho_proteomics
0	EN	A2M_prot|ABLIM1-S452s|ACSM3_prot|ADAM15_prot|ADGRG5_prot|AGAP3_prot|AGFG1-S362s|AGFG1-T177tS181s|AGPAT3_prot|AHNAK-S135s|AHNAK-S379s|AHNAK-T4100t|AIF1-S53s|AKAP13-S1876s|ANAPC16_prot|ANXA3_prot|ANXA5_prot|AOAH_prot|APOL3_prot|ARFGEF1-S1569s|ARHGAP9-T354t|ARPP19-S81s|BASP1_prot|BCAT1_prot|BCLAF1-S319s|BPI_prot|BRPF1-S860s|BSPRY_prot|C17orf49-S70s|C4BPA_prot|CAMK2D-T287t|CANX-S583s|CAPN2_prot|CARD9…	310	62.91452977460211	0.32967272867794595	0.6165368296744865	0.6192307692307693	0.0010303479433952125	0.0009649566757231699	17	Venetoclax	phospho_proteomics
1	gbt	AAMDC_prot|ABCF1_prot|ACAP2-S379s|ACAP2_prot|ACSL3_prot|AKAP13-S1565s|AKAP13_prot|ALKBH5_prot|ANXA6_prot|APOBR_prot|ARAP1_prot|ARID3A_prot|BAHD1_prot|BCKDK_prot|BCL2_prot|BLVRA_prot|CARD16_prot|CD14_prot|CD99_prot|CETN2_prot|CLINT1_prot|COL4A3BP_prot|CORO1A_prot|CRIPT_prot|CRP_prot|CTSF_prot|CUTC_prot|DCAF1-S1000s|DCP1B_prot|DHRS11_prot|DHX40_prot|DNAJC13_prot|DOCK11_prot|EIF3B-S119s|EIF4E3_prot|…	112	53.67136291398807	0.5121680664287926	0.7696497772501973	0.726153846153846	6.870012377472299e-06	3.968337398648733e-05	17	Venetoclax	phospho_proteomics
0	EN	ABLIM1-S452s|ACSM3_prot|ADAM15_prot|ADAP1_prot|ADD3-S683s|AGMAT_prot|AGPAT3_prot|AHNAK-T4100t|AHR_prot|AKAP13-S1876s|ALOX5AP_prot|ANAPC16_prot|AOAH_prot|ARFGEF1-S1569s|ARHGAP4-S84s|ARIH2_prot|ARPP19-S81s|ATAD3B_prot|BASP1_prot|BCAT1_prot|BCLAF1-S319s|BCLAF1-S760s|BPI_prot|CAMK2D-T287t|CAMK2D_prot|CARD11-S886s|CARMIL1-S968s|CBX5-S92s|CBX6_prot|CCAR1-S697s|CCNY-S99s|CCSAP_prot|CD163_prot|CD164_prot…	279	62.46724434787731	0.2894782090742727	0.6341855880823484	0.5823076923076923	0.0006631672446088219	0.0022577063492484487	18	Venetoclax	phospho_proteomics
1	gbt	AAMDC_prot|ACAD8_prot|ACSF3_prot|ACSS1_prot|ADNP-S608s|AKAP13-S1565s|ALKBH5_prot|ANKRD11-S1389s|ANKRD27_prot|ARMC10_prot|BCKDHB_prot|BCL2_prot|BLVRA_prot|BTK_prot|CARD16_prot|CCDC71_prot|CHMP3_prot|COL4A3BP_prot|COQ7_prot|CRBN_prot|CTDP1-S740s|EHBP1L1_prot|EIF4E3_prot|EPDR1_prot|ESYT2_prot|FBXO30_prot|FCGRT_prot|FLOT1_prot|FLOT2_prot|GARS_prot|GIMAP6_prot|GIMAP8_prot|GMFG_prot|GPSM3-S35sS39s|GPSM…	102	51.899523449782095	0.5095446844045217	0.7328936301188186	0.6461538461538462	3.091183551709028e-05	0.00048427253959588024	18	Venetoclax	phospho_proteomics
0	EN	ABCF1-S228s|ABLIM1-S452s|ADAM15_prot|ADD3-S683s|AGFG1-S362s|AGFG1-T177tS181s|AGMAT_prot|AGPAT3_prot|AHNAK-S135s|AHNAK-S379s|AHNAK-S570s|AKAP13-S1876s|ANAPC16_prot|ANXA5_prot|AOAH_prot|APOBR_prot|APOC3_prot|APOH_prot|APOL3_prot|ARFGEF1-S1569s|ARHGAP30-S709s|ARHGAP35-S1179s|ARHGAP4-S906s|ARHGAP45-S646s|ARHGAP9-T354t|ARHGEF11_prot|ASAP1-S839sS843s|ATAD3B_prot|ATM-S1981s|BASP1_prot|BCAT1_prot|BCLAF1-…	330	71.95740468988953	0.042811127999006104	0.33361744186837816	0.3484615384615385	0.10315017282690638	0.08780609400675049	19	Venetoclax	phospho_proteomics
1	gbt	AAMDC_prot|ACTR3_prot|AKAP13-S1565s|ANKRD27_prot|ANXA6_prot|APOBR_prot|ARAP1_prot|ARHGAP30-S709s|ARHGAP30_prot|ARHGAP9_prot|ATP5S_prot|ATP6V1C1_prot|BAD-S134s|BCL2_prot|BLVRA_prot|CAP1_prot|CARD16_prot|CD93_prot|CHTF18_prot|COG1_prot|COL4A3BP_prot|CRIPT_prot|CTSF_prot|DDAH2_prot|DDX18_prot|DHRS11_prot|DNAJC13_prot|DNASE2_prot|DOK2_prot|DYSF_prot|EHBP1L1_prot|EPDR1_prot|FAHD2A_prot|FCGRT_prot|FCN1…	114	61.14572195477884	0.3088396545830102	0.5651884031016122	0.5023076923076923	0.0032400585637549256	0.010503325012917595	19	Venetoclax	phospho_proteomics
0	EN	ABLIM1-S452s|ACSM3_prot|ADAM15_prot|ADD2_prot|AGAP3_prot|AGFG1-S362s|AGFG1-T177tS181s|AGPS-S65s|AHCTF1-S1232s|AHNAK-S135s|AHR_prot|AIF1-S53s|AKAP13-S1876s|ALKBH5-S64sS69s|AOAH_prot|ARFGEF1-S1569s|ARHGAP4-S84s|ARHGAP9-T354t|ATAD2-S41s|BASP1_prot|BCAT1_prot|BCLAF1-S319s|BCLAF1-S760s|BPI_prot|BST2_prot|C17orf49-S70s|C1RL_prot|CAD-S1859s|CAMK2D-T287t|CAMKK2-S495s|CANX-S583s|CARD9_prot|CAVIN2_prot|CBL…	323	57.92576284070972	0.39424405113739847	0.6802607337841153	0.7066666666666667	0.0001315213944398336	5.4544605538248326e-05	20	Venetoclax	phospho_proteomics
1	gbt	AAMDC_prot|ACSF3_prot|ACSS1_prot|AKAP13-S1565s|ALDH3A2_prot|ARAP1_prot|AUH_prot|BAD_prot|BCL2_prot|BCLAF1-S531s|BNIP2_prot|CAB39_prot|CAMKK2_prot|CD99_prot|CEBPD_prot|CLINT1_prot|COL4A3BP_prot|COPG1_prot|CSRP1_prot|CTSW_prot|DHRS11_prot|DNAJC13_prot|DYNLT3_prot|EPDR1_prot|ERCC5-S526s|EXTL2_prot|FBXO30_prot|FCGRT_prot|FLOT1_prot|GABARAP_prot|GIMAP8_prot|GOLIM4_prot|HDGFL2_prot|HK3_prot|ICE2_prot|I…	90	49.65649748079137	0.5548500480228624	0.7723110564025377	0.7148717948717949	3.7967267949131223e-06	4.0694451645372726e-05	20	Venetoclax	phospho_proteomics
0	EN	ABLIM1-S452s|ACSM3_prot|ADAM15_prot|AGAP3_prot|AGFG1-S362s|AGPS-S65s|AHDC1-T1401tS1403s|AHNAK-S135s|AHNAK-S379s|AHNAK-S570s|AIF1-S53s|AKAP13-S1876s|ALOX5AP_prot|ANLN_prot|AOAH_prot|APOH_prot|APP_prot|ARFGEF1-S1569s|ARHGAP35-S1179s|ARHGAP4-S84s|ARHGAP4-S906s|ARHGAP45-S646s|ARHGAP9-T354t|ASAP1-S839sS843s|BAG3_prot|BASP1_prot|BCAT1_prot|BCLAF1-S319s|BCLAF1-S760s|BPI_prot|BST1_prot|BST2_prot|C17orf49…	334	70.64592866029123	0.3418566142641899	0.6485965804504598	0.6314529914529914	0.00033859627631291106	0.0005411425256025759	21	Venetoclax	phospho_proteomics
1	gbt	AAMDC_prot|AKAP13-S1565s|ALKBH5_prot|ANXA5_prot|ANXA6_prot|APAF1_prot|APOBR_prot|APOOL_prot|ARAP1_prot|ARHGAP30-S709s|ARHGAP30_prot|ARID3A_prot|ARPC5_prot|ATP5S_prot|BCAS3_prot|BCKDHA-S337s|BCL2_prot|BIRC6_prot|C9orf72_prot|CAP1_prot|CASP3_prot|CD300A_prot|CD93_prot|CHM_prot|CNK3/IPCEF1_prot|COL4A3BP_prot|COPG1_prot|COX7A2L_prot|CPSF4_prot|CTSS_prot|DENND4B_prot|DUSP22_prot|DYNC1H1_prot|EDC3_prot…	114	67.36000351317807	0.40165668051907677	0.7160897045656456	0.6225641025641024	3.8929897888904096e-05	0.0006827107582302818	21	Venetoclax	phospho_proteomics
0	EN	ABLIM1-S452s|ADA2_prot|ADAM15_prot|AGAP3_prot|AGMAT_prot|AGPAT3_prot|AHNAK-S3426s|AHNAK-T4100t|AHNAK-T4766t|AHSG_prot|AKAP13-S1876s|ANXA5_prot|AOAH_prot|APOE_prot|ARHGAP4-S906s|ASAP1-S839sS843s|ASS1_prot|ATAD2-S41s|BCAT1_prot|BCLAF1-S222s|BCLAF1-S319s|BIN1-S296sS298s|BNIP2-S235s|BPI_prot|C17orf49-S70s|C1RL_prot|C4BPA_prot|CAMK2D-T287t|CAMK2D_prot|CARD11-S886s|CARMIL1-S968s|CAVIN2_prot|CCAR1-S697s…	273	74.68633135875469	0.18613723830856777	0.5347208783066453	0.48538461538461536	0.005889220543358688	0.013911171596886906	22	Venetoclax	phospho_proteomics
1	gbt	ADNP-S608s|AKAP13-S1565s|ALKBH5_prot|ANKRD11-S1389s|ANKRD27_prot|ARAP1_prot|ARHGAP30-S709s|ARHGAP30_prot|AVL9_prot|BAHD1_prot|BAZ2B-T1283t|BCL2_prot|BLVRA_prot|C9orf78-S261s|CARD16_prot|CASP3-S26s|CBFA2T2_prot|CBR4_prot|CD93_prot|CD99_prot|CERS6_prot|COL4A3BP_prot|CORO1A_prot|CTSS_prot|CXXC1_prot|DNAJC13_prot|EPDR1_prot|ERCC5-S526s|ESYT2_prot|FCGRT_prot|FLII_prot|FLOT2_prot|GARS_prot|GATA2_prot|G…	113	56.640395042840005	0.5319185063520457	0.7760319574272918	0.6992307692307692	5.145774217098499e-06	0.00010061139418663291	22	Venetoclax	phospho_proteomics
0	EN	ABLIM1-S452s|ACSM3_prot|ADAM15_prot|ADD3-S683s|AGAP3_prot|AGFG1-S362s|AGMAT_prot|AGPAT3_prot|AHNAK-T4766t|AHR_prot|AKAP13-S1876s|ANAPC16_prot|ANXA2_prot|ANXA5_prot|AOAH_prot|APOD_prot|APOL3_prot|ARFGEF1-S1569s|ARHGAP35-S1179s|ARHGAP4-S906s|ARHGAP45-S646s|ARHGAP9-T354t|ARIH2_prot|ARPP19-S81s|BASP1_prot|BCAT1_prot|BCLAF1-S222s|BCLAF1-S319s|BIN1-S296sS298s|BPI_prot|BRD7-S263s|C1RL_prot|C5AR1_prot|CA…	338	64.18777114690991	-0.3022534803315746	0.39553399973771763	0.33999999999999997	0.05033889407367443	0.0963261661414154	23	Venetoclax	phospho_proteomics
1	gbt	AAMDC_prot|ACSF3_prot|AKAP13-S1565s|ALKBH5_prot|ANKRD27_prot|ANKRD44_prot|APOL3_prot|ARHGAP30_prot|ATG4B_prot|ATL1-S10s|AVL9_prot|BCL2_prot|BDH1_prot|BLVRA_prot|CAB39_prot|CAMKK2_prot|CARD16_prot|CBL_prot|CLINT1_prot|CMBL_prot|CNK3/IPCEF1_prot|COL4A3BP_prot|CRIPT_prot|CTSS_prot|CXXC1_prot|DHRS11_prot|DIDO1-S1038s|DYNLT1_prot|ENTPD1_prot|EPDR1_prot|ERCC5-S526s|ESYT2_prot|EXD2_prot|FCGRT_prot|FCHO1…	86	41.64707436286128	0.45177361621462564	0.7018476009496133	0.6076923076923076	9.23190199284855e-05	0.0012726159489329998	23	Venetoclax	phospho_proteomics
0	EN	ADAT1_prot|ADGRG5_prot|AGAP3_prot|AGPS-S65s|ALG13_prot|ANAPC16_prot|ANXA2_prot|ANXA3_prot|AOAH_prot|AP5S1_prot|APBB1IP-S526s|APOL3_prot|ARFGEF1-S1569s|ARHGAP9-T354t|ARPP19-S81s|BCAT1_prot|BCLAF1-S319s|BCLAF1-S690s|BCLAF1-S884s|C17orf49-S70s|C17orf49-S84s|CAMK2D-T287t|CAMK2D_prot|CAPN2_prot|CARMIL1-S968s|CD163_prot|CD164_prot|CD36_prot|CD93_prot|CDK17-S180s|CDKN2C_prot|CHAMP1-S275sS282s|CHD1-S1328…	297	70.67191997213885	0.26814805394623187	0.5474035411377078	0.5861538461538462	0.0046232747563207015	0.0020760584806934035	24	Venetoclax	phospho_proteomics
1	gbt	AAMDC_prot|ACAD8_prot|ACSS1_prot|AKAP10_prot|AKAP13-S1565s|ALDOC_prot|ALKBH5_prot|APOL3_prot|ARAP1_prot|ARCN1_prot|ARHGAP30_prot|BCKDHB_prot|BCL2_prot|BCLAF1-S648s|BLVRA_prot|C5orf22_prot|CAMKK2_prot|CARD16_prot|CBR1_prot|CDCA7L_prot|CEP97_prot|CHMP7_prot|CTDP1-S740s|CTSF_prot|DCTPP1_prot|DHRS11_prot|EPDR1_prot|ERCC5-S526s|ERGIC1_prot|FBXO30_prot|FCGRT_prot|GCC2_prot|GFPT1_prot|GIMAP1-GIMAP5_prot…	108	60.28760913572379	0.46741911627274635	0.7391203965597899	0.6892307692307692	2.437981558697679e-05	0.0001386437739777715	24	Venetoclax	phospho_proteomics
0	EN	AC104809.4_rna|ACOX2_rna|ADAMTS5_rna|ADCY2_rna|ADRA2C_rna|AFAP1_rna|AGXT_rna|AL133493.2_rna|AL359195.1_rna|ANXA5_rna|AP000525.9_rna|AP001189.4_rna|ARHGEF4_rna|ATP2C2_rna|AXL_rna|BEX1_rna|BLVRA_rna|C10orf10_rna|C10orf128_rna|C5AR1_rna|C8orf31_rna|CA1_rna|CACNG4_rna|CCR2_rna|CD14_rna|CD1D_rna|CD300E_rna|CD93_rna|CDH4_rna|CETP_rna|CHST15_rna|CLEC1A_rna|CLEC2L_rna|CLEC7A_rna|CTB-36O1.7_rna|CTB-61M7.2…	160	61.066308893593806	0.39618036607953455	0.7015946813151686	0.5849802371541503	0.00019108896829608986	0.0033682697642661696	0	Venetoclax	proteomics_rna_seq
1	gbt	AAMDC_rna|AC073869.20_rna|AC097662.2_rna|ADAM22_rna|AHDC1_rna|AL592188.3_rna|AP000704.5_rna|BCL2_rna|BLVRA_prot|C12orf57_rna|C16orf93_rna|C3_rna|C7orf50_prot|C8orf37_rna|CASC1_rna|CBL_prot|CCDC94_rna|CD14_rna|CD93_rna|CHST15_rna|CLEC1A_rna|COL4A3BP_prot|CRABP1_rna|CTD-2619J13.8_rna|CTPS2_rna|DAPP1_prot|DCP1B_prot|DNAJC13_prot|DNAL1_rna|EHBP1L1_prot|ELFN2_rna|EPDR1_prot|F12_rna|FAM161A_rna|FAM212B…	153	60.649583700544085	0.4043933492876307	0.6515362000140087	0.5770750988142292	0.0007575010909049134	0.00393938693063121	0	Venetoclax	proteomics_rna_seq
0	EN	AC016735.1_rna|AC069363.1_rna|AC104809.4_rna|AGXT_rna|AHSP_rna|AL133493.2_rna|AL589743.1_rna|AL627309.1_rna|ALAS2_rna|ANKRD26P3_rna|AP000525.9_rna|AP001189.4_rna|APP_rna|AQP1_rna|AQP9_rna|AXL_rna|BEGAIN_rna|BEX1_rna|C1QA_rna|C5AR1_rna|C8orf31_rna|CA1_rna|CACNG4_rna|CD14_rna|CD163_rna|CD1D_rna|CD300E_rna|CDH4_rna|CDH5_rna|CEBPD_rna|CHST15_rna|CPNE7_rna|CT45A5_rna|CTB-61M7.2_rna|CTD-2314B22.3_rna|C…	132	62.78042765935578	0.19111243287939705	0.6517683332900552	0.6668548842461888	0.001014719421204891	0.000700186313596092	1	Venetoclax	proteomics_rna_seq
1	gbt	AAMDC_prot|AAMDC_rna|ABCA17P_rna|ABI3_rna|AC004840.9_rna|AC009948.5_rna|AC068134.10_rna|ADAM22_rna|ADCK4_rna|AJUBA_rna|ANXA6_prot|AP000704.5_rna|AREL1_rna|BCL2_rna|BDNF-AS_rna|BLVRA_prot|C12orf57_rna|C14orf37_rna|C19orf82_rna|C1orf204_rna|CACHD1_rna|CCT8_rna|CDK10_rna|CDK6_rna|CHST15_rna|CLEC12A_prot|CLEC1A_rna|CLEC7A_rna|CLIP2_rna|COL28A1_rna|COL4A3BP_prot|COL6A6_rna|COX11_rna|CTB-41I6.1_rna|CTC…	170	54.451681862712235	0.3914977091522225	0.8292716644214483	0.6950875211744778	1.8389064614166038e-06	0.0003299582784798684	1	Venetoclax	proteomics_rna_seq
0	EN	AC091814.2_rna|ADAMTS5_rna|ADRA2C_rna|AFAP1_rna|AGXT_rna|AHSP_rna|AL133493.2_rna|ANG_rna|AP001189.4_rna|AQP1_rna|AQP9_rna|ATP2B2_rna|AURKA_rna|AXL_rna|BEGAIN_rna|BEX1_rna|BLVRA_rna|C10orf35_rna|C17orf97_rna|C1QA_rna|C1QL1_rna|C5AR1_rna|C8orf31_rna|CA1_rna|CCDC170_rna|CCL1_rna|CCL2_rna|CCL3L3_rna|CCL4L2_rna|CD14_rna|CD1D_rna|CD300E_rna|CD93_rna|CDC25C_rna|CDK1_rna|CES4A_rna|CHGB_rna|CLEC9A_rna|CNN…	179	54.21172310035452	0.5074176357194444	0.7278072277946458	0.7278373800112932	0.00012346653057108202	0.00012334699081254796	2	Venetoclax	proteomics_rna_seq
1	gbt	AAMDC_prot|AC087380.14_rna|ACP1_rna|AGFG1_rna|ANKRD9_rna|APOA1_rna|ARHGAP45_prot|ARHGEF33_rna|ARL6_rna|ATP6V1B2_rna|BCL2_prot|BCL2_rna|BLVRA_prot|C6orf3_rna|CARD16_rna|CCDC94_rna|CD14_rna|CEBPB_rna|CHST15_rna|CR1_prot|CREB3L4_rna|CRK_rna|CTPS2_rna|DCAF11_rna|DRG1_rna|DSCR9_rna|DUS3L_prot|EIF4E3_rna|ELP5_rna|EPDR1_prot|FAM20A_rna|FGD4_rna|FTLP2_rna|GIMAP8_prot|GTF3C3_prot|GTPBP6_rna|HERC2P7_rna|HI…	140	50.212177947530144	0.5774184277179956	0.799130025123312	0.7639751552795032	8.176592767030884e-06	3.501472204283088e-05	2	Venetoclax	proteomics_rna_seq
0	EN	AC018738.2_rna|AC091814.2_rna|AC141928.1_rna|ADAMTS2_rna|AGXT_rna|AHSG_prot|AL354822.1_rna|ALAS2_rna|ALPL_rna|AP000525.9_rna|AP000688.8_rna|AQP1_rna|AQP9_rna|ATP2C2_rna|AXL_rna|BEGAIN_rna|BEX1_rna|C10orf10_rna|C5AR1_rna|C8orf31_rna|CD14_rna|CD1D_rna|CD300E_rna|CD93_rna|CDH5_rna|CHST15_rna|CHST2_rna|CLEC9A_rna|CPNE7_rna|CTB-61M7.2_rna|CTD-2314B22.3_rna|CTSL_rna|DIRC3_rna|DNAH8_rna|DNAJB5_rna|ECE1_…	132	58.62876678860709	0.42590053375883585	0.7124618342187199	0.7199322416713722	0.00019900932824980732	0.0001583443270363375	3	Venetoclax	proteomics_rna_seq
1	gbt	AAMDC_prot|AAMDC_rna|ADAM22_rna|ADARB1_rna|ALG13_rna|ALKBH2_rna|ANKRD9_rna|ANXA6_prot|AP000704.5_rna|AP001092.4_rna|ARHGAP35_rna|ARHGEF33_rna|ARMC9_rna|ATL1_rna|ATP8A2_rna|BCL2L11_rna|BCL2_prot|BCL2_rna|BLVRA_prot|BMS1P5_rna|BOD1L1_rna|C5orf42_rna|C9orf72_rna|CAPZB_prot|CCDC168_rna|CCDC169_rna|CD14_rna|CDKN2AIPNL_rna|CENPJ_rna|CHST15_rna|CLCN7_prot|CLEC7A_rna|CREB3L4_rna|CTA-384D8.35_rna|CTD-2026…	155	58.339417053699144	0.431553240565382	0.7244033862936143	0.6171654432523999	0.00013762416000114483	0.0022148002181935707	3	Venetoclax	proteomics_rna_seq
0	EN	AC091814.2_rna|ADAM23_rna|ADCY2_rna|AGXT_rna|AL133493.2_rna|ALAS2_rna|ANXA5_rna|AP000525.9_rna|AP000688.8_rna|AP001189.4_rna|ARHGEF11_rna|ARHGEF4_rna|ATP1A4_rna|AVPR1A_rna|AXL_rna|BCL6B_rna|BEGAIN_rna|BEX1_rna|BLVRA_rna|BMP3_rna|C10orf128_rna|C1QA_rna|C1orf61_rna|C3_rna|C8orf31_rna|CA1_rna|CACNG4_rna|CCR2_rna|CD163_rna|CD1D_rna|CD300E_rna|CDH5_rna|CDK1_rna|CEBPD_rna|CES4A_rna|CLEC10A_rna|CLEC2L_r…	177	48.01629826361197	0.5778416362263958	0.7734166575642459	0.7662337662337665	2.4295452092335285e-05	3.2132262513138096e-05	4	Venetoclax	proteomics_rna_seq
1	gbt	AAMDC_prot|ABI3_rna|AC009948.5_rna|AC083873.4_rna|ACBD6_rna|ACTN4_rna|ADAM8_rna|AKAP10_prot|APOOL_prot|ARAP1_prot|AREL1_rna|ARHGEF10L_rna|ATP6AP1L_rna|BDH1_prot|C11orf63_rna|C9orf96_rna|CAPN2_prot|CARD16_prot|CD14_rna|CD1D_rna|CD300E_rna|CDK6_rna|CEBPB_rna|CHST15_rna|CLEC1A_rna|CLINT1_prot|CORO2A_prot|COTL1_rna|CPHL1P_rna|CSPG4P11_rna|CTB-31N19.3_rna|CTB-78O21.1_rna|CTSS_rna|DCAF11_rna|DENND4B_pr…	139	50.19081542714775	0.5387391984575114	0.7813606281416704	0.7267080745341615	1.7623543572767114e-05	0.0001278933149472678	4	Venetoclax	proteomics_rna_seq
0	EN	AC018738.2_rna|ADAMTS5_rna|ADARB2_rna|AGXT_rna|ALAS2_rna|ANKRD9_rna|ANO5_rna|ANXA5_rna|AP000525.9_rna|AQP9_rna|BEX1_rna|BLVRA_rna|C10orf35_rna|C5AR1_rna|C8orf31_rna|CACNG4_rna|CD14_rna|CD1D_rna|CD300E_rna|CEBPD_rna|CHST15_rna|CPNE7_rna|CTB-61M7.2_rna|CTD-2314B22.3_rna|CTSL_rna|CXCL5_rna|CYP2S1_rna|CYYR1_rna|DEFA3_rna|DPPA4_rna|ECE1_rna|ELN_rna|EPB41L3_rna|F2RL2_rna|F5_rna|FAM50B_rna|FAM83A_rna|FB…	129	68.7400253937076	0.18290330477227346	0.5563295411375387	0.5405138339920948	0.0058368841499235645	0.007749632525023984	5	Venetoclax	proteomics_rna_seq
1	gbt	ACTA2_prot|ALB_prot|APOA1_rna|ARHGAP24_rna|ARID3A_prot|ARMC9_rna|ASAP1_rna|BCL2_rna|BLVRA_prot|C1QA_rna|C5AR2_rna|C9orf72_rna|C9orf85_rna|CASC1_rna|CBL_prot|CCDC180_rna|CCDC57_rna|CCT2_rna|CD1D_rna|CDA_rna|CHST15_rna|CILP_rna|CLEC4A_rna|CLEC4D_rna|CLEC4E_rna|CLIP2_rna|CNR2_rna|COTL1_rna|CR1_rna|CREB3L4_rna|CTD-2619J13.3_rna|CTD-2619J13.8_rna|CTPS2_rna|CYTH2_rna|DAPP1_prot|DCAF11_rna|DRG1_rna|ECE1…	150	68.9319176998456	0.17833497883795413	0.5183596406827979	0.4594861660079051	0.011278000854428405	0.02740092263968177	5	Venetoclax	proteomics_rna_seq
0	EN	AC002398.5_rna|AC104809.4_rna|ADAMTS5_rna|AGXT_rna|AHSP_rna|AL133493.2_rna|AL627309.1_rna|ANKRD9_rna|AP000525.9_rna|AP001189.4_rna|AQP1_rna|ARHGEF4_rna|ATP1A4_rna|AXL_rna|B4GALNT4_rna|BEGAIN_rna|BEX1_rna|C10orf10_rna|C21orf90_rna|C5AR1_rna|C8orf31_rna|CCDC170_rna|CCL2_rna|CCR2_rna|CD1D_rna|CD300E_rna|CD93_rna|CDH4_rna|CHAC1_rna|CHST15_rna|CLEC14A_rna|CLEC18A_rna|COL6A2_rna|CPNE7_rna|CT45A1_rna|CT…	148	53.55038017794245	0.5861187550493107	0.7816139153194328	0.7628458498023717	1.7440321284933376e-05	3.653877932077393e-05	6	Venetoclax	proteomics_rna_seq
1	gbt	AAMDC_rna|ABI3_rna|AC108676.1_rna|ACTG1_rna|ADAM22_rna|ADCK4_rna|AGFG1_rna|AK9_rna|ANKRD28_rna|AP000704.5_rna|APOA1_rna|APOBR_prot|ARHGAP27_prot|ARHGAP30_prot|ATL1_rna|ATP6V1C1_prot|BCL2_prot|BCL2_rna|BLVRA_prot|C10orf2_rna|C5AR2_rna|CAMKK2_prot|CD14_rna|CD300E_rna|CD93_rna|CDC42EP1_rna|CEBPD_rna|CHST15_rna|CLEC4E_rna|COL4A3BP_prot|COL6A6_rna|CRABP1_rna|CTPS2_rna|CUEDC2_rna|CYP1B1_rna|DAPP1_prot|…	143	54.074319124408994	0.5779802757443954	0.8361408722283451	0.7820440429136083	1.257005139634192e-06	1.7132996618613446e-05	6	Venetoclax	proteomics_rna_seq
0	EN	AC008984.2_rna|AC091814.2_rna|ACOX2_rna|ADCY2_rna|AFAP1_rna|AGXT_rna|AOX1_rna|AP000688.8_rna|ARHGEF4_rna|ATP1A4_rna|ATP2C2_rna|AXL_rna|B4GALNT3_rna|B4GALNT4_rna|BEGAIN_rna|BEX1_rna|BMP3_rna|C10orf128_rna|C1QL1_rna|C8orf31_rna|CACNG4_rna|CASQ1_rna|CCDC170_rna|CCL2_rna|CD14_rna|CD163_rna|CD1D_rna|CD300E_rna|CD93_rna|CDH5_rna|CDK1_rna|CLEC14A_rna|CLEC1A_rna|CLEC2L_rna|CLEC9A_rna|CNNM1_rna|CPNE7_rna|…	171	43.0298234714055	0.5689611387721614	0.7988494159985731	0.7357425183512141	8.281150196363326e-06	9.526457164774288e-05	7	Venetoclax	proteomics_rna_seq
1	gbt	AAMDC_rna|AC017104.6_rna|AC074286.1_rna|ADAM22_rna|ALKBH2_rna|ANKRD12_rna|ANKRD27_prot|APBB1IP_prot|ARHGAP30_prot|ATL1_rna|BCL2_rna|BIK_rna|BLVRA_prot|C12orf57_rna|C9orf72_rna|CAPZB_prot|CARD16_prot|CBL_prot|CCR2_rna|CD14_rna|CD226_rna|CHST15_rna|CLEC1A_rna|CREB3L4_rna|CTSF_prot|CUL7_rna|DAPP1_prot|DCAF11_rna|DDX18_prot|DRG1_rna|EHBP1L1_prot|EIF4E3_rna|EIF5A_rna|ENTPD1_rna|ESPL1_rna|ESYT2_rna|EXT…	152	40.453972243369066	0.6190222240713054	0.8217677773691565	0.6973461321287409	2.735140445813997e-06	0.0003095727907860621	7	Venetoclax	proteomics_rna_seq
0	EN	AC007278.3_rna|AC104809.4_rna|ACOX2_rna|ADRA2C_rna|AGXT_rna|AHSP_rna|AL133493.2_rna|AL627309.1_rna|ANXA5_rna|AP000525.9_rna|ATP2C2_rna|AXL_rna|BEGAIN_rna|BEX1_rna|C17orf97_rna|C5AR1_rna|C8orf31_rna|CA1_rna|CACNG4_rna|CADM1_rna|CD14_rna|CD163_rna|CD1D_rna|CD300E_rna|CDH5_rna|CEBPD_rna|CES4A_rna|CHI3L1_prot|CHI3L1_rna|CLEC10A_rna|CLEC14A_rna|CLEC1A_rna|CLEC2L_rna|CLEC9A_rna|CLIC2_rna|CNTNAP3B_rna|C…	159	60.25948859107842	0.49716803511931873	0.7350645905014219	0.7221908526256353	9.743266672159224e-05	0.00014756306307060483	8	Venetoclax	proteomics_rna_seq
1	gbt	AAMDC_prot|AAMDC_rna|AC017104.6_rna|ACSS1_rna|ACTR5_rna|ADAM22_rna|AGAP3_prot|AGPAT3_rna|AHCTF1P1_rna|ALKBH5_prot|ANKRD39_rna|AP2S1_prot|AREL1_rna|BBC3_rna|BCL2_rna|BEND5_rna|BLVRA_prot|BPTF_prot|C11orf95_rna|CCDC180_rna|CCDC57_rna|CD163_rna|CDK6_rna|CETP_rna|CHAMP1_prot|CHST15_rna|CILP_rna|CLEC10A_rna|CLEC7A_rna|COL28A1_rna|COL4A3BP_prot|CPHL1P_rna|CPXM1_rna|CREB3L4_rna|CTA-221G9.10_rna|CTD-2525…	144	60.40638164841481	0.49471356519941245	0.7934192919109592	0.7684923771880295	1.054936395245486e-05	2.945926531923321e-05	8	Venetoclax	proteomics_rna_seq
0	EN	AC018738.2_rna|AC069363.1_rna|ADAMTS4_rna|ADCY1_rna|ADCY2_rna|ADRA2C_rna|AGXT_rna|AHSG_prot|AHSP_rna|AL133493.2_rna|AL589743.1_rna|ALAS2_rna|ANXA5_rna|AP000525.9_rna|AP001189.4_rna|AQP9_rna|ARHGEF11_rna|ARHGEF4_rna|ATP2C2_rna|AXL_rna|BEGAIN_rna|BEX1_rna|C10orf10_rna|C1QA_rna|C3_rna|C8orf31_rna|CA1_rna|CCR2_rna|CD163_rna|CD1D_rna|CD300E_rna|CDH5_rna|CHGB_rna|CLEC1A_rna|CLEC2L_rna|CLEC4F_rna|CLEC9A…	163	41.020953362629974	0.6574177116994027	0.8131517957994614	0.813664596273292	4.221128782473299e-06	4.116058969945515e-06	9	Venetoclax	proteomics_rna_seq
1	gbt	AAMDC_prot|AC009948.5_rna|ACTN4_rna|ADAM22_rna|ALOX12B_rna|ANXA6_prot|AP000704.5_rna|APOL3_prot|APOOL_prot|ARAP1_prot|BCL2L11_rna|BCL2_prot|BCL2_rna|BDH1_prot|BEGAIN_rna|BLVRA_prot|BMS1P5_rna|BPHL_prot|C16orf46_rna|CASC1_rna|CASC5_rna|CBFA2T2_prot|CCR2_rna|CD2BP2_prot|CD300A_prot|CD40_rna|CD93_prot|CDK6_rna|CETP_rna|CHST15_rna|CLCC1_prot|CLEC1A_rna|CLEC7A_rna|CPA3_rna|CTD-3051D23.1_rna|CUEDC1_rna…	168	45.11565696662226	0.5856112288807311	0.8123296201321889	0.811405985319029	4.394518916254612e-06	4.5967556538512306e-06	9	Venetoclax	proteomics_rna_seq
0	EN	AC010980.2_rna|ADAMTS2_rna|ADCY2_rna|AGXT_rna|AL133493.2_rna|AL589743.1_rna|ANKRD18A_rna|ANXA5_rna|AP000525.9_rna|AP000688.8_rna|AP000783.1_rna|AP001189.4_rna|AQP9_rna|AXL_rna|BCL6B_rna|BEGAIN_rna|BEX1_rna|BLVRA_rna|C10orf35_rna|C3_rna|C8orf31_rna|CA1_rna|CACNA2D3_rna|CACNG4_rna|CCR2_rna|CD1D_rna|CD300E_rna|CEBPD_rna|CELA1_rna|CES4A_rna|CLEC10A_rna|CLEC14A_rna|CLEC1A_rna|CLEC1B_rna|CLEC2L_rna|CLE…	161	55.54291263840379	0.5096885206359859	0.7227008307446454	0.7154150197628458	9.816105352936376e-05	0.0001243506200612869	10	Venetoclax	proteomics_rna_seq
1	gbt	ABI3_rna|AC017104.6_rna|AC108004.3_rna|ADAM22_rna|AGPAT3_rna|ANXA5_prot|AP000266.7_rna|AP000704.5_rna|ARHGEF33_rna|BCL2_prot|BCL2_rna|BCL7A_rna|BLVRA_prot|C11orf74_rna|C1QA_rna|CASC1_rna|CCDC116_rna|CD14_rna|CD300E_rna|CEBPD_rna|CNBP_prot|CREB3L4_rna|CTC-498J12.3_rna|CTD-2545M3.8_rna|CTPS2_rna|DISP2_rna|FAIM_rna|FAM20A_rna|FAM229B_rna|FCGRT_prot|GFPT1_prot|GNAS_rna|GTF2I_prot|GTF3C3_prot|HEATR5B_…	155	57.23915565493595	0.4792836690137371	0.8077702200649343	0.8003952569169961	3.1544266801130662e-06	4.5232852944990944e-06	10	Venetoclax	proteomics_rna_seq
0	EN	AC018738.2_rna|AC091814.2_rna|ACOX2_rna|ADCY1_rna|ADRB1_rna|AGXT_rna|AHSP_rna|AL627309.1_rna|AP001189.4_rna|AQP1_rna|AXL_rna|BEGAIN_rna|BEX1_rna|BLVRA_rna|C1QA_rna|C3_rna|C5AR1_rna|C8orf31_rna|CA1_rna|CCR2_rna|CD163_rna|CD1D_rna|CD300E_rna|CD93_rna|CDK1_rna|CHGB_rna|CHST15_rna|CKAP4_rna|COL15A1_rna|CPNE7_rna|CRY1_rna|CT45A5_rna|CTB-61M7.2_rna|CTD-2314B22.3_rna|CTD-3064H18.4_rna|CTSL_rna|CXCL5_rna…	145	57.82062880104117	0.3813281279939188	0.6328765202776904	0.6623376623376624	0.0015717453691031992	0.0007841187900991959	11	Venetoclax	proteomics_rna_seq
1	gbt	AC004987.9_rna|AGAP10_rna|AK9_rna|ANKRD54_rna|APLF_prot|APOBR_prot|ARHGEF33_rna|BMS1P5_rna|C10orf25_rna|C12orf57_rna|C5AR1_rna|C6orf3_rna|CCDC141_rna|CCDC176_rna|CD14_rna|CD300A_prot|CD93_prot|CD93_rna|CHST15_rna|CILP_rna|CLEC7A_rna|CNOT10_rna|COL6A6_rna|CPB2-AS1_rna|CROCCP3_rna|CTPS2_rna|DPY19L2_rna|ECE1_rna|EFHC1_rna|EIF4E3_prot|EPDR1_prot|ESYT2_prot|FBF1_rna|FCGRT_rna|GIMAP8_prot|GNAS_rna|GPBA…	148	57.985201162607986	0.3778013178991896	0.6260450764893104	0.5708639186900057	0.001828597366008381	0.005525410901685129	11	Venetoclax	proteomics_rna_seq
0	EN	AC018738.2_rna|AC104809.4_rna|AC141928.1_rna|ACOX2_rna|ADRA2C_rna|AGXT_rna|ANXA5_rna|AP001189.4_rna|AQP9_rna|ATP2C2_rna|B4GALNT4_rna|BEGAIN_rna|BEX1_rna|C10orf10_rna|C1QA_rna|C8orf31_rna|CA6_rna|CALN1_rna|CCDC170_rna|CCR2_rna|CD1D_rna|CD300E_rna|CD93_rna|CDH5_rna|CES4A_rna|CHI3L1_rna|CLEC10A_rna|CLEC2L_rna|CLEC7A_rna|CLEC9A_rna|COL6A2_rna|CPNE7_rna|CSF3_rna|CT45A1_rna|CT45A5_rna|CTB-61M7.2_rna|CT…	159	56.02190491748925	0.5872314395735876	0.7700039804652149	0.7368718238283457	2.77808015850441e-05	9.174588774353496e-05	12	Venetoclax	proteomics_rna_seq
1	gbt	AAMDC_prot|AAMDC_rna|AC087380.14_rna|AC097662.2_rna|ACTN4_rna|AKNA_prot|AL592188.3_rna|ALKBH2_rna|ALOX5AP_rna|ANKMY2_prot|ANKRD27_prot|AP000266.7_rna|AP000704.5_rna|APBB1IP_prot|ARHGAP24_rna|ARHGAP45_prot|ATP6V1C1_prot|BCKDHB_rna|BCL2_rna|BLVRA_prot|BPTF_rna|C17orf70_rna|C5AR2_rna|CAP1_prot|CARD16_prot|CCT2_rna|CD93_prot|CEBPB_rna|CHST15_rna|CKAP4_prot|COL4A3BP_prot|COTL1_rna|CPB2-AS1_rna|CR1_pro…	142	64.32561245187141	0.4557997633601366	0.748394917513806	0.707509881422925	6.180807316967319e-05	0.0002306872118191479	12	Venetoclax	proteomics_rna_seq
0	EN	AC104809.4_rna|AGXT_rna|AHSG_prot|AHSP_rna|AL354822.1_rna|ALAS2_rna|ANXA5_rna|AP000525.9_rna|ARHGAP32_rna|ATP1A4_rna|ATP2C2_rna|AXL_rna|B3GALT2_rna|B4GALNT4_rna|BCL6B_rna|BEGAIN_rna|BEX1_rna|C17orf97_rna|C1orf61_rna|C5AR1_rna|C8orf31_rna|CA1_rna|CACNG4_rna|CADM1_rna|CCNE1_rna|CD14_rna|CD163_rna|CD1D_rna|CD300E_rna|CDC25C_rna|CDH5_rna|CEBPD_rna|CLEC1A_rna|CLEC4F_rna|CLEC9A_rna|CNTNAP3B_rna|CPNE7_r…	141	48.775369694073945	0.5019178619647584	0.7639591638088007	0.805759457933371	3.503590972251346e-05	6.020924577066402e-06	13	Venetoclax	proteomics_rna_seq
1	gbt	AAMDC_prot|AC005037.3_rna|ACAD8_prot|ADAM22_rna|ALKBH5_prot|AMOTL1_rna|ANKRD9_rna|ARAP1_prot|AREL1_rna|ASAH1_rna|BCKDHB_prot|BCL2_rna|BLVRA_prot|BOD1L1_rna|BX649553.4_rna|C12orf57_rna|C14orf37_rna|C19orf82_rna|CEBPB_rna|CLEC7A_rna|COL28A1_rna|COX11_rna|CP_prot|DCAF11_rna|DNMT3A_rna|DRG1_rna|EHBP1_rna|EPDR1_prot|ESYT2_rna|FLOT1_rna|FMR1_rna|FNBP4_prot|GKAP1_rna|GOLGA2P7_rna|GPBAR1_rna|GPC6_rna|GPC…	142	49.59578199705584	0.48502124541476377	0.7186559816366848	0.7323546019198194	0.00016473285570322858	0.00010653335832204869	13	Venetoclax	proteomics_rna_seq
0	EN	AC016735.1_rna|AC091814.2_rna|AC104809.4_rna|AGXT_rna|AL133493.2_rna|AL589743.1_rna|ANXA5_rna|AP000525.9_rna|AP001189.4_rna|AQP1_rna|AQP9_rna|ARHGEF11_rna|ASGR2_rna|ATP2C2_rna|AXL_rna|BEGAIN_rna|BEX4_rna|C10orf128_rna|C10orf35_rna|C8orf31_rna|CCDC170_rna|CCR2_rna|CD14_rna|CD163_rna|CD1D_rna|CD200R1_rna|CD300E_rna|CDH4_rna|CHAC1_rna|CLEC14A_rna|CNNM1_rna|CPNE7_rna|CTD-2314B22.3_rna|CTD-3064H18.4_r…	131	55.93939180664615	0.5079960170587581	0.7277113532307254	0.5776397515527951	0.00012384729720699687	0.0048735010211569466	14	Venetoclax	proteomics_rna_seq
1	gbt	ADAM22_rna|ALKBH5_prot|ANXA6_prot|ARAP1_prot|AREL1_rna|ARHGAP27_prot|ARHGEF33_rna|ARID3A_prot|BCL2_rna|C9orf72_rna|CACHD1_rna|CAPZB_prot|CARD16_prot|CARD16_rna|CBL_prot|CCR2_rna|CCT7_rna|CD14_rna|CD300E_rna|CEACAM4_rna|CHST15_rna|CLEC4E_rna|CLIP2_rna|COMMD7_rna|COX11P1_rna|CTA-134P22.2_rna|CTD-2196E14.9_rna|DAPP1_prot|DCAF1_prot|DCAF4_rna|DNAH2_rna|EIF4E3_prot|ESYT2_rna|FAHD2B_rna|FAM213B_rna|FBX…	138	54.692972148035295	0.5296770325870553	0.8073140283132997	0.6758893280632412	5.594628356079222e-06	0.000555137220115529	14	Venetoclax	proteomics_rna_seq
0	EN	AC018738.2_rna|AC104809.4_rna|AFAP1_rna|AGXT_rna|ANK2_rna|ANXA5_rna|AP000688.8_rna|BEGAIN_rna|BEX1_rna|BLVRA_rna|C1QA_rna|C5AR1_rna|C8orf31_rna|CALN1_rna|CCDC170_rna|CD14_rna|CD163_rna|CD300E_rna|CD93_rna|CDH4_rna|CORO2A_rna|CPNE7_rna|CSF3_rna|CT45A5_rna|CTB-61M7.2_rna|CTD-2357A8.3_rna|CTD-3064H18.4_rna|CTSL_rna|CYYR1_rna|DES_rna|DIRC3_rna|DNALI1_rna|ECE1_rna|ELANE_rna|ELN_rna|EPN2_rna|FAM26E_rna…	131	64.44993603329988	0.42638524055197924	0.6537132974168351	0.6284584980237155	0.0007171331120232027	0.001320263288091795	15	Venetoclax	proteomics_rna_seq
1	gbt	AAMDC_prot|AAMDC_rna|AC004987.9_rna|AC017104.6_rna|AGFG1_rna|ALDOC_prot|ALKBH2_rna|ANKRD23_rna|ARHGAP24_rna|ARHGEF33_rna|BCL2_rna|BICD2_prot|BLVRA_prot|BLVRA_rna|BMS1P5_rna|C1D_prot|C1QA_rna|CASC1_rna|CCDC94_rna|CDIP1_rna|CHST15_rna|CLEC7A_rna|CTD-2619J13.8_rna|CTD-3088G3.8_rna|CTPS2_rna|CTSS_rna|CYTH2_rna|DAPP1_prot|DCAF11_rna|DESI1_rna|DPF1_rna|DPY19L4_rna|EPDR1_prot|ESYT2_rna|FCGRT_prot|FES_pr…	159	64.48500191149252	0.4257608868780577	0.7229640490348417	0.733201581027668	9.731273275668235e-05	6.890212328185201e-05	15	Venetoclax	proteomics_rna_seq
0	EN	AC069363.1_rna|AC091814.2_rna|AC141928.1_rna|ADAMTS5_rna|ADRA2C_rna|AGXT_rna|AHSP_rna|AL133493.2_rna|AL627309.1_rna|ANXA5_rna|AP000525.9_rna|AP000783.1_rna|AP001189.4_rna|ARHGEF11_rna|ARHGEF4_rna|ATP2C2_rna|AXL_rna|BASP1_prot|BASP1_rna|BEGAIN_rna|BEX1_rna|BMP3_rna|C5AR1_rna|C8orf31_rna|CA1_rna|CACNG4_rna|CCL4L2_rna|CD1D_rna|CD300E_rna|CD93_rna|CDH5_rna|CEBPD_rna|CES4A_rna|CHST15_rna|CLEC10A_rna|C…	170	57.73450835046168	0.5618725909984984	0.7601987253432925	0.7391304347826088	4.034015693717875e-05	8.504578431005562e-05	16	Venetoclax	proteomics_rna_seq
1	gbt	AAMDC_rna|ABL2_rna|AC004453.8_rna|AC099850.1_rna|ACTN4_rna|AL592188.3_rna|ANKRD39_rna|ANXA5_prot|AP000704.5_rna|BBS9_rna|BCL2_rna|BEGAIN_rna|C19orf82_rna|C6orf52_rna|C9orf85_rna|CAP1_prot|CBL_prot|CCNE1_rna|CCT7_rna|CD93_prot|CDCA2_rna|CDIP1_rna|CDK6_rna|CMIP_rna|COTL1_rna|COX11_rna|CP_prot|CREB3L4_rna|CTA-221G9.10_rna|CYBB_prot|CYP1B1_rna|DCAF11_rna|EPDR1_prot|ESYT1_rna|EVI2B_prot|FAHD2A_rna|FAM…	137	63.2531325883546	0.4741116416854052	0.7780477989050938	0.7594579333709771	2.0179955947952346e-05	4.1463888226683955e-05	16	Venetoclax	proteomics_rna_seq
0	EN	AC018738.2_rna|AC091814.2_rna|AC104809.4_rna|ACOX2_rna|AGXT_rna|AHSP_rna|AL354822.1_rna|ALAS2_rna|AP001189.4_rna|AQP9_rna|AXL_rna|BEGAIN_rna|BEND2_rna|BEX1_rna|BLVRA_rna|C10orf35_rna|C17orf97_rna|C21orf90_rna|C5AR1_rna|C8orf31_rna|CA1_rna|CCDC170_rna|CCR2_rna|CD101_rna|CD14_rna|CD1D_rna|CD300E_rna|CD93_rna|CKAP4_rna|CLEC9A_rna|CT45A5_rna|CTB-36O1.7_rna|CTB-61M7.2_rna|CTD-2314B22.3_rna|CTD-3179P9.…	160	59.782091083062014	0.3761702547206207	0.631951803623388	0.5900621118012424	0.001604611147471905	0.003844404126462333	17	Venetoclax	proteomics_rna_seq
1	gbt	AAMDC_prot|AC087380.14_rna|ADAM22_rna|AIP_rna|ANKRD9_rna|AP000266.7_rna|AP000704.5_rna|AP2A2_prot|AP4E1_prot|ARAP1_prot|AREL1_rna|ARHGAP24_rna|ARHGAP30_prot|ARHGAP45_prot|BCL2_rna|BLVRA_prot|BNIP2_prot|C5AR2_rna|CAPZA2_prot|CD1D_rna|CD300E_rna|CD40LG_rna|CDA_rna|CDK19_prot|CEP70_rna|CHST15_rna|CLEC7A_rna|CORO2A_prot|CREB3L4_rna|CRK_rna|CSNK2A2_prot|CTD-2033A16.2_rna|CYTH1_prot|DNAJC13_prot|DPF1_r…	161	57.845715050338576	0.41592816695696555	0.6708607074980054	0.7041219649915303	0.0006323068732214567	0.0002547881601457273	17	Venetoclax	proteomics_rna_seq
0	EN	AFAP1_rna|AGXT_rna|AJAP1_rna|AL133493.2_rna|AL589743.1_rna|ANXA5_rna|AP000525.9_rna|AP000688.8_rna|AP001189.4_rna|AQP1_rna|AQP9_rna|ARHGEF4_rna|ATP2C2_rna|AXL_rna|BEGAIN_rna|BEX1_rna|C10orf10_rna|C1QA_rna|C8orf31_rna|CA1_rna|CA6_rna|CCR2_rna|CD14_rna|CD163_rna|CD1D_rna|CD300E_rna|CHIT1_rna|CHST15_rna|CLEC14A_rna|CLEC1A_rna|CLEC9A_rna|CNN3_rna|COL6A1_rna|CPNE7_rna|CTB-61M7.2_rna|CTD-2314B22.3_rna|…	154	64.38327669242825	0.06340134140549991	0.5991499519297798	0.5957086391869001	0.0032125920754859684	0.0034407178486192216	18	Venetoclax	proteomics_rna_seq
1	gbt	AC007383.3_rna|ADAM22_rna|AGPAT3_rna|AKT2_rna|ALKBH2_rna|AP004290.1_rna|APOOL_prot|AREL1_rna|ARHGAP4_prot|ATL1_rna|BCL2_rna|BPHL_prot|C11orf31_rna|C5AR2_rna|C5orf22_prot|C9orf72_rna|CASP5_rna|CCDC168_rna|CCDC81_rna|CD14_rna|CD302_prot|CDC42EP1_rna|CEBPB_rna|CERS6_prot|CHST15_rna|CLEC1A_rna|CTA-221G9.10_rna|DAPP1_prot|DCAF11_rna|DNAJC1_rna|DOCK9_rna|DRG1_rna|DVL2_rna|EFNB3_rna|EIF4E3_prot|EPDR1_pr…	143	46.12867653406066	0.5192167053935717	0.7334827424176722	0.691699604743083	0.00010265897191987056	0.0003627008931188532	18	Venetoclax	proteomics_rna_seq
0	EN	AC069363.1_rna|AC104809.4_rna|ADCY2_rna|ADRA2C_rna|AGXT_rna|AHSG_prot|AHSP_rna|AL133493.2_rna|AL354822.1_rna|AL589743.1_rna|AL627309.1_rna|ALAS2_rna|ANKRD26P3_rna|ANXA5_rna|AOX1_rna|AP000525.9_rna|AP001189.4_rna|AQP9_rna|AXL_rna|B4GALNT4_rna|BEGAIN_rna|BEX1_rna|C1QA_rna|C3_rna|C8orf31_rna|CA1_rna|CACNG4_rna|CALCRL_rna|CALN1_rna|CCR2_rna|CD109_rna|CD14_rna|CD163_rna|CD1D_rna|CD300E_rna|CDH5_rna|CE…	169	52.64036791676959	0.5178522600103932	0.7380920660990037	0.7267080745341615	8.807129489037944e-05	0.0001278933149472678	19	Venetoclax	proteomics_rna_seq
1	gbt	AACS_rna|AAMDC_prot|ADAM22_rna|ADARB1_rna|ADCK4_rna|ANXA6_prot|AP000704.5_rna|APOOL_prot|ARAP1_prot|ARHGAP24_rna|ARHGEF33_rna|ATG10_rna|BCL2_rna|BLVRA_prot|C12orf57_rna|C17orf70_rna|CCDC180_rna|CD300A_prot|CHST15_rna|CLEC7A_rna|CLIP2_prot|COMMD7_rna|CREB3L4_rna|CSPG4P11_rna|CTB-31N19.3_rna|CTD-2619J13.8_rna|CTD-3051D23.1_rna|CUEDC1_rna|DCP1B_prot|DERA_prot|DRG1_rna|DYNC2LI1_rna|EFCAB6_rna|EHBP1_r…	142	48.38889362720125	0.5925881204653194	0.8158572121628664	0.7594579333709771	3.6923162034167425e-06	4.1463888226683955e-05	19	Venetoclax	proteomics_rna_seq
0	EN	AC018738.2_rna|ACOX2_rna|ADCY2_rna|AGXT_rna|AJAP1_rna|AL133493.2_rna|ALAS2_rna|ANXA5_rna|AP000688.8_rna|AP001189.4_rna|ARAP3_rna|ARHGEF4_rna|ATP1A4_rna|AXL_rna|BEGAIN_rna|BEX1_rna|BLVRA_rna|BMP3_rna|C1QL1_rna|C3_rna|C5AR1_rna|C8orf31_rna|CA1_rna|CASQ1_rna|CCDC170_rna|CD14_rna|CD1D_rna|CD300E_rna|CDK1_rna|CHST15_rna|CLEC2L_rna|CLEC4F_rna|CLEC9A_rna|CPNE7_rna|CSF3_rna|CT45A5_rna|CTB-61M7.2_rna|CTD-…	147	63.151187640381735	0.4874274128330711	0.7054438528743217	0.6956521739130435	0.00016994579535356446	0.00022821465336148372	20	Venetoclax	proteomics_rna_seq
1	gbt	AAMDC_prot|AAMDC_rna|ABCA2_rna|AC108676.1_rna|ADAM22_rna|ADARB1_rna|AP000704.5_rna|ARHGAP24_rna|ARMC9_rna|ATL1_rna|BCL2_rna|BLVRA_prot|BLVRA_rna|BPHL_prot|BTBD2_rna|C11orf95_rna|CD1D_rna|CDK10_rna|CHD3_rna|CHST12_rna|CHST15_rna|CLEC4A_rna|CLEC7A_rna|COL4A3BP_prot|CPB2-AS1_rna|CREB3L4_rna|CRISPLD1_rna|CRYBB1_rna|CSPG4P11_rna|CTA-246H3.11_rna|CTB-31N19.3_rna|CTD-2545M3.8_rna|CTD-2619J13.8_rna|CTPS2…	145	60.291591012632395	0.5327967878129813	0.8262652544032167	0.7658102766798419	1.1895113284235557e-06	2.0531636305067143e-05	20	Venetoclax	proteomics_rna_seq
0	EN	AC006942.4_rna|AC018738.2_rna|AC141928.1_rna|ADAMTS3_rna|ADAMTS5_rna|AGXT_rna|AL133493.2_rna|AL589743.1_rna|AL627309.1_rna|ANO1_rna|AP000525.9_rna|AQP9_rna|ASB9_rna|AXL_rna|B4GALNT4_rna|BEGAIN_rna|BEX1_rna|C3_rna|C5AR1_rna|C8orf31_rna|CC2D2A_rna|CCL1_rna|CCL4L2_rna|CD14_rna|CD163_rna|CD300E_rna|CDH4_rna|CDH5_rna|CEACAM3_rna|CHST15_rna|CLEC14A_rna|CLEC1A_rna|CLEC2L_rna|CLEC4E_rna|CLEC7A_rna|COL6A1…	142	64.30279615301845	0.2500504115221093	0.5893437497287606	0.6024844720496896	0.003898492444441451	0.003003792552442446	21	Venetoclax	proteomics_rna_seq
1	gbt	AC079780.3_rna|ADAM22_rna|AGPAT9_rna|ANKMY2_prot|AP001059.5_rna|APOA1_rna|APOL3_prot|ARAP1_prot|ARHGAP24_rna|ARIH2_rna|ARMC9_rna|ASTE1_rna|ATG9A_rna|BCL2A1_rna|BCL2_prot|BCL2_rna|BIN2_prot|BLOC1S3_rna|BOD1L1_rna|C5AR2_rna|C9orf47_rna|CACHD1_rna|CAMKK2_prot|CD14_rna|CD1D_rna|CD93_prot|CDK10_rna|CENPT_rna|CERS6_prot|CHN1_rna|CHST15_rna|CLEC7A_rna|CLIP2_rna|CRABP1_rna|CSPG4P11_rna|CSRP2_rna|CTD-2619…	165	55.78865222824128	0.4354998081470206	0.6785071767098783	0.5742518351214004	0.0005182643089797645	0.005190942750154625	21	Venetoclax	proteomics_rna_seq
0	EN	ADCY1_rna|AFAP1_rna|AGXT_rna|AHSP_rna|AL133493.2_rna|AL627309.1_rna|AP000525.9_rna|AP001189.4_rna|AQP1_rna|AQP9_rna|ATP2C2_rna|AXL_rna|BEGAIN_rna|BEX1_rna|C10orf35_rna|C1QA_rna|C5AR1_rna|C8orf31_rna|CA1_rna|CCR2_rna|CD14_rna|CD163_rna|CD1D_rna|CD300E_rna|CD93_rna|CDH4_rna|CDH5_rna|CHGB_rna|CHST15_rna|CNN3_rna|CNNM1_rna|CPNE7_rna|CTB-36O1.7_rna|CTB-61M7.2_rna|CTD-2006C1.6_rna|CTD-2314B22.3_rna|CTD…	159	44.98246059444634	0.5173574765304431	0.7630350088900378	0.7910784867306607	3.6279532990844415e-05	1.1684357640464507e-05	22	Venetoclax	proteomics_rna_seq
1	gbt	AC135178.1_rna|ACP1_rna|ADAM22_rna|ADAMTS10_rna|AK9_rna|AP000704.5_rna|ARAP1_prot|AREL1_rna|BCKDHB_rna|BCL2_rna|BHLHE41_rna|BLVRA_prot|BPTF_rna|CCDC120_rna|CD14_rna|CD1D_rna|CHST15_rna|CLEC1A_rna|COTL1_rna|CPSF1_rna|CRIPT_prot|CRK_rna|CTD-2054N24.2_rna|CTPS2_rna|CTSL_rna|DCAF11_rna|DDX17_prot|DHRS11_prot|DPH1_rna|ELFN2_rna|ESYT2_rna|FAM154B_rna|FCGR2A_rna|FGD4_rna|FOLR2_rna|FTLP3_rna|GABBR1_rna|G…	149	43.983301213559365	0.538560453362781	0.7705749699853419	0.8272162619988708	2.716888920714281e-05	2.053981345006566e-06	22	Venetoclax	proteomics_rna_seq
0	EN	AC091814.2_rna|AC104809.4_rna|ACOX2_rna|AFAP1_rna|AGXT_rna|ANXA5_rna|AP001189.4_rna|ARHGEF11_rna|ATP2C2_rna|AXL_rna|BEGAIN_rna|BEX1_rna|BLVRA_rna|C10orf128_rna|C1orf61_rna|C4BPB_rna|C8orf31_rna|CA1_rna|CACNG4_rna|CCR2_rna|CD14_rna|CD1D_rna|CD300E_rna|CD93_rna|CDH5_rna|CDK1_rna|CLEC18A_rna|CLEC2L_rna|CT45A1_rna|CTD-2314B22.3_rna|CTD-3064H18.4_rna|CXCL5_rna|CYP4F12_rna|ECE1_rna|ELN_rna|EPB41L3_rna|…	154	60.82671345695782	0.4957415741633595	0.7369419147194824	0.7413890457368719	9.153127047977008e-05	7.877505895290199e-05	23	Venetoclax	proteomics_rna_seq
1	gbt	AC108004.3_rna|AC135178.1_rna|ACVR2A_rna|ADAMTS13_rna|AKAP13_prot|AL592494.5_rna|ANXA6_prot|APOOL_prot|AQPEP_rna|ARAP1_prot|ARHGEF10L_rna|ARL6_rna|ATP5S_prot|BCL2_rna|BICD2_prot|BLVRA_rna|C12orf57_rna|C21orf33_prot|CARD16_prot|CASC15_rna|CASP3_prot|CBX7_rna|CCR7_rna|CCT2_rna|CD14_rna|CD1D_rna|CD302_prot|CHST15_rna|CLIP2_rna|COL4A3BP_prot|COL6A6_rna|COQ10A_rna|CREB3L4_rna|CRELD2_rna|CTB-83J4.2_rna…	158	64.35814931302383	0.43549011066299015	0.7413959453172061	0.7504234895539245	7.875653680117219e-05	5.753256844184796e-05	23	Venetoclax	proteomics_rna_seq
0	EN	AC018738.2_rna|AC069363.1_rna|AC091814.2_rna|ADAMTS5_rna|ADCY2_rna|AGXT_rna|AHSP_rna|AL133493.2_rna|AL354822.1_rna|ANKRD26P3_rna|ANXA5_rna|AP001189.4_rna|AQP9_rna|ARHGEF4_rna|ATP2C2_rna|AXL_rna|B4GALNT4_rna|BCAR1_rna|BEGAIN_rna|BEX1_rna|BLVRA_rna|C10orf128_rna|C1QA_rna|C8orf31_rna|CA1_rna|CACNG4_rna|CCR2_rna|CD14_rna|CD1D_rna|CD300E_rna|CD93_rna|CDH4_rna|CDH5_rna|CES4A_rna|CLEC10A_rna|CLEC14A_rna…	159	47.103963146859535	0.4708374005225918	0.7687487400477476	0.6171654432523999	2.916851524658243e-05	0.0022148002181935707	24	Venetoclax	proteomics_rna_seq
1	gbt	AAMDC_rna|ACSL3_prot|ACTG1_rna|ADAM22_rna|AGPAT3_rna|AGPAT9_rna|ALOX12B_rna|ANKRD9_rna|AP000704.5_rna|ARAF_prot|ARHGAP30_prot|ATL1_rna|BCL2_prot|BCL2_rna|BLVRA_prot|BPTF_prot|C12orf57_rna|C14orf37_rna|C17orf49_prot|C17orf70_rna|C1QTNF9B-AS1_rna|C5AR2_rna|CCER2_rna|CD1D_rna|CD300E_rna|CDH23_rna|CDK6_rna|CHST15_rna|CLEC1A_rna|CLEC7A_rna|COL4A3BP_prot|CREB3L4_rna|DAPP1_prot|DHPS_rna|DHRS11_rna|DHX8_…	143	40.918642823452124	0.6006840243185669	0.9262341679646446	0.875776397515528	6.334397814854072e-10	9.367774881421852e-08	24	Venetoclax	proteomics_rna_seq
0	EN	ABHD10_prot|ACSM3_prot|ACTR3B_prot|ADAM15_prot|ADD2_prot|AGAP3_prot|AGMAT_prot|AGPAT3_prot|AHR_prot|ALDH1L2_prot|ALKBH3_prot|ANAPC16_prot|ANXA2_prot|AOAH_prot|AP5S1_prot|APOD_prot|ATAD3B_prot|BAG3_prot|BASP1_prot|BCAT1_prot|BCL7B_prot|BPHL_prot|BST2_prot|C18orf25_prot|C1RL_prot|CAMK2D_prot|CAPN2_prot|CARD11_prot|CARS2_prot|CAVIN2_prot|CD109_prot|CD163_prot|CD164_prot|CD36_prot|CD4_prot|CD74_prot|…	315	55.453862047666796	0.43557718688778313	0.7043000030303636	0.6847863247863248	5.9246512731303055e-05	0.00011382646241388953	0	Venetoclax	proteomics_wes
1	gbt	AAMDC_prot|ACAP2_prot|ACSS1_prot|ANKS1A_prot|ANP32A_prot|APOL3_prot|APOOL_prot|APOO_prot|ARAP1_prot|AUH_prot|AVL9_prot|BCL2_prot|BLVRA_prot|BRD1_prot|CAMKK2_prot|CD93_prot|CD99_prot|CLINT1_prot|COL4A3BP_prot|CRIPT_prot|DCAF1_prot|DHTKD1_prot|EIF4E3_prot|ERGIC1_prot|ERI3_prot|EXD2_prot|FBXO30_prot|FCGRT_prot|FECH_prot|FRMD8_prot|GIMAP8_prot|GNPDA1_prot|HCK_prot|HECTD3_prot|HSP90B1_prot|IFI30_prot|…	90	47.859696413286684	0.5795824447302065	0.7944404473437933	0.7729914529914529	1.2599350139763993e-06	3.6768395963452965e-06	0	Venetoclax	proteomics_wes
0	EN	A2M_prot|ABHD10_prot|ACAA2_prot|ACSM3_prot|ADAM15_prot|ADAT1_prot|ADD2_prot|ADGRG5_prot|AGAP3_prot|AGMAT_prot|AGPAT3_prot|AIFM2_prot|ALOX5AP_prot|ANAPC16_prot|ANPEP_prot|AOAH_prot|AP1S1_prot|AP5S1_prot|APLP2_prot|APOBR_prot|APOD_prot|ATAD3B_prot|BASP1_prot|BCAT1_prot|BPI_prot|C12orf45_prot|C4BPA_prot|CA8_prot|CAMK2D_prot|CAPN2_prot|CARD11_prot|CARS2_prot|CAVIN2_prot|CD14_prot|CD163_prot|CD164_pro…	273	71.06895731379548	0.3570581927330928	0.6273874469100928	0.6314529914529914	0.0006023545756296749	0.0005411425256025759	1	Venetoclax	proteomics_wes
1	gbt	AAMDC_prot|ACAD8_prot|ACSS1_prot|ACSS2_prot|AGK_prot|ALKBH5_prot|ANKRD27_prot|ANXA6_prot|AP2A2_prot|APOBEC3G_prot|APOBR_prot|ARAP1_prot|ATG4B_prot|ATP5S_prot|AUH_prot|AVL9_prot|BCL2_prot|CAB39_prot|CARD16_prot|CFDP1_prot|CHM_prot|COL4A3BP_prot|CRIPT_prot|CSNK1A1_prot|CTSS_prot|DHRS11_prot|DNAJC13_prot|DPP9_prot|EHBP1L1_prot|EIF6_prot|EPDR1_prot|ESYT2_prot|FCGRT_prot|FLOT1_prot|FXR1_prot|GABARAP_p…	93	55.62539690813177	0.6061253548915464	0.8457638130818252	0.8064957264957264	5.3208702827185583e-08	6.523096145960043e-07	1	Venetoclax	proteomics_wes
0	EN	ACSM3_prot|ACY3_prot|ADAP1_prot|ADAT1_prot|AGAP3_prot|AGPAT3_prot|AHR_prot|AIDA_prot|AIF1_prot|ALKBH3_prot|ANPEP_prot|ANXA2_prot|AOAH_prot|APOBR_prot|ARSB_prot|ATAD3B_prot|BAG3_prot|BASP1_prot|BCAT1_prot|BPI_prot|BST2_prot|C18orf25_prot|C1RL_prot|C3_prot|C4BPA_prot|CAMK2D_prot|CAPN2_prot|CAVIN1_prot|CAVIN2_prot|CCNT1_prot|CCSAP_prot|CD109_prot|CD163_prot|CD164_prot|CD180_prot|CD2_prot|CD34_prot|C…	287	70.71869943729145	-0.45306511823247386	0.461446499626404	0.43	0.020239104342932655	0.031918410592466445	2	Venetoclax	proteomics_wes
1	gbt	AAMDC_prot|ACAP2_prot|ACSS1_prot|AKAP13_prot|ANP32A_prot|APOBR_prot|ARAP1_prot|ARHGAP30_prot|ATG4B_prot|AVL9_prot|BAG3_prot|BCKDHB_prot|BCL2_prot|CAB39_prot|CAP1_prot|CD14_prot|CD93_prot|CD99L2_prot|CD99_prot|COL4A3BP_prot|CP_prot|CRYBG1_prot|DENND1A_prot|DNAJC13_prot|DNASE2_prot|EEA1_prot|EHBP1L1_prot|EPDR1_prot|ERGIC1_prot|FCGRT_prot|FLII_prot|GIMAP1-GIMAP5_prot|GIMAP8_prot|GLS_prot|GRHPR_prot|…	92	59.58527097218022	-0.031559741192883184	0.6383136323924669	0.5623076923076923	0.0005958981361693656	0.0034366726125286324	2	Venetoclax	proteomics_wes
0	EN	ABHD10_prot|ABHD11_prot|ACSM3_prot|ADAM15_prot|ADAM8_prot|ADAP1_prot|AGMAT_prot|AHR_prot|ALG1_prot|ANAPC16_prot|ANP32E_prot|ANXA5_prot|AOAH_prot|AP5S1_prot|APLP2_prot|ARIH2_prot|BASP1_prot|BCL7B_prot|BPI_prot|BST2_prot|C18orf25_prot|C1RL_prot|CAMK2D_prot|CARD9_prot|CARS2_prot|CAVIN1_prot|CBX6_prot|CCNDBP1_prot|CD14_prot|CD163_prot|CD36_prot|CD4_prot|CD81_prot|CD93_prot|CDC42SE1_prot|CDKN2C_prot|C…	289	75.65775379454402	0.0013393526057944305	0.34874227128533597	0.29384615384615387	0.08753348149929627	0.15395148560637864	3	Venetoclax	proteomics_wes
1	gbt	AAMDC_prot|ACSL4_prot|ADA_prot|ADSS_prot|ALKBH5_prot|APOBR_prot|ARAP1_prot|ATP6V1C1_prot|ATP6V1E1_prot|BCL11A_prot|BCL2_prot|BLVRA_prot|BRD1_prot|CAMKK2_prot|CARD16_prot|CARD9_prot|CASP6_prot|CBFB_prot|CD59_prot|CD93_prot|CNBP_prot|COL4A3BP_prot|CRBN_prot|CRIPT_prot|DDAH2_prot|DDX17_prot|DDX18_prot|DGLUCY_prot|DHRS11_prot|DNAJC13_prot|EGLN1_prot|EMC10_prot|ETF1_prot|ETV6_prot|FAM120A_prot|FAM49B_…	123	64.90581995382318	0.2650152444711459	0.5492177813180206	0.5207692307692308	0.004462535895382137	0.007606128587039089	3	Venetoclax	proteomics_wes
0	EN	ACSM3_prot|ADAM15_prot|AGAP3_prot|AGMAT_prot|AGPAT3_prot|AIDA_prot|AIF1_prot|AIFM2_prot|ANAPC16_prot|ANXA5_prot|ANXA6_prot|AOAH_prot|APOC3_prot|APOL3_prot|APP_prot|ASS1_prot|BAG3_prot|BASP1_prot|BCAT1_prot|BSPRY_prot|C18orf25_prot|C1RL_prot|C1orf109_prot|C4BPA_prot|CALD1_prot|CBX6_prot|CD163_prot|CD33_prot|CD34_prot|CD36_prot|CD74_prot|CD93_prot|CEACAM8_prot|CEBPD_prot|CHCHD5_prot|CKB_prot|CLCC1_…	275	75.22650220567273	0.1399190573445418	0.5163667671670364	0.5146153846153847	0.008227737961871161	0.00848653210284241	4	Venetoclax	proteomics_wes
1	gbt	AAMDC_prot|ACAP2_prot|ACSS1_prot|ADD3_prot|AKAP10_prot|ALKBH5_prot|ANXA5_prot|ANXA6_prot|ARAP1_prot|BCL2_prot|BIRC6_prot|BLVRA_prot|BPHL_prot|C1D_prot|C5orf22_prot|CARD16_prot|CD300A_prot|CD302_prot|CDC42SE1_prot|CDC5L_prot|CHM_prot|CLCN7_prot|COL4A3BP_prot|COQ7_prot|CTSF_prot|CTSS_prot|CXXC1_prot|DBNL_prot|DCP1B_prot|DDX18_prot|DFFB_prot|DHX30_prot|DICER1_prot|DNAJC13_prot|DOCK10_prot|DPYD_prot|…	129	66.00494609248449	0.3378588964515551	0.632571348832732	0.6130769230769231	0.0006912068889619434	0.001119908561673059	4	Venetoclax	proteomics_wes
0	EN	A2M_prot|ABHD10_prot|ACPP_prot|ACSM3_prot|ADAM15_prot|ADGRG5_prot|AGAP3_prot|AGPAT3_prot|AIFM2_prot|ALDH2_prot|ALG13_prot|ALKBH3_prot|AOAH_prot|APCS_prot|APOBR_prot|APOH_prot|APOL3_prot|ATAD3B_prot|BCAT1_prot|BST2_prot|C12orf45_prot|C1RL_prot|C1orf109_prot|CAPN2_prot|CARD6_prot|CARD9_prot|CASP1_prot|CAVIN2_prot|CCDC59_prot|CD109_prot|CD163_prot|CD164_prot|CD177_prot|CD34_prot|CD36_prot|CD4_prot|C…	280	70.45932386629725	0.1971517399911208	0.5169487836273507	0.5193162393162393	0.006847412317677973	0.006553353196336487	5	Venetoclax	proteomics_wes
1	gbt	AAMDC_prot|AAR2_prot|ACAD8_prot|ALKBH5_prot|APOBEC3B_prot|APOBR_prot|APOOL_prot|ARAP1_prot|ARF3_prot|ATP11B_prot|ATRX_prot|BAD_prot|BCKDHB_prot|BCL2_prot|BPHL_prot|BTK_prot|CARD16_prot|CARD6_prot|CD14_prot|CDC5L_prot|CERS6_prot|CHI3L1_prot|CLINT1_prot|COL4A3BP_prot|CRIPT_prot|CTNNBL1_prot|CTSS_prot|CXXC1_prot|DCP1B_prot|DNAJC13_prot|DNAJC7_prot|EHD4_prot|EML2_prot|EPDR1_prot|ERGIC1_prot|FAM107B_p…	110	59.732993933643016	0.4229876697507683	0.6847148310247688	0.6348717948717948	0.00011408881197591971	0.0004939330873966639	5	Venetoclax	proteomics_wes
0	EN	ACSM3_prot|ADAM15_prot|AGAP3_prot|AGMAT_prot|AGPAT3_prot|ANTXR2_prot|ANXA2_prot|ANXA5_prot|AOAH_prot|AP5S1_prot|APOBR_prot|APOD_prot|ARPC3_prot|ASS1_prot|BAG3_prot|BANK1_prot|BASP1_prot|BCAT1_prot|BPI_prot|BST2_prot|C1RL_prot|CAMK2D_prot|CAMLG_prot|CAPN2_prot|CAVIN1_prot|CAVIN2_prot|CBX6_prot|CCSAP_prot|CD163_prot|CD180_prot|CD33_prot|CD34_prot|CD36_prot|CD4_prot|CD68_prot|CD93_prot|CDC42SE1_prot…	257	73.19680041544449	0.20307285806387065	0.6650944647307608	0.617094017094017	0.0002097311578554797	0.0007849619314304713	6	Venetoclax	proteomics_wes
1	gbt	AAMDC_prot|ACSF3_prot|ACSS1_prot|AKAP13_prot|AP2A2_prot|APOBR_prot|ARAF_prot|ARAP1_prot|ARHGAP12_prot|ARHGAP30_prot|ATG7_prot|ATP5S_prot|BCL2_prot|CAP1_prot|CD14_prot|CD300A_prot|CD93_prot|CHMP7_prot|CLCN3_prot|CLINT1_prot|COL4A3BP_prot|COPG1_prot|CRYBG1_prot|CTPS2_prot|DHRS11_prot|DPP9_prot|ENTPD1_prot|EPDR1_prot|ERI3_prot|FCGRT_prot|FLCN_prot|FTH1_prot|FTO_prot|GABPB2_prot|GIMAP1_prot|GIMAP8_pr…	86	61.181415792719065	0.4432330226650062	0.7530496197415747	0.6663247863247863	9.02294620619741e-06	0.00020213642125616494	6	Venetoclax	proteomics_wes
0	EN	A2M_prot|ABHD10_prot|ACOX1_prot|ACSM3_prot|ADAM15_prot|ADAP1_prot|ADAT1_prot|AGAP3_prot|AGMAT_prot|AGPAT3_prot|AHR_prot|AHSG_prot|ALDH1L2_prot|ALDH4A1_prot|ANAPC16_prot|ANP32E_prot|ANXA2_prot|ANXA5_prot|AOAH_prot|APOBR_prot|ARIH2_prot|ASS1_prot|ATXN1L_prot|BASP1_prot|BCAT1_prot|BCL2L1_prot|BLVRA_prot|BPI_prot|BST2_prot|BYSL_prot|C18orf25_prot|C1RL_prot|CAMK2D_prot|CAPN2_prot|CARD11_prot|CARS2_pro…	337	62.25278002625919	0.2617259611555711	0.7064930645232188	0.7453846153846154	7.906870515257984e-05	1.90721878147101e-05	7	Venetoclax	proteomics_wes
1	gbt	AAMDC_prot|ALKBH5_prot|ANXA6_prot|APBB1IP_prot|APOOL_prot|ARAP1_prot|ARMC10_prot|BCL11A_prot|BCL2_prot|BLVRA_prot|CAMK2D_prot|CAMKK2_prot|CARD16_prot|CD99_prot|CDC123_prot|COL4A3BP_prot|CORO1A_prot|CTSF_prot|DCAF1_prot|DDX52_prot|DHTKD1_prot|DNAJC13_prot|DPYSL3_prot|DYNLT3_prot|EEF1B2_prot|EHBP1L1_prot|EIF4E3_prot|ELP1_prot|ENDOD1_prot|EPDR1_prot|ERGIC1_prot|ERGIC3_prot|FAM120A_prot|FBXO30_prot|F…	103	51.1854903363048	0.5008928035417566	0.7389390904998129	0.7107692307692308	2.455118252168668e-05	6.838177233326351e-05	7	Venetoclax	proteomics_wes
0	EN	A2M_prot|ABHD10_prot|ABHD11_prot|ACADM_prot|ACSM3_prot|ADAM15_prot|ADAM8_prot|ADD2_prot|AGAP3_prot|AGMAT_prot|AIDA_prot|ALG13_prot|ANXA2_prot|ANXA5_prot|AOAH_prot|ARHGEF11_prot|BASP1_prot|BCAT1_prot|BCL7B_prot|BPI_prot|C18orf25_prot|C4BPA_prot|CA1_prot|CAMK2D_prot|CARD11_prot|CARD9_prot|CAVIN1_prot|CBX6_prot|CD4_prot|CD93_prot|CDA_prot|CEACAM8_prot|CEBPD_prot|CFH_prot|CHCHD2_prot|CHCHD4_prot|CHEK…	279	73.83912021221552	0.21519372992340136	0.5859111665352348	0.6092307692307692	0.0020871385093169767	0.0012272604760963427	8	Venetoclax	proteomics_wes
1	gbt	AAMDC_prot|AKAP10_prot|AKAP13_prot|AKNA_prot|ALKBH5_prot|AP1S2_prot|APOBEC3G_prot|APOBR_prot|ARAP1_prot|ARHGAP30_prot|ATAD1_prot|ATP5S_prot|AVL9_prot|BCL2_prot|BTK_prot|CARD16_prot|CARD8_prot|CASP3_prot|CD302_prot|CD99_prot|CEP97_prot|CLINT1_prot|CNBP_prot|COL4A3BP_prot|CUTC_prot|DDAH2_prot|DHRS11_prot|DYNLT1_prot|DYNLT3_prot|EARS2_prot|EIF6_prot|EPDR1_prot|FBXO30_prot|FCGRT_prot|FGD2_prot|FLII_p…	94	60.26727927147178	0.47717949879597976	0.7488723171236766	0.7592307692307693	1.6584905488368953e-05	1.0804535988650988e-05	8	Venetoclax	proteomics_wes
0	EN	ABHD10_prot|ACSM3_prot|ADAP1_prot|ADAT1_prot|ADD2_prot|AGPAT3_prot|AHR_prot|AIFM2_prot|ALDOC_prot|ANAPC16_prot|ANXA5_prot|AOAH_prot|AP5S1_prot|APOA1_prot|APOD_prot|APP_prot|ARIH2_prot|BAG3_prot|BASP1_prot|BCAT1_prot|BPI_prot|BST2_prot|C18orf25_prot|C1RL_prot|C4BPA_prot|C5AR1_prot|CA8_prot|CAMK2D_prot|CAPN2_prot|CARD16_prot|CARS2_prot|CBX6_prot|CCSAP_prot|CD163_prot|CD164_prot|CD36_prot|CD74_prot|…	283	67.28742352989012	0.11751474859971756	0.5032826355364532	0.5069230769230769	0.010330289311023167	0.009704932351348812	9	Venetoclax	proteomics_wes
1	gbt	AAMDC_prot|ACAD8_prot|ACSL3_prot|AKAP10_prot|APOO_prot|ARAP1_prot|ATP5S_prot|ATP6V1C1_prot|BCKDHB_prot|BCL2_prot|BLVRA_prot|BPTF_prot|C12orf4_prot|CAP1_prot|CARD16_prot|CD300A_prot|CD93_prot|CHMP2A_prot|COL4A3BP_prot|COPA_prot|COQ9_prot|CRIPT_prot|CXXC1_prot|DCAF1_prot|DCP1B_prot|DDAH2_prot|DNAJC13_prot|DNAJC7_prot|EIF4E3_prot|EPDR1_prot|ERGIC1_prot|FAHD2A_prot|FAM136A_prot|FCGRT_prot|FXR1_prot|G…	101	49.82116371046694	0.5161982974650413	0.7464861835067373	0.7453846153846154	1.8253101979518545e-05	1.90721878147101e-05	9	Venetoclax	proteomics_wes
0	EN	ABHD10_prot|ABHD11_prot|ACSM3_prot|ADAM8_prot|ADD2_prot|AGAP3_prot|AHR_prot|AHSG_prot|AIFM2_prot|ALDH1L2_prot|ANXA2_prot|AOAH_prot|APOBR_prot|ASS1_prot|BASP1_prot|BCAT1_prot|BPI_prot|BST2_prot|BYSL_prot|C18orf25_prot|C9orf72_prot|CAMK2D_prot|CAMKK2_prot|CAPN2_prot|CARD9_prot|CARS2_prot|CAVIN2_prot|CBX4_prot|CBX6_prot|CD163_prot|CD302_prot|CD36_prot|CD82_prot|CD93_prot|CDC37_prot|CEACAM6_prot|CEBP…	260	77.62667248256591	0.007920346148565849	0.4988479913716909	0.41743589743589743	0.009483508754468748	0.033855121740812115	10	Venetoclax	proteomics_wes
1	gbt	AAMDC_prot|AKAP10_prot|AKAP13_prot|ANKRD27_prot|APOBR_prot|ARAP1_prot|ARHGAP30_prot|ATG9A_prot|BCL2_prot|BTAF1_prot|C9orf72_prot|CAMKK2_prot|CAPN2_prot|CARD16_prot|CD93_prot|CDCA7L_prot|CEBPD_prot|CEP97_prot|CLINT1_prot|CNBP_prot|COL4A3BP_prot|CRACR2A_prot|CTSF_prot|CTSW_prot|DDAH2_prot|DHRS11_prot|DOCK11_prot|DYNLT3_prot|ENTPD1_prot|EPDR1_prot|ERGIC1_prot|EXOC6B_prot|FADD_prot|FBXO30_prot|FCGRT_…	95	61.22297835465123	0.3829028952438165	0.6393200302745851	0.44	0.0004379051601916292	0.02448860728641427	10	Venetoclax	proteomics_wes
0	EN	A2M_prot|ABHD10_prot|ACSM3_prot|ADAM15_prot|ADAP1_prot|AGAP3_prot|AGMAT_prot|AGPAT3_prot|AHR_prot|AIF1_prot|ALAS1_prot|ALDH1L2_prot|ALG13_prot|ANAPC16_prot|ANP32E_prot|ANPEP_prot|ANXA2_prot|AOAH_prot|AP5S1_prot|APOD_prot|ARIH2_prot|ATAD3B_prot|BASP1_prot|BCAT1_prot|BCOR_prot|BPI_prot|BST2_prot|C4BPA_prot|CAMK2D_prot|CAPN2_prot|CARD11_prot|CARD9_prot|CBX6_prot|CD163_prot|CD164_prot|CD33_prot|CD36_…	311	53.00865930571419	0.5005189445664625	0.7183829524484532	0.6704273504273504	3.579046210812957e-05	0.00017852621061444811	11	Venetoclax	proteomics_wes
1	gbt	AAMDC_prot|ACAP2_prot|ACSS1_prot|ANKRD27_prot|ANXA5_prot|ANXA6_prot|AP1B1_prot|ARAP1_prot|ARHGAP27_prot|ARID3A_prot|ATP5S_prot|BCKDHB_prot|BCL2_prot|BIRC6_prot|BLVRA_prot|CARD16_prot|CASP3_prot|CD300A_prot|CD93_prot|CD99_prot|CLINT1_prot|COL4A3BP_prot|CORO1A_prot|CRACR2A_prot|CTSF_prot|DDAH2_prot|DEFA1_prot|DNAJC7_prot|DNMT3B_prot|ECHDC1_prot|EDC3_prot|EEA1_prot|EGLN1_prot|EHBP1L1_prot|EPDR1_prot…	119	50.25045640555132	0.5511456880428927	0.7733384874684661	0.669059829059829	3.61700518005703e-06	0.00018611179897303935	11	Venetoclax	proteomics_wes
0	EN	ABHD10_prot|ACSM3_prot|ACY3_prot|AGPAT3_prot|ALKBH3_prot|ALOX5AP_prot|ANAPC16_prot|ANP32E_prot|ANXA2_prot|AOAH_prot|AP5S1_prot|APOBR_prot|ARSB_prot|BAG3_prot|BANK1_prot|BASP1_prot|BCAT1_prot|BCL7B_prot|BPI_prot|BST2_prot|C18orf25_prot|C4BPA_prot|CARD16_prot|CARNMT1_prot|CAVIN1_prot|CBX6_prot|CCDC59_prot|CCNT1_prot|CCSAP_prot|CD163_prot|CD164_prot|CD36_prot|CD4_prot|CD63_prot|CD82_prot|CD93_prot|C…	288	67.19609506047001	0.16622393850787964	0.48912880893330213	0.46076923076923076	0.013088020285371276	0.02044744795526081	12	Venetoclax	proteomics_wes
1	gbt	ACAP2_prot|ACOT13_prot|ACSL3_prot|ACSS1_prot|AKAP10_prot|ANXA4_prot|APBB1IP_prot|ARAP1_prot|ARHGAP30_prot|ARHGEF11_prot|ATP5L_prot|ATP5S_prot|BASP1_prot|BCL2_prot|BLVRA_prot|BPTF_prot|CAMKK2_prot|CAP1_prot|CARD16_prot|CBFA2T2_prot|CD300A_prot|CD99L2_prot|CHMP2A_prot|CLIP1_prot|COL4A3BP_prot|COPG1_prot|DHRS11_prot|DNAJC13_prot|DPP9_prot|DPYD_prot|EIF6_prot|ERCC6L_prot|ERGIC1_prot|FCGRT_prot|FCN1_p…	106	62.9685642705157	0.2678350532162844	0.5523195013528746	0.5723076923076923	0.0041986568395208914	0.0027946726465807826	12	Venetoclax	proteomics_wes
0	EN	ACAA2_prot|ACSM3_prot|ADAM15_prot|ADAP1_prot|AGAP3_prot|AGMAT_prot|AGPAT3_prot|AHR_prot|ALKBH3_prot|ANAPC16_prot|ANXA2_prot|ANXA5_prot|AOAH_prot|AP5S1_prot|APOBEC3B_prot|APOD_prot|APOE_prot|APOL3_prot|ARIH2_prot|BAIAP2_prot|BASP1_prot|BPI_prot|BRI3_prot|C1RL_prot|C7orf43_prot|CA8_prot|CAMK2D_prot|CAPN2_prot|CARS2_prot|CAVIN1_prot|CAVIN2_prot|CD163_prot|CD180_prot|CD33_prot|CD36_prot|CD4_prot|CD59…	273	68.47475400759635	0.406053775150517	0.6458098830629385	0.6407692307692306	0.0004887582220553651	0.0005587569573784464	13	Venetoclax	proteomics_wes
1	gbt	AAMDC_prot|ACAP2_prot|AIFM1_prot|ALKBH5_prot|ANKRD27_prot|AP1S2_prot|APOL3_prot|ARAF_prot|ARAP1_prot|ARCN1_prot|ATM_prot|BCL2_prot|BCL7A_prot|BLVRA_prot|BST2_prot|C11orf98_prot|C12orf4_prot|C17orf80_prot|CARD16_prot|CD93_prot|CERS6_prot|CLCC1_prot|COL4A3BP_prot|CORO2A_prot|CRIPT_prot|CRP_prot|CSRP3_prot|CTSF_prot|CTSS_prot|CUTC_prot|CYBB_prot|DCP1B_prot|DDAH2_prot|EEA1_prot|EHBP1L1_prot|ENDOD1_pr…	109	60.50783370955419	0.5362228214606164	0.7994734188684531	0.7307692307692306	1.6343974214018005e-06	3.347036201046326e-05	13	Venetoclax	proteomics_wes
0	EN	ABHD10_prot|ACSM3_prot|ADAM15_prot|ADAT1_prot|ADD2_prot|AGAP3_prot|AGMAT_prot|AGPAT3_prot|AHR_prot|AIDA_prot|AIFM2_prot|ALDH1L2_prot|ALG13_prot|ANAPC16_prot|ANXA5_prot|AOAH_prot|AP5S1_prot|APOC3_prot|ARIH2_prot|ASS1_prot|ATAD3B_prot|BAG3_prot|BAG4_prot|BASP1_prot|BCAT1_prot|BST2_prot|C18orf25_prot|C1QBP_prot|C1RL_prot|C1orf109_prot|C4BPA_prot|CAMK2D_prot|CAVIN2_prot|CCDC97_prot|CD163_prot|CD164_p…	311	64.57783878728112	0.05754075054387087	0.6102067307396003	0.6661538461538461	0.0011992149101772171	0.0002777099091176794	14	Venetoclax	proteomics_wes
1	gbt	AAMDC_prot|ADAM15_prot|ALKBH5_prot|ANXA6_prot|APOBEC3G_prot|APOBR_prot|ARAP1_prot|ARHGAP9_prot|ARID3A_prot|ATP5S_prot|ATP8A1_prot|B3GALT6_prot|BAHD1_prot|BCKDHB_prot|BCL2_prot|BLVRA_prot|C1orf109_prot|CAMK2D_prot|CD300A_prot|CD302_prot|CD93_prot|CDK2AP1_prot|CIB1_prot|CLCC1_prot|COL4A3BP_prot|COQ7_prot|CORO1A_prot|CTSF_prot|DNAJC13_prot|EIF4E3_prot|ENTPD1_prot|EPDR1_prot|ESYT2_prot|EZR_prot|FCGRT…	101	52.40943745013702	0.37925309295319376	0.7463470941360153	0.7353846153846154	1.835477357647479e-05	2.8133290841987656e-05	14	Venetoclax	proteomics_wes
0	EN	ABHD10_prot|ACSM3_prot|ADAM15_prot|ADAM8_prot|AGAP3_prot|AGMAT_prot|AGPAT3_prot|AGPS_prot|AHR_prot|ALDH1L2_prot|ANXA2_prot|ANXA5_prot|AOAH_prot|AP5S1_prot|APLP2_prot|APOD_prot|BAG3_prot|BASP1_prot|BCAT1_prot|BPI_prot|BST2_prot|C18orf25_prot|C1QBP_prot|C1RL_prot|C4BPA_prot|CAMK2D_prot|CARD16_prot|CARS2_prot|CAVIN2_prot|CCSAP_prot|CD163_prot|CD164_prot|CD36_prot|CD68_prot|CD74_prot|CD82_prot|CD93_p…	304	59.150406316032196	0.3209045689236769	0.6681124252219295	0.7217094017094016	0.0001915315640669154	3.1635343694340415e-05	15	Venetoclax	proteomics_wes
1	gbt	AAMDC_prot|ACAD8_prot|ACSS1_prot|ALG9_prot|ANP32A_prot|APOBEC3G_prot|APOOL_prot|ARAP1_prot|ARCN1_prot|ARHGAP30_prot|ATP5S_prot|BCL2_prot|CAMKK2_prot|CARD16_prot|CD93_prot|CETN2_prot|CLINT1_prot|CLIP1_prot|COL4A3BP_prot|COQ9_prot|COTL1_prot|CRIPT_prot|CTSF_prot|CXXC1_prot|DCP1B_prot|DDAH2_prot|DDB1_prot|DHRS11_prot|DNAJC13_prot|DYNLT1_prot|ENTPD1_prot|EPDR1_prot|ERGIC1_prot|ESYT2_prot|FCGRT_prot|F…	102	57.03083680124624	0.36870139161152327	0.7251190843748202	0.6608547008547008	2.782595845991415e-05	0.00023785555068020617	15	Venetoclax	proteomics_wes
0	EN	ABHD11_prot|ACSM3_prot|ADAM15_prot|ADAP1_prot|AGAP3_prot|AGPAT3_prot|AGPS_prot|AIFM2_prot|ALKBH3_prot|ANAPC16_prot|ANP32E_prot|ANXA2_prot|AOAH_prot|AP5S1_prot|APCS_prot|ASS1_prot|ATXN1L_prot|BAG3_prot|BASP1_prot|BCAT1_prot|BCL7B_prot|BST2_prot|C18orf25_prot|CAMK2D_prot|CARD11_prot|CARS2_prot|CAVIN2_prot|CD109_prot|CD151_prot|CD163_prot|CD164_prot|CD36_prot|CD4_prot|CD93_prot|CDC42SE1_prot|CDKN2C_…	294	71.57944137370362	0.27398292607507857	0.5816575202981475	0.5712820512820513	0.0018283542129831488	0.0023008258999498593	16	Venetoclax	proteomics_wes
1	gbt	AAMDC_prot|ACAP2_prot|ACSF3_prot|ACSS2_prot|AKNA_prot|ANGEL2_prot|APBB1IP_prot|ARHGDIA_prot|ATAD1_prot|AVL9_prot|BAG3_prot|BCKDHA_prot|BCKDHB_prot|BCL2_prot|BNIP2_prot|C5orf22_prot|CAP1_prot|CAPN2_prot|CARD8_prot|CD163_prot|CD302_prot|CDK6_prot|CLCN7_prot|CLINT1_prot|CLIP1_prot|COL4A3BP_prot|COQ7_prot|CR1_prot|DENND4B_prot|DHRS11_prot|DHX33_prot|DNAJC13_prot|DNMBP_prot|DPP9_prot|EIF6_prot|EPDR1_p…	120	64.91633950171999	0.40285710325277624	0.6649796701912349	0.6499145299145299	0.00021045238435965505	0.00032622243912051196	16	Venetoclax	proteomics_wes
0	EN	A2M_prot|ABHD10_prot|ACSM3_prot|ACY3_prot|ADAM15_prot|ADD2_prot|AGAP3_prot|AGPAT3_prot|AHR_prot|AIDA_prot|AIFM2_prot|ALG13_prot|ALG2_prot|ALKBH3_prot|ANAPC16_prot|ANXA2_prot|ANXA5_prot|ANXA6_prot|AOAH_prot|AP5S1_prot|APOC3_prot|APOD_prot|APOL3_prot|ATXN10_prot|BASP1_prot|BCAT1_prot|BCL7B_prot|BSPRY_prot|BYSL_prot|C1RL_prot|C4BPA_prot|CAPN2_prot|CARD11_prot|CARD9_prot|CAVIN1_prot|CAVIN2_prot|CCDC5…	304	61.07964177464787	0.3682024448722032	0.6519753884450514	0.6869230769230769	0.0004135937461041903	0.00014902961922059525	17	Venetoclax	proteomics_wes
1	gbt	AAMDC_prot|ACAD8_prot|ACAP2_prot|AKAP13_prot|ALG2_prot|ALKBH5_prot|ANXA6_prot|APOBR_prot|ARAP1_prot|ARHGAP30_prot|ARID3A_prot|ATP5S_prot|BAHD1_prot|BCL2_prot|BIRC6_prot|BLVRA_prot|BORCS5_prot|CAB39_prot|CAP1_prot|CARD16_prot|CD14_prot|CD99_prot|CLINT1_prot|COL4A3BP_prot|CORO1A_prot|CRIPT_prot|CRP_prot|CTSF_prot|CUTC_prot|DCP1B_prot|DHRS11_prot|DOCK11_prot|EIF4E3_prot|EML4_prot|EPDR1_prot|ERGIC1_p…	106	52.99363953782599	0.5244102642147701	0.7831323907975678	0.7669230769230769	3.689687706377243e-06	7.751461020916552e-06	17	Venetoclax	proteomics_wes
0	EN	ABHD10_prot|ACSM3_prot|ADAP1_prot|ADD2_prot|AGAP3_prot|AGMAT_prot|AGPAT3_prot|AHR_prot|AIFM2_prot|ALAS1_prot|ALDH1B1_prot|ALOX5AP_prot|ANAPC16_prot|ANK1_prot|ANPEP_prot|AOAH_prot|APLP2_prot|APOD_prot|ARHGAP4_prot|ARIH2_prot|ATAD3B_prot|BASP1_prot|BCAT1_prot|BEND3_prot|BPI_prot|BST2_prot|C12orf45_prot|C1RL_prot|C4BPA_prot|CA8_prot|CAMK2D_prot|CARS2_prot|CBX6_prot|CCSAP_prot|CD163_prot|CD164_prot|C…	272	64.63755921929038	0.2392488755492741	0.6027232277664841	0.5246153846153846	0.0014290953102379985	0.007095658621097142	18	Venetoclax	proteomics_wes
1	gbt	AAMDC_prot|ACAD8_prot|ACSF3_prot|ACSS1_prot|ALKBH5_prot|ANKRD27_prot|ARAP1_prot|ARMC10_prot|ASAP1_prot|BAZ2B_prot|BCKDHB_prot|BCL2_prot|BLVRA_prot|C5orf22_prot|CAB39_prot|CARD16_prot|CD300A_prot|CETN3_prot|COL4A3BP_prot|COQ7_prot|CTSF_prot|DNASE2_prot|DPP9_prot|EHBP1L1_prot|EIF4E3_prot|EPDR1_prot|ESYT2_prot|FAM96A_prot|FCGRT_prot|FLOT1_prot|FLOT2_prot|GARS_prot|GIMAP8_prot|GMFG_prot|HADHA_prot|HE…	98	51.4604414708828	0.517808310753225	0.7373152791461535	0.7223076923076923	2.613415725256232e-05	4.561713460837436e-05	18	Venetoclax	proteomics_wes
0	EN	ABHD10_prot|ACSM3_prot|ADAM15_prot|AGAP3_prot|AGMAT_prot|AGPAT3_prot|AHR_prot|AIDA_prot|AIF1_prot|ALG13_prot|ALOX5AP_prot|ANAPC16_prot|ANXA5_prot|AOAH_prot|AP5S1_prot|APLP2_prot|APOBR_prot|APOC3_prot|ARHGEF11_prot|ARIH2_prot|ASF1A_prot|ATAD3B_prot|BAG3_prot|BASP1_prot|BCAT1_prot|BST2_prot|C12orf45_prot|C18orf25_prot|C1RL_prot|C4BPA_prot|CAMK2D_prot|CAPN2_prot|CARD19_prot|CARD9_prot|CAVIN1_prot|CC…	317	68.00767934782598	0.14500697900794757	0.4115099176114458	0.43769230769230766	0.04097608087395243	0.028657607910271374	19	Venetoclax	proteomics_wes
1	gbt	AAMDC_prot|ACTR3_prot|ANKRD27_prot|ANXA6_prot|APOBR_prot|ARAP1_prot|ARHGAP30_prot|ARHGAP9_prot|ATP5S_prot|ATP6V1C1_prot|BCL2_prot|BLVRA_prot|CAP1_prot|CARD16_prot|CD93_prot|CHTF18_prot|CLCC1_prot|COG1_prot|COL4A3BP_prot|CRIPT_prot|CTSF_prot|DDAH2_prot|DDX18_prot|DHRS11_prot|DNAJC13_prot|DOK2_prot|DYSF_prot|EHBP1L1_prot|EPDR1_prot|FAHD2A_prot|FCER1G_prot|FCGRT_prot|FCN1_prot|FXR1_prot|GAPDH_prot|G…	112	62.43590680691117	0.2793647429246665	0.5361280782200708	0.4946153846153846	0.005735780788522889	0.011954677391415963	19	Venetoclax	proteomics_wes
0	EN	ABHD10_prot|ACPP_prot|ACSM3_prot|ADAM15_prot|ADD2_prot|AGAP3_prot|AGMAT_prot|AGPAT3_prot|AHR_prot|AIDA_prot|ALDH1L2_prot|ANAPC16_prot|AOAH_prot|ASS1_prot|BASP1_prot|BCAT1_prot|BCL7B_prot|BPI_prot|BST2_prot|BYSL_prot|C1RL_prot|C4BPA_prot|CARD9_prot|CAVIN1_prot|CAVIN2_prot|CBX6_prot|CD163_prot|CD36_prot|CD4_prot|CD82_prot|CD93_prot|CDC42SE1_prot|CEBPD_prot|CENPF_prot|CHCHD2_prot|CHEK2_prot|CHI3L1_p…	289	61.67017077503807	0.3133989452055421	0.6330755905636014	0.6451282051282051	0.000518268376088992	0.00037314034824430757	20	Venetoclax	proteomics_wes
1	gbt	AAMDC_prot|ACSF3_prot|ALDH3A2_prot|APOOL_prot|ARAP1_prot|ARHGAP30_prot|ARPC5_prot|AUH_prot|BAD_prot|BCKDHB_prot|BCL11A_prot|BCL2_prot|BNIP2_prot|BTK_prot|CAB39_prot|CD99_prot|CEBPD_prot|CLINT1_prot|COL4A3BP_prot|COPG1_prot|CSRP1_prot|CTSW_prot|DHRS11_prot|DNAJC13_prot|DYNLT3_prot|EPDR1_prot|ERGIC1_prot|EXTL2_prot|FBXO30_prot|FCGRT_prot|FLOT1_prot|GABARAP_prot|GIMAP8_prot|GOLIM4_prot|GRK2_prot|HDG…	89	50.15686185791204	0.5458337300415992	0.767396883829025	0.7223931623931623	4.771686199158841e-06	3.083633113263168e-05	20	Venetoclax	proteomics_wes
0	EN	ABHD10_prot|ACSM3_prot|ADAM15_prot|ADA_prot|ADD2_prot|AGAP3_prot|AGPAT3_prot|AGPS_prot|AHR_prot|AIDA_prot|AIF1_prot|ALKBH3_prot|ALOX5AP_prot|ANAPC16_prot|ANP32E_prot|AOAH_prot|APCS_prot|APLP2_prot|APOBR_prot|APOH_prot|APP_prot|ARG1_prot|ASF1A_prot|ATAD3B_prot|BAG3_prot|BASP1_prot|BCAT1_prot|BCL7B_prot|BPI_prot|BSPRY_prot|BST2_prot|C18orf25_prot|C1QBP_prot|C1RL_prot|C4BPA_prot|CAMK2D_prot|CAVIN1_p…	305	67.69002976508908	0.39577922397328735	0.6650072632810722	0.6382905982905983	0.00021027882527731152	0.0004503527632253327	21	Venetoclax	proteomics_wes
1	gbt	AAMDC_prot|ALKBH5_prot|ANXA5_prot|ANXA6_prot|APOBR_prot|ARAP1_prot|ARF6_prot|ARID3A_prot|BCL2_prot|BIRC6_prot|C21orf33_prot|C5AR1_prot|CAMK2D_prot|CAP1_prot|CASP3_prot|CBFB_prot|CBR4_prot|CD300A_prot|CD93_prot|CHM_prot|CNK3/IPCEF1_prot|COL4A3BP_prot|COX7A2L_prot|CRIPT_prot|CTSS_prot|DCP1B_prot|DCTPP1_prot|DDAH2_prot|DDX52_prot|DHRS1_prot|DLAT_prot|DUSP22_prot|EDC3_prot|EPDR1_prot|ERGIC1_prot|FAM1…	109	66.37541047856446	0.419020666627657	0.7239205862391203	0.6184615384615384	2.9115780083497274e-05	0.0007582285649365327	21	Venetoclax	proteomics_wes
0	EN	ABHD10_prot|ACSM3_prot|ADA2_prot|ADAM15_prot|ADAP1_prot|AGAP3_prot|AGMAT_prot|AGPAT3_prot|ALDH1L2_prot|ALKBH3_prot|ANXA2_prot|ANXA5_prot|ANXA6_prot|AOAH_prot|AP1S1_prot|APLP2_prot|APOE_prot|ARIH2_prot|ASS1_prot|BASP1_prot|BCAT1_prot|BET1_prot|BLVRA_prot|BPHL_prot|BPI_prot|C18orf25_prot|C1RL_prot|C1orf109_prot|C4BPA_prot|C7orf43_prot|CAMK2D_prot|CARD9_prot|CARS2_prot|CAVIN2_prot|CCDC86_prot|CCSAP_…	281	69.5962440011595	0.29329115377073256	0.5943239061956425	0.5846153846153846	0.0017312370590066573	0.002147159241684255	22	Venetoclax	proteomics_wes
1	gbt	AAMDC_prot|ALKBH5_prot|ANKRD27_prot|ARAP1_prot|ARHGAP30_prot|ARHGAP9_prot|ATP5S_prot|BAHD1_prot|BCKDHB_prot|BCL2_prot|BLVRA_prot|CAB39_prot|CARD16_prot|CBFA2T2_prot|CBR4_prot|CCDC71_prot|CD300A_prot|CD93_prot|CERS6_prot|CLCC1_prot|COL4A3BP_prot|CORO1A_prot|CRBN_prot|CRIPT_prot|CTSF_prot|CTSS_prot|CXXC1_prot|DCAF1_prot|DDAH2_prot|DENND1A_prot|DNAJC13_prot|EPDR1_prot|FCGRT_prot|FLII_prot|FLOT2_prot…	121	53.46975063455572	0.5828567303446441	0.8162285978309068	0.7369230769230769	6.544350696717e-07	2.6529776249615584e-05	22	Venetoclax	proteomics_wes
0	EN	ABHD10_prot|ACSM3_prot|ADAM15_prot|ADAP1_prot|ADD2_prot|AGAP3_prot|AGMAT_prot|AGPAT3_prot|AHR_prot|ALAS1_prot|ANAPC16_prot|ANP32E_prot|ANPEP_prot|ANXA2_prot|ANXA5_prot|AOAH_prot|AP5S1_prot|APOD_prot|APOL3_prot|ARIH2_prot|ATAD3B_prot|BASP1_prot|BPI_prot|BRI3_prot|BST2_prot|C12orf45_prot|C1RL_prot|CA8_prot|CAMK2D_prot|CAPN2_prot|CARD9_prot|CAVIN2_prot|CD163_prot|CD164_prot|CD34_prot|CD4_prot|CD68_p…	302	64.0274449317674	-0.29575614854599475	0.37333714325806194	0.24923076923076923	0.0660286371186147	0.2295852432198182	23	Venetoclax	proteomics_wes
1	gbt	AAMDC_prot|ALKBH5_prot|ANKRD27_prot|ANKRD44_prot|APOL3_prot|ARAF_prot|ARAP1_prot|ARHGAP30_prot|ARHGAP4_prot|ATG4B_prot|AVL9_prot|BCL2_prot|BDH1_prot|BLVRA_prot|CAMKK2_prot|CARD16_prot|CASP3_prot|CMBL_prot|COL4A3BP_prot|CRIPT_prot|CTSS_prot|CXXC1_prot|DHRS11_prot|DNAJA4_prot|DNMBP_prot|DYNLT1_prot|ENTPD1_prot|EPDR1_prot|EPM2AIP1_prot|ESYT2_prot|EXD2_prot|FCGRT_prot|FLOT1_prot|FLOT2_prot|FXR1_prot|…	95	43.24517627555706	0.4088927593892766	0.6798258152754051	0.6123076923076923	0.0001853681716600026	0.0011407067477000074	23	Venetoclax	proteomics_wes
0	EN	ABHD10_prot|ACADM_prot|ACSM3_prot|ACY3_prot|ADAT1_prot|ADGRG5_prot|AGAP3_prot|AK4_prot|ALG13_prot|ANAPC16_prot|ANXA2_prot|AOAH_prot|AP5S1_prot|APOL3_prot|BANK1_prot|BCAT1_prot|BNIP3L_prot|C18orf25_prot|CAMK2D_prot|CAPN2_prot|CCDC59_prot|CD163_prot|CD164_prot|CD36_prot|CD93_prot|CDKN2C_prot|CHP1_prot|CKAP2_prot|CKB_prot|CLIC2_prot|CORO2A_prot|COX5B_prot|COX6B1_prot|COX7B_prot|CPVL_prot|CRP_prot|CT…	275	70.19473341199102	0.27799781856337336	0.5430418317902694	0.576923076923077	0.005029818792440344	0.002534695788521718	24	Venetoclax	proteomics_wes
1	gbt	AAMDC_prot|ACAD8_prot|ACSS1_prot|AKAP10_prot|ALKBH5_prot|AP2M1_prot|APOL3_prot|ARAP1_prot|ARHGAP30_prot|BCL2_prot|BLVRA_prot|C5orf22_prot|CAMKK2_prot|CAP1_prot|CARD16_prot|CEP97_prot|CHMP7_prot|CHM_prot|COL4A3BP_prot|CTSF_prot|DCTPP1_prot|DDI2_prot|DHRS11_prot|EPDR1_prot|ERGIC1_prot|FAHD2A_prot|FAM120A_prot|FBXO30_prot|FCGRT_prot|GCC2_prot|GFPT1_prot|GIMAP1-GIMAP5_prot|GIMAP8_prot|GTF3C1_prot|HEC…	101	59.73955542529934	0.4770581193925696	0.7464395264098057	0.7076923076923076	1.8287151624613526e-05	7.593268652673267e-05	24	Venetoclax	proteomics_wes
0	EN	AC104809.4_rna|ACOX2_rna|ADAMTS5_rna|ADCY2_rna|ADRA2C_rna|AFAP1_rna|AGXT_rna|AL359195.1_rna|ANXA5_rna|AOX1_rna|AP000525.9_rna|AP001189.4_rna|ATP2C2_rna|AXL_rna|BEX1_rna|BLVRA_rna|C10orf10_rna|C10orf128_rna|C5AR1_rna|C8orf31_rna|CA1_rna|CACNG4_rna|CCR2_rna|CD14_rna|CD1D_rna|CD300E_rna|CD93_rna|CDH4_rna|CETP_rna|CHST15_rna|CLEC1A_rna|CLEC2L_rna|CLEC7A_rna|CTB-36O1.7_rna|CTB-61M7.2_rna|CTD-2314B22.3…	162	60.953047156969255	0.3984181380779527	0.7023903882861404	0.5849802371541503	0.00018654016817757678	0.0033682697642661696	0	Venetoclax	phospho_rna_seq
1	gbt	AAMDC_rna|AC073869.20_rna|AC087380.14_rna|AC108676.1_rna|ADAM15_rna|ADAM22_rna|ADM_rna|AGFG1_rna|AKAP13-S1565s|AL592188.3_rna|ANKRD39_rna|AP000704.5_rna|ARHGAP24_rna|ARMC5_rna|B3GNT1_rna|BBS5_rna|BCL2_rna|C12orf57_rna|C1QTNF3_rna|C3_rna|C6orf52_rna|C9orf72_rna|CASC1_rna|CCDC94_rna|CD14_rna|CD93_rna|CDK6_rna|CHD9_rna|CHST15_rna|CLEC1A_rna|CLEC4A_rna|CLEC4E_rna|CRABP1_rna|CREB3L4_rna|CTC-523E23.1_r…	156	58.75495691214356	0.4410243181669147	0.6790219617364838	0.6185770750988142	0.0003672035797833489	0.0016530408522373193	0	Venetoclax	phospho_rna_seq
0	EN	AC016735.1_rna|AC069363.1_rna|AC104809.4_rna|AGXT_rna|AHSP_rna|AL133493.2_rna|AL589743.1_rna|AL627309.1_rna|ALAS2_rna|ANKRD26P3_rna|AP000525.9_rna|AP001189.4_rna|APP_rna|AQP1_rna|AQP9_rna|AXL_rna|BEGAIN_rna|BEX1_rna|C1QA_rna|C5AR1_rna|C8orf31_rna|CA1_rna|CACNG4_rna|CD14_rna|CD163_rna|CD1D_rna|CD300E_rna|CDH4_rna|CDH5_rna|CEBPD_rna|CHST15_rna|CPNE7_rna|CT45A5_rna|CTB-61M7.2_rna|CTD-2314B22.3_rna|C…	133	62.78423982685343	0.19101419498489425	0.6516305001926402	0.6668548842461888	0.0010180717701657454	0.000700186313596092	1	Venetoclax	phospho_rna_seq
1	gbt	AAMDC_rna|ABI3_rna|AC004987.9_rna|AC009948.5_rna|AC087380.14_rna|AC108676.1_rna|ACTN4_rna|ADAM22_rna|ADCK4_rna|AJUBA_rna|AKAP13-S1565s|AP000704.5_rna|AREL1_rna|ATP5F1P5_rna|B4GALT5_rna|BCL2L11_rna|BCL2_rna|C12orf57_rna|C14orf37_rna|C9orf96_rna|CACHD1_rna|CCDC30_rna|CDK10_rna|CDK6_rna|CENPJ_rna|CETP_rna|CHST15_rna|CLEC1A_rna|CLEC7A_rna|CLIP2_rna|CNR2_rna|COL14A1_rna|COL28A1_rna|COX11_rna|CTPS2_rna…	163	54.253886449375216	0.3959104419242786	0.8329631128591513	0.7154150197628459	1.5020584842071082e-06	0.00018196803363262318	1	Venetoclax	phospho_rna_seq
0	EN	AC091814.2_rna|ADAMTS5_rna|ADCY1_rna|ADRA2C_rna|AFAP1_rna|AGXT_rna|AHSP_rna|AL133493.2_rna|AP001189.4_rna|AQP1_rna|AQP9_rna|ATP2B2_rna|AURKA_rna|AXL_rna|BEGAIN_rna|BEX1_rna|BLVRA_rna|C10orf35_rna|C17orf97_rna|C1QA_rna|C1QL1_rna|C5AR1_rna|C8orf31_rna|CA1_rna|CCDC170_rna|CCL1_rna|CCL2_rna|CCL4L2_rna|CD14_rna|CD1D_rna|CD300E_rna|CD93_rna|CDC25C_rna|CDK1_rna|CES4A_rna|CHGB_rna|CLEC9A_rna|CNNM1_rna|CO…	176	53.9895307280717	0.5114471609119705	0.7308964244628212	0.7278373800112932	0.0001117287920973298	0.00012334699081254796	2	Venetoclax	phospho_rna_seq
1	gbt	AC012487.2_rna|AC087380.14_rna|ADAM22_rna|AGPAT3_rna|AGR2_rna|AKAP13-S1565s|ANKRD11-S1389s|ARHGEF33_rna|ARL6_rna|BCL2_rna|BCLAF1-S648s|C5AR2_rna|C6orf3_rna|C6orf89_rna|C8orf37_rna|CD14_rna|CEBPB_rna|CHST15_rna|CLEC7A_rna|CLHC1_rna|CREB3L4_rna|CTD-2033A16.2_rna|CTD-2619J13.8_rna|CTPS2_rna|DCAF11_rna|DRG1_rna|DSCR9_rna|EIF5A_rna|ELF2-S191s|FAM154B_rna|FCGRT_rna|FGD4_rna|FTLP2_rna|GPATCH8-S653s|GPR1…	130	50.70573527250769	0.5690701228696624	0.7956074355185085	0.7605872388481084	9.577090172144494e-06	3.9761502008679595e-05	2	Venetoclax	phospho_rna_seq
0	EN	AC018738.2_rna|AC091814.2_rna|AC141928.1_rna|ADAMTS2_rna|AGXT_rna|AL354822.1_rna|ALAS2_rna|ALPL_rna|AP000525.9_rna|AP000688.8_rna|AQP1_rna|AQP9_rna|ATP2C2_rna|AXL_rna|BEGAIN_rna|BEX1_rna|C10orf10_rna|C5AR1_rna|C8orf31_rna|CD14_rna|CD1D_rna|CD300E_rna|CD93_rna|CDH5_rna|CHST15_rna|CHST2_rna|CLEC9A_rna|CPNE7_rna|CTB-61M7.2_rna|CTD-2314B22.3_rna|CTSL_rna|DIRC3_rna|DNAH8_rna|DNAJB5_rna|ECE1_rna|EIF1AY…	129	58.648699099111916	0.4255101085584744	0.71214939651872	0.7199322416713722	0.00020089040735620848	0.0001583443270363375	3	Venetoclax	phospho_rna_seq
1	gbt	AAMDC_rna|AC024704.2_rna|ACTR5_rna|ADAM22_rna|ADARB1_rna|ADCK4_rna|AKAP13-S1565s|ALG13_rna|ALKBH2_rna|ANKRD9_rna|AP000704.5_rna|ARHGAP35_rna|ARHGEF33_rna|ARMC9_rna|ATP5J2-PTCD1_rna|ATP8A2_rna|BCL2L11_rna|BCL2_rna|BMS1P5_rna|BOD1L1_rna|BRD1-S18s|C16orf80_rna|C5orf42_rna|C9orf72_rna|CCDC168_rna|CCDC57_rna|CD14_rna|CD1D_rna|CD300E_rna|CDH23_rna|CENPJ_rna|CHST15_rna|CLEC7A_rna|CPNE1_rna|CREB3L4_rna|C…	143	59.5216892888302	0.4082801730903257	0.6968088376776111	0.5979672501411633	0.0003143211394812534	0.0032895168071510575	3	Venetoclax	phospho_rna_seq
0	EN	AC091814.2_rna|ADAM23_rna|ADCY2_rna|AGXT_rna|AL133493.2_rna|ANXA5_rna|AP000525.9_rna|AP000688.8_rna|AP001189.4_rna|ARHGEF11_rna|ARHGEF4_rna|ATP1A4_rna|AVPR1A_rna|AXL_rna|BCL6B_rna|BEGAIN_rna|BEX1_rna|BLVRA_rna|BMP3_rna|C10orf128_rna|C1QA_rna|C1orf61_rna|C3_rna|C8orf31_rna|CA1_rna|CACNG4_rna|CCR2_rna|CD163_rna|CD1D_rna|CD300E_rna|CDH5_rna|CDK1_rna|CEBPD_rna|CES4A_rna|CLEC10A_rna|CLEC2L_rna|CLEC4F_…	177	48.005580120252205	0.5780300826090559	0.7731962201390876	0.7662337662337665	2.450842366786611e-05	3.2132262513138096e-05	4	Venetoclax	phospho_rna_seq
1	gbt	AC009948.5_rna|ACTN4_rna|ADAM22_rna|ADAM8_rna|AKAP13-S1565s|AREL1_rna|ARHGEF10L_rna|ATP6AP1L_rna|BNIP3_rna|BPTF_rna|C1QA_rna|C9orf96_rna|CD14_rna|CD300E_rna|CDK8_rna|CEBPB_rna|CHST15_rna|CLEC1A_rna|CMBL_rna|COTL1_rna|CPHL1P_rna|CSPG4P11_rna|CTB-78O21.1_rna|CTPS2_rna|CTSS_rna|DCAF11_rna|EED_rna|EHBP1_rna|FBXL5_rna|FCGRT_rna|FLOT1_rna|FXYD6_rna|GAMT_rna|GCNT2_rna|GS1-166A23.2_rna|HDAC2-S394s|IFT81_…	128	50.90204951088908	0.5255738877992856	0.7677597607461559	0.7763975155279503	3.0304157044032692e-05	2.1570405888841646e-05	4	Venetoclax	phospho_rna_seq
0	EN	AC018738.2_rna|ADAMTS5_rna|ADARB2_rna|AGXT_rna|ALAS2_rna|ANKRD9_rna|ANO5_rna|ANXA5_rna|AP000525.9_rna|AQP9_rna|BEX1_rna|BLVRA_rna|C10orf35_rna|C5AR1_rna|C8orf31_rna|CACNG4_rna|CD14_rna|CD1D_rna|CD300E_rna|CEBPD_rna|CHST15_rna|CPNE7_rna|CTB-61M7.2_rna|CTD-2314B22.3_rna|CTSL_rna|CXCL5_rna|CYP2S1_rna|CYYR1_rna|DDX43_rna|DEFA3_rna|DPPA4_rna|ECE1_rna|ELN_rna|EPB41L3_rna|F2RL2_rna|F5_rna|FAM50B_rna|FAM…	130	68.77291734225423	0.18212115980410626	0.5561526540548576	0.5405138339920948	0.005855860178071325	0.007749632525023984	5	Venetoclax	phospho_rna_seq
1	gbt	ADAM22_rna|AK2P2_rna|AKAP13-S1565s|APOA1_rna|ARAP3_rna|ARHGAP24_rna|ARMC9_rna|ASAP1_rna|BCL2_rna|C1QA_rna|C5AR2_rna|C9orf72_rna|C9orf85_rna|CASC1_rna|CCDC168_rna|CCDC57_rna|CCT2_rna|CD14_rna|CD1D_rna|CDA_rna|CHN1_rna|CHST15_rna|CILP_rna|CLEC4A_rna|CLEC4D_rna|CLEC4E_rna|CLHC1_rna|CLIP2_rna|CNR2_rna|COTL1_rna|CREB3L4_rna|CTB-31N19.3_rna|CTD-2201E18.5_rna|CTD-2619J13.3_rna|CTD-2619J13.8_rna|CTPS2_rn…	153	68.89416047554933	0.17923486077791173	0.5218371219730054	0.4723320158102767	0.010650081785850312	0.022858637065060545	5	Venetoclax	phospho_rna_seq
0	EN	AC002398.5_rna|AC104809.4_rna|ADAMTS5_rna|AGXT_rna|AHSP_rna|AL133493.2_rna|AL627309.1_rna|ANKRD9_rna|AP000525.9_rna|AP001189.4_rna|AQP1_rna|ARHGEF4_rna|ATP1A4_rna|AXL_rna|B4GALNT4_rna|BEGAIN_rna|BEX1_rna|C10orf10_rna|C21orf90_rna|C5AR1_rna|C8orf31_rna|CCDC170_rna|CCL2_rna|CCR2_rna|CD1D_rna|CD300E_rna|CD93_rna|CDH4_rna|CHAC1_rna|CHST15_rna|CLEC14A_rna|CLEC18A_rna|COL6A2_rna|CPNE7_rna|CT45A1_rna|CT…	151	53.65994765197146	0.5844233678356567	0.7806934613025287	0.7628458498023717	1.8114249114206913e-05	3.653877932077393e-05	6	Venetoclax	phospho_rna_seq
1	gbt	AAMDC_rna|ABI3_rna|AC108676.1_rna|ACTG1_rna|ADAM22_rna|ADCK4_rna|AK9_rna|AKAP13-S1565s|ANKRD28_rna|AP000704.5_rna|APOA1_rna|ARHGEF33_rna|ARL6_rna|ATL1_rna|BCL2_rna|BCLAF1-S648s|BLVRA_rna|C16orf71_rna|C9orf47_rna|CASC1_rna|CD300E_rna|CD93_rna|CDC42EP1_rna|CHST15_rna|COL6A6_rna|CRABP1_rna|CTPS2_rna|CUEDC2_rna|CYP1B1_rna|DCAF11_rna|EHBP1_rna|EIF4G2_rna|EIF5A_rna|ERCC5-S526s|ESYT2_rna|FCGRT_rna|FTLP2…	131	53.09921396531914	0.5930633417662872	0.8446593944915302	0.7526821005081875	7.650744623224692e-07	5.307742527349435e-05	6	Venetoclax	phospho_rna_seq
0	EN	AC008984.2_rna|AC091814.2_rna|ACOX2_rna|ADCY2_rna|AFAP1_rna|AGXT_rna|AOX1_rna|AP000688.8_rna|ARHGEF4_rna|ATP1A4_rna|ATP2C2_rna|AXL_rna|B4GALNT3_rna|B4GALNT4_rna|BEGAIN_rna|BEX1_rna|BMP3_rna|C10orf128_rna|C1QL1_rna|C8orf31_rna|CACNG4_rna|CASQ1_rna|CCDC170_rna|CCL2_rna|CD14_rna|CD163_rna|CD1D_rna|CD300E_rna|CD93_rna|CDH5_rna|CDK1_rna|CLEC14A_rna|CLEC1A_rna|CLEC2L_rna|CLEC9A_rna|CNNM1_rna|CPNE7_rna|…	169	42.9433332617339	0.5706921788425297	0.7995961444004585	0.7357425183512141	8.005473903126606e-06	9.526457164774288e-05	7	Venetoclax	phospho_rna_seq
1	gbt	AAMDC_rna|AC009951.1_rna|AC017104.6_rna|ADAM22_rna|AKAP13-S1565s|ALKBH2_rna|ATL1_rna|BCL2_rna|BCLAF1-S648s|C10orf54_rna|C12orf57_rna|C9orf72_rna|CACHD1_rna|CALML4_rna|CCR2_rna|CD14_rna|CDK10_rna|CEBPB_rna|CHST15_rna|CLEC1A_rna|CREB3L4_rna|CTD-3187F8.15_rna|CUL7_rna|DCAF11_rna|DDX54_rna|DRG1_rna|EIF4E3_rna|ESYT2_rna|FAM20A_rna|FAM212B_rna|FBXO8_rna|FGD4_rna|GRK5_rna|HCG25_rna|HERC2P9_rna|IL11RA_rn…	129	40.62623613965089	0.6157707041440912	0.82268184515219	0.6747600225861097	2.608581693972782e-06	0.0005717248358856962	7	Venetoclax	phospho_rna_seq
0	EN	AC007278.3_rna|AC104809.4_rna|ACOX2_rna|ADRA2C_rna|AGXT_rna|AHSP_rna|AL133493.2_rna|AL627309.1_rna|ANXA5_rna|AP000525.9_rna|ATP2C2_rna|AXL_rna|BEGAIN_rna|BEX1_rna|C17orf97_rna|C5AR1_rna|C8orf31_rna|CA1_rna|CACNG4_rna|CADM1_rna|CD14_rna|CD163_rna|CD1D_rna|CD300E_rna|CDH5_rna|CEBPD_rna|CES4A_rna|CHI3L1_rna|CHST15_rna|CLEC10A_rna|CLEC14A_rna|CLEC1A_rna|CLEC2L_rna|CLEC4E_rna|CLEC9A_rna|CNTNAP3B_rna|C…	157	60.28997851253307	0.4966590634662952	0.7359967724301602	0.7221908526256353	9.446230969945069e-05	0.00014756306307060483	8	Venetoclax	phospho_rna_seq
1	gbt	AAMDC_rna|AC017104.6_rna|ACSS1_rna|ACTR5_rna|ADAM22_rna|AGPAT3_rna|AHCTF1P1_rna|ANKRD39_rna|AP000344.4_rna|ARL6_rna|BBC3_rna|BCL2_rna|BEND5_rna|BX649553.4_rna|CCDC57_rna|CD163_rna|CETP_rna|CHST15_rna|CLEC10A_rna|CLEC7A_rna|CLIP2_rna|COL28A1_rna|COQ10A_rna|CPHL1P_rna|CPNE1_rna|CPXM1_rna|CREB3L4_rna|CRK_rna|DAB1_rna|DHPS_rna|DNMT3A_rna|DRG1_rna|EFHC1_rna|EYA1_rna|FAM198A_rna|FCGRT_rna|FGD4_rna|FGR_…	143	61.93118625234759	0.46888227897602697	0.773912593798465	0.785431959345003	2.3822219663735538e-05	1.487356086271994e-05	8	Venetoclax	phospho_rna_seq
0	EN	AC018738.2_rna|AC069363.1_rna|ADAMTS4_rna|ADCY1_rna|ADCY2_rna|ADRA2C_rna|AGXT_rna|AHSP_rna|AL133493.2_rna|AL589743.1_rna|ANXA5_rna|AP000525.9_rna|AP001189.4_rna|AQP9_rna|ARHGEF11_rna|ARHGEF4_rna|ATP2C2_rna|AXL_rna|BEGAIN_rna|BEX1_rna|C10orf10_rna|C1QA_rna|C3_rna|C8orf31_rna|CA1_rna|CCR2_rna|CD163_rna|CD1D_rna|CD300E_rna|CDH5_rna|CHGB_rna|CLEC1A_rna|CLEC2L_rna|CLEC4F_rna|CLEC9A_rna|COL6A2_rna|CPNE…	158	41.29900831058401	0.6527576765321952	0.8109205000917309	0.813664596273292	4.7063046761289275e-06	4.116058969945515e-06	9	Venetoclax	phospho_rna_seq
1	gbt	AC005037.3_rna|AC006538.1_rna|AC009948.5_rna|AC018804.7_rna|AC018865.5_rna|AC108676.1_rna|AC136289.1_rna|ACTN4_rna|ADAM22_rna|ADARB1_rna|AKAP13-S1565s|AKT2_rna|AL353671.3_rna|AP000704.5_rna|APOLD1_rna|ARHGEF33_rna|ARL6_rna|ATP6V0A2_rna|BCL2_rna|BEGAIN_rna|BMS1P5_rna|C19orf82_rna|CACHD1_rna|CASC1_rna|CCDC141_rna|CCR2_rna|CD14_rna|CD40_rna|CDC42EP3_rna|CDK6_rna|CDK8_rna|CETP_rna|CHST15_rna|CLEC1A_r…	158	44.45448839765668	0.597667940840481	0.8076739857451961	0.7933370976849238	5.4997923238180895e-06	1.0587514645181699e-05	9	Venetoclax	phospho_rna_seq
0	EN	AC010980.2_rna|ADAMTS2_rna|ADCY2_rna|AGXT_rna|AL133493.2_rna|AL589743.1_rna|ANKRD18A_rna|ANXA5_rna|AP000525.9_rna|AP000688.8_rna|AP000783.1_rna|AP001189.4_rna|AQP9_rna|AXL_rna|BCL6B_rna|BEGAIN_rna|BEX1_rna|BLVRA_rna|C10orf35_rna|C3_rna|C8orf31_rna|CA1_rna|CACNA2D3_rna|CACNG4_rna|CCR2_rna|CD1D_rna|CD300E_rna|CEBPD_rna|CELA1_rna|CES4A_rna|CLEC10A_rna|CLEC14A_rna|CLEC1A_rna|CLEC1B_rna|CLEC2L_rna|CLE…	162	55.60512317328857	0.5085895641699789	0.7219996233869085	0.7193675889328064	0.00010045251548663967	0.00010947518161304466	10	Venetoclax	phospho_rna_seq
1	gbt	ABI3_rna|AC017104.6_rna|AC108004.3_rna|ADAM22_rna|ANGEL1_rna|AP000704.5_rna|ARHGEF33_rna|ATG9A_rna|BCL2_rna|BCL7A_rna|BMS1P5_rna|C1QA_rna|CCR2_rna|CD14_rna|CD1D_rna|CD300E_rna|CHD3_rna|CREB3L4_rna|CTC-498J12.3_rna|CTPS2_rna|CTSH_rna|DCAF11_rna|DDX54_rna|DHX9_rna|DISP2_rna|ELF2-S191s|ESYT2_rna|FAIM_rna|FAM20A_rna|FCGRT_rna|FKBP4_rna|FOLR2_rna|GSDMB_rna|HEATR5B_rna|HERC2P5_rna|HOOK2_rna|HSPBAP1_rna…	134	55.79681273854043	0.5051956100178276	0.8279914975243923	0.8290513833992096	1.0797925444637127e-06	1.0169680365766296e-06	10	Venetoclax	phospho_rna_seq
0	EN	AC018738.2_rna|AC091814.2_rna|ACOX2_rna|ADCY1_rna|ADRB1_rna|AGXT_rna|AHSP_rna|AL627309.1_rna|AP001189.4_rna|AQP1_rna|AXL_rna|BEGAIN_rna|BEX1_rna|BLVRA_rna|C1QA_rna|C3_rna|C5AR1_rna|C8orf31_rna|CA1_rna|CCR2_rna|CD163_rna|CD1D_rna|CD300E_rna|CD93_rna|CDK1_rna|CHGB_rna|CHST15_rna|CKAP4_rna|COL15A1_rna|CPNE7_rna|CRY1_rna|CT45A5_rna|CTB-61M7.2_rna|CTD-2314B22.3_rna|CTD-3064H18.4_rna|CTSL_rna|CXCL5_rna…	146	58.35280152701562	0.36988738639135577	0.6252095132156283	0.6849237718802937	0.0018623212735117624	0.00043664957319991266	11	Venetoclax	phospho_rna_seq
1	gbt	AC004987.9_rna|ADAM22_rna|AGAP10_rna|AK9_rna|AKAP13-S1565s|ANKRD54_rna|AP000704.5_rna|ARHGEF33_rna|BMS1P5_rna|C10orf25_rna|C12orf57_rna|C5AR1_rna|C6orf3_rna|CD14_rna|CD226_rna|CD93_rna|CDK6_rna|CFL1P1_rna|CHST15_rna|CLEC7A_rna|CNOT10_rna|COL6A6_rna|CPB2-AS1_rna|CTPS2_rna|DPY19L2_rna|ECE1_rna|EFHC1_rna|ESYT2_rna|FBF1_rna|FCGRT_rna|GATA3_rna|GNAS_rna|GPBAR1_rna|GPR137C_rna|GPRASP2_rna|GTPBP6_rna|GU…	142	57.42566310834854	0.38975140503936956	0.6340634840862658	0.5979672501411633	0.0015303968697997683	0.0032895168071510575	11	Venetoclax	phospho_rna_seq
0	EN	AC018738.2_rna|AC104809.4_rna|AC141928.1_rna|ACOX2_rna|ADRA2C_rna|AGXT_rna|ANXA5_rna|AP001189.4_rna|AQP9_rna|ATP2C2_rna|B4GALNT4_rna|BEGAIN_rna|BEX1_rna|C10orf10_rna|C1QA_rna|C8orf31_rna|CA6_rna|CALN1_rna|CCDC170_rna|CCR2_rna|CD1D_rna|CD300E_rna|CD93_rna|CDH5_rna|CES4A_rna|CHI3L1_rna|CLEC10A_rna|CLEC2L_rna|CLEC7A_rna|CLEC9A_rna|COL6A2_rna|CPNE7_rna|CSF3_rna|CT45A1_rna|CT45A5_rna|CTB-61M7.2_rna|CT…	158	55.92357387815992	0.5886791711746349	0.7710451247777941	0.7368718238283457	2.667391627575559e-05	9.174588774353496e-05	12	Venetoclax	phospho_rna_seq
1	gbt	AAMDC_rna|AC012487.2_rna|AC087380.14_rna|ACIN1_rna|AGFG1_rna|AKAP13-S1565s|ALKBH2_rna|ARHGAP24_rna|ARL6_rna|B3GNT1_rna|BCL2_rna|C17orf70_rna|C5AR2_rna|C9orf114_rna|CASC1_rna|CCDC180_rna|CCT2_rna|CDC25B_rna|CEBPB_rna|CHST15_rna|CLDN4_rna|COTL1_rna|CTC-498J12.3_rna|CTD-2033A16.2_rna|CTD-2619J13.8_rna|DNMT3A_rna|DPF1_rna|DSCR9_rna|ESYT2_rna|FAHD2B_rna|FAM115A_rna|FANK1_rna|FBXO18_rna|FCGRT_rna|FLOT1…	128	64.69570334968431	0.4495197475484928	0.7389303656656854	0.6871823828345569	8.562159941760072e-05	0.0004106803574022344	12	Venetoclax	phospho_rna_seq
0	EN	AC104809.4_rna|AGXT_rna|AHSP_rna|AL354822.1_rna|ALAS2_rna|ANXA5_rna|AP000525.9_rna|ARHGAP32_rna|ATP1A4_rna|ATP2C2_rna|AXL_rna|B3GALT2_rna|B4GALNT4_rna|BCL6B_rna|BEGAIN_rna|BEX1_rna|C17orf97_rna|C1orf61_rna|C5AR1_rna|C8orf31_rna|CA1_rna|CACNG4_rna|CADM1_rna|CCNE1_rna|CD14_rna|CD163_rna|CD1D_rna|CD300E_rna|CDC25C_rna|CDH5_rna|CEBPD_rna|CLEC1A_rna|CLEC4F_rna|CLEC9A_rna|CNTNAP3B_rna|CPNE7_rna|CT45A1_…	141	48.7890160257671	0.5016391169777976	0.7641637187036701	0.805759457933371	3.476572992181745e-05	6.020924577066402e-06	13	Venetoclax	phospho_rna_seq
1	gbt	ADAM22_rna|AGPAT3_rna|AK9_rna|AKAP13-S1565s|ANKRD9_rna|AREL1_rna|ASAH1_rna|BCL2_rna|BCL7A_rna|BX649553.4_rna|C12orf57_rna|C14orf37_rna|C19orf82_rna|CCDC141_rna|CEBPB_rna|CHST15_rna|CLEC7A_rna|COL28A1_rna|COX11_rna|CTA-221G9.10_rna|DNMT3A_rna|DRG1_rna|EHBP1_rna|ERCC5-S526s|ESYT2_rna|FBXO38_rna|FGD4_rna|FLOT1_rna|FMR1_rna|GOLGA2P7_rna|GPBAR1_rna|GPC6_rna|GPT2_rna|GTPBP6_rna|HACE1_rna|HCG27_rna|HHAT…	126	49.853284298896185	0.4796598029043092	0.7162338319575803	0.6984754376058724	0.00017747275778263747	0.00029979361274913715	13	Venetoclax	phospho_rna_seq
0	EN	AC016735.1_rna|AC091814.2_rna|AC104809.4_rna|AGXT_rna|AL133493.2_rna|AL589743.1_rna|ANXA5_rna|AP000525.9_rna|AP001189.4_rna|AQP1_rna|AQP9_rna|ARHGEF11_rna|ASGR2_rna|ATP2C2_rna|AXL_rna|BEGAIN_rna|BEX4_rna|C10orf128_rna|C10orf35_rna|C8orf31_rna|CCDC170_rna|CCR2_rna|CD14_rna|CD163_rna|CD1D_rna|CD200R1_rna|CD300E_rna|CDH4_rna|CHAC1_rna|CLEC14A_rna|CNNM1_rna|CPNE7_rna|CTD-2314B22.3_rna|CTD-3064H18.4_r…	134	55.89474737548963	0.5087810264113591	0.7281316498592055	0.5629587803500848	0.000122185604539947	0.006376012934248836	14	Venetoclax	phospho_rna_seq
1	gbt	AC017104.6_rna|ADAM22_rna|ADC_rna|AKAP13-S1565s|APTX-S132s|ARAP3_rna|AREL1_rna|ARHGEF33_rna|BCL2_rna|BCL7A_rna|C19orf52_rna|C9orf72_rna|C9orf78-S261s|CAPZA1_rna|CARD16_rna|CASC2_rna|CCR2_rna|CD14_rna|CD1D_rna|CD300E_rna|CDC42EP1_rna|CDKN2AIPNL_rna|CETP_rna|CHST15_rna|CLEC1A_rna|CLEC4E_rna|CLIP2_rna|COL28A1_rna|COL4A3BP_rna|COMMD7_rna|COX11P1_rna|CRABP1_rna|CSPG4P11_rna|CTA-134P22.2_rna|DNAH2_rna|…	131	54.5974599074492	0.5313182809806584	0.8149650770028701	0.6702428006775834	3.859851894443767e-06	0.0006423942573462527	14	Venetoclax	phospho_rna_seq
0	EN	AC018738.2_rna|AC104809.4_rna|AFAP1_rna|AGXT_rna|ANK2_rna|ANXA5_rna|AP000688.8_rna|BEGAIN_rna|BEX1_rna|BLVRA_rna|C1QA_rna|C5AR1_rna|C8orf31_rna|CALN1_rna|CCDC170_rna|CD14_rna|CD163_rna|CD300E_rna|CD93_rna|CDH4_rna|CORO2A_rna|CPNE7_rna|CSF3_rna|CT45A5_rna|CTB-61M7.2_rna|CTD-2357A8.3_rna|CTD-3064H18.4_rna|CTSL_rna|CYYR1_rna|DES_rna|DIRC3_rna|DNALI1_rna|ECE1_rna|ELANE_rna|ELN_rna|EPN2_rna|FAM26E_rna…	132	64.29916467048308	0.42906587997823253	0.6557317601639845	0.6284584980237155	0.0006813713793953786	0.001320263288091795	15	Venetoclax	phospho_rna_seq
1	gbt	AC004987.9_rna|AC011515.2_rna|AC017104.6_rna|ACTG1_rna|ADAM15_rna|AGFG1_rna|ALKBH2_rna|ANKRD23_rna|ANKRD27_rna|ARHGAP24_rna|ARHGEF33_rna|BCL2_rna|BLVRA_rna|BMS1P5_rna|BRD1-S18s|C1QA_rna|C8orf37_rna|CASC1_rna|CCDC81_rna|CCDC94_rna|CDIP1_rna|CHST15_rna|CLEC7A_rna|CTA-134P22.2_rna|CTC-498J12.3_rna|CTD-2619J13.8_rna|CTD-3088G3.8_rna|CTPS2_rna|CYTH2_rna|DCAF11_rna|DENND6A-S127s|DESI1_rna|DPY19L4_rna|E…	151	65.5648228808293	0.4063682500444339	0.691350361578424	0.7025691699604744	0.00025885182878294114	0.00018553117065647626	15	Venetoclax	phospho_rna_seq
0	EN	AC069363.1_rna|AC091814.2_rna|AC141928.1_rna|ADAMTS5_rna|ADRA2C_rna|AGXT_rna|AHSP_rna|AL133493.2_rna|AL627309.1_rna|ANXA5_rna|AP000525.9_rna|AP000783.1_rna|AP001189.4_rna|ARHGEF11_rna|ARHGEF4_rna|ATP2C2_rna|AXL_rna|BASP1_rna|BEGAIN_rna|BEX1_rna|BMP3_rna|C5AR1_rna|C8orf31_rna|CA1_rna|CACNG4_rna|CCL4L2_rna|CD1D_rna|CD300E_rna|CD93_rna|CDH5_rna|CEBPD_rna|CES4A_rna|CHST15_rna|CLEC10A_rna|CLEC2L_rna|C…	170	57.73413375669937	0.5618782763075718	0.7601998549072562	0.7391304347826088	4.033846396346372e-05	8.504578431005562e-05	16	Venetoclax	phospho_rna_seq
1	gbt	AAMDC_rna|AC004453.8_rna|AC017104.6_rna|AKAP13-S1565s|AL592188.3_rna|ALDH18A1_rna|ANKRD39_rna|AP000704.5_rna|AP001412.1_rna|ATXN7L3B_rna|BCL2_rna|BEGAIN_rna|C10orf25_rna|C19orf82_rna|C6orf52_rna|CCNE1_rna|CCT7_rna|CDCA2_rna|CDK6_rna|CEBPB_rna|CHST15_rna|CLEC1A_rna|CMIP_rna|COTL1_rna|COX11_rna|CREB3L4_rna|CTA-221G9.10_rna|CTSS_rna|DCAF11_rna|DHX8_rna|DTX2_rna|ERCC5-S526s|ESYT1_rna|FAHD2A_rna|FAM19…	129	62.890969398087826	0.48011647195236873	0.7783567704938187	0.7752682100508189	1.9928539823821606e-05	2.2569555621554774e-05	16	Venetoclax	phospho_rna_seq
0	EN	AC018738.2_rna|AC091814.2_rna|AC104809.4_rna|ACOX2_rna|AGXT_rna|AHSP_rna|AL354822.1_rna|ALAS2_rna|AP001189.4_rna|AQP9_rna|AXL_rna|BEGAIN_rna|BEND2_rna|BEX1_rna|BLVRA_rna|C10orf35_rna|C17orf97_rna|C21orf90_rna|C5AR1_rna|C8orf31_rna|CA1_rna|CCDC170_rna|CCR2_rna|CD101_rna|CD14_rna|CD1D_rna|CD300E_rna|CD93_rna|CKAP4_rna|CLEC9A_rna|CRY1_rna|CT45A5_rna|CTB-36O1.7_rna|CTB-61M7.2_rna|CTD-2314B22.3_rna|CT…	162	59.76337141157547	0.37656087536719995	0.6324813050194195	0.5979672501411633	0.001585721371321873	0.0032895168071510575	17	Venetoclax	phospho_rna_seq
1	gbt	ADAM15_rna|ADAM22_rna|AGPAT9_rna|ALG1L13P_rna|AP000266.7_rna|AP000704.5_rna|AREL1_rna|ARHGAP24_rna|ARHGAP30-S709s|BBS5_rna|BCL2_rna|C5AR2_rna|CASP6_rna|CD14_rna|CD1D_rna|CD300E_rna|CD40LG_rna|CDA_rna|CEP70_rna|CHST15_rna|CLEC1A_rna|CNTN1_rna|COTL1_rna|CPT1B_rna|CREB3L3_rna|CREB3L4_rna|CTB-102L5.7_rna|CTD-2033A16.2_rna|CUEDC2_rna|DCAF11_rna|DNAJC12_rna|DPF1_rna|DSCR9_rna|DUSP19_rna|EXTL3-AS1_rna|F…	146	58.77918459145123	0.3969254670643749	0.6433887353754598	0.6036137775268211	0.0012364592626596647	0.0029357159706802837	17	Venetoclax	phospho_rna_seq
0	EN	AFAP1_rna|AGXT_rna|AJAP1_rna|AL133493.2_rna|AL589743.1_rna|ANXA5_rna|AP000525.9_rna|AP000688.8_rna|AP001189.4_rna|AQP1_rna|AQP9_rna|ARHGEF4_rna|ATP2C2_rna|AXL_rna|BEGAIN_rna|BEX1_rna|C10orf10_rna|C1QA_rna|C8orf31_rna|CA1_rna|CA6_rna|CCR2_rna|CD14_rna|CD163_rna|CD1D_rna|CD300E_rna|CHIT1_rna|CHST15_rna|CLEC14A_rna|CLEC1A_rna|CLEC9A_rna|CNN3_rna|COL6A1_rna|CPNE7_rna|CTB-61M7.2_rna|CTD-2314B22.3_rna|…	154	64.24728941240203	0.0673536409133666	0.5999964021376805	0.5957086391869001	0.003158469503605846	0.0034407178486192216	18	Venetoclax	phospho_rna_seq
1	gbt	AC083799.1_rna|AC087380.14_rna|ACBD6_rna|ADAM22_rna|AGPAT3_rna|ALOX12B_rna|AP004290.1_rna|AP5B1_rna|AREL1_rna|ARMC9_rna|BCL2L11_rna|BCL2_rna|BCL7A_rna|BLOC1S3_rna|C11orf31_rna|C1QA_rna|C9orf72_rna|CACHD1_rna|CCDC168_rna|CCDC81_rna|CD14_rna|CD163_rna|CEBPB_rna|CENPT_rna|CEP70_rna|CHST15_rna|CLEC1A_rna|CNOT10_rna|CRNDE_rna|CTA-221G9.10_rna|CTC-425O23.2_rna|CTD-2619J13.8_rna|CTSW_rna|DAB1_rna|DRG1_r…	140	43.96456176612662	0.5632701493842349	0.764009930319803	0.6589497459062676	3.496868594219119e-05	0.0008525774283002159	18	Venetoclax	phospho_rna_seq
0	EN	AC069363.1_rna|AC104809.4_rna|ADCY2_rna|ADRA2C_rna|AGXT_rna|AHSP_rna|AL133493.2_rna|AL354822.1_rna|AL589743.1_rna|AL627309.1_rna|ALAS2_rna|ANKRD26P3_rna|ANXA5_rna|AOX1_rna|AP000525.9_rna|AP001189.4_rna|AQP9_rna|AXL_rna|B4GALNT4_rna|BEGAIN_rna|BEX1_rna|C1QA_rna|C3_rna|C8orf31_rna|CA1_rna|CACNG4_rna|CALCRL_rna|CALN1_rna|CD109_rna|CD14_rna|CD163_rna|CD1D_rna|CD300E_rna|CDH5_rna|CHGB_rna|CLEC2L_rna|C…	165	52.6649166509934	0.5174024578122226	0.7379169559522296	0.7199322416713722	8.859062411288699e-05	0.0001583443270363375	19	Venetoclax	phospho_rna_seq
1	gbt	AACS_rna|ABI3_rna|ADAM22_rna|ADAMTS13_rna|ADARB1_rna|ADCK4_rna|AKAP13-S1565s|AP000704.5_rna|APRT_rna|ARHGEF33_rna|ATG10_rna|BCL2_rna|BMS1P5_rna|BNIP3_rna|BRF1-S553s|C12orf57_rna|C14orf37_rna|C1QA_rna|CARHSP1-S41s|CCDC57_rna|CHST15_rna|CLEC1A_rna|CLEC7A_rna|COL8A2_rna|COMMD7_rna|CPNE1_rna|CRABP1_rna|CSPG4P11_rna|CTD-2619J13.8_rna|CTD-3051D23.1_rna|CUEDC1_rna|EFCAB6_rna|EHBP1_rna|EPS15-T777t|ESYT2_…	138	50.009573764842614	0.5648403593380305	0.796425387919134	0.7368718238283457	9.234383718116014e-06	9.174588774353496e-05	19	Venetoclax	phospho_rna_seq
0	EN	AC018738.2_rna|ACOX2_rna|ADCY2_rna|AGXT_rna|AJAP1_rna|AL133493.2_rna|ALAS2_rna|ANXA5_rna|AP000688.8_rna|AP001189.4_rna|ARAP3_rna|ARHGEF4_rna|ATP1A4_rna|AXL_rna|BEGAIN_rna|BEX1_rna|BLVRA_rna|BMP3_rna|C1QL1_rna|C3_rna|C5AR1_rna|C8orf31_rna|CA1_rna|CASQ1_rna|CCDC170_rna|CD14_rna|CD1D_rna|CD300E_rna|CDK1_rna|CHST15_rna|CLEC2L_rna|CLEC4F_rna|CLEC9A_rna|CPNE7_rna|CSF3_rna|CT45A5_rna|CTB-61M7.2_rna|CTD-…	151	63.16396846445359	0.4872199183036372	0.7054983581395384	0.6798418972332015	0.0001696616395243359	0.0003589441064033424	20	Venetoclax	phospho_rna_seq
1	gbt	AAMDC_rna|ABCA2_rna|AC009948.5_rna|AC087380.14_rna|ADAM22_rna|ADARB1_rna|AKAP13-S1565s|AP000704.5_rna|ARAP3_rna|ARHGAP24_rna|ARMC9_rna|ATL1_rna|BCL2_rna|C10orf25_rna|C11orf74_rna|CAPRIN2_rna|CCDC120_rna|CCDC141_rna|CCR2_rna|CD14_rna|CD40LG_rna|CDK10_rna|CHD3_rna|CHST15_rna|CLEC4A_rna|CLEC7A_rna|CLIP2_rna|CPXM1_rna|CRYBB1_rna|CTB-31N19.3_rna|CTD-2545M3.8_rna|CTD-2619J13.8_rna|CTPS2_rna|CXCL16_rna|…	146	60.49799931220829	0.5295923710459516	0.8244910308481475	0.7460474308300395	1.3124811526942963e-06	4.368973364657278e-05	20	Venetoclax	phospho_rna_seq
0	EN	AC006942.4_rna|AC018738.2_rna|AC141928.1_rna|ADAMTS3_rna|ADAMTS5_rna|AGXT_rna|AL133493.2_rna|AL589743.1_rna|AL627309.1_rna|ANO1_rna|AP000525.9_rna|AQP9_rna|ASB9_rna|AXL_rna|B4GALNT4_rna|BEGAIN_rna|BEX1_rna|C3_rna|C5AR1_rna|C8orf31_rna|CC2D2A_rna|CCL1_rna|CCL4L2_rna|CD14_rna|CD163_rna|CD300E_rna|CDH4_rna|CDH5_rna|CEACAM3_rna|CHST15_rna|CLEC14A_rna|CLEC1A_rna|CLEC2L_rna|CLEC4E_rna|CLEC7A_rna|COL6A1…	144	64.28300718037967	0.2505119295020891	0.5889647611546489	0.6024844720496896	0.003927283588470958	0.003003792552442446	21	Venetoclax	phospho_rna_seq
1	gbt	ADAM22_rna|ADAMTS13_rna|AGPAT3_rna|APOA1_rna|ARHGAP24_rna|ARMC9_rna|ASTE1_rna|ATG9A_rna|BAD-S134s|BCL2A1_rna|BCL2_rna|BLOC1S3_rna|BOD1L1_rna|C5AR2_rna|CACHD1_rna|CD14_rna|CD1D_rna|CD300E_rna|CDC16_rna|CDK10_rna|CENPT_rna|CHN1_rna|CHST15_rna|CLEC7A_rna|CRABP1_rna|CTD-2554C21.1_rna|DCAF11_rna|DDX50_rna|DHX8_rna|FAM107B_rna|FAM198A_rna|FCGRT_rna|FGD4_rna|FGR_rna|FLOT1_rna|GAMT_rna|GPT2_rna|GRK5_rna|…	146	56.825258012107625	0.41432702151911005	0.6550732653672857	0.5686053077357426	0.0009371068623476246	0.005758193399927281	21	Venetoclax	phospho_rna_seq
0	EN	ADCY1_rna|AFAP1_rna|AGXT_rna|AHSP_rna|AL133493.2_rna|AL627309.1_rna|AP000525.9_rna|AP001189.4_rna|AQP1_rna|AQP9_rna|ATP2C2_rna|AXL_rna|BEGAIN_rna|BEX1_rna|C10orf35_rna|C1QA_rna|C5AR1_rna|C8orf31_rna|CA1_rna|CCR2_rna|CD14_rna|CD163_rna|CD1D_rna|CD300E_rna|CD93_rna|CDH4_rna|CDH5_rna|CHGB_rna|CHST15_rna|CNN3_rna|CNNM1_rna|CPNE7_rna|CTB-36O1.7_rna|CTB-61M7.2_rna|CTD-2006C1.6_rna|CTD-2314B22.3_rna|CTD…	155	44.99527780318178	0.5170823910318887	0.7628969296579848	0.7831733483907399	3.64686144696948e-05	1.634857454961189e-05	22	Venetoclax	phospho_rna_seq
1	gbt	ABI3_rna|AC009948.5_rna|ADAM22_rna|ADAM9_rna|AGFG1_rna|AJUBA_rna|AK9_rna|AP000704.5_rna|AREL1_rna|ATL1_rna|ATP6V1G2_rna|AVEN_rna|BAZ2B-T1283t|BCL2_rna|BMS1P5_rna|CAMK2D_rna|CD14_rna|CD163_rna|CD1D_rna|CD300E_rna|CDC16_rna|CDK8_rna|CHST15_rna|CLEC1A_rna|COTL1_rna|CRK_rna|CTD-2054N24.2_rna|CTD-3051D23.1_rna|CTPS2_rna|DCAF11_rna|DERL3_rna|DRG1_rna|ESYT2_rna|EXTL3-AS1_rna|FAHD2B_rna|FGD4_rna|FLOT1_rn…	152	43.04347058333225	0.5580697510557242	0.7850892196964498	0.811405985319029	1.5089591734626285e-05	4.5967556538512306e-06	22	Venetoclax	phospho_rna_seq
0	EN	AC091814.2_rna|AC104809.4_rna|ACOX2_rna|AFAP1_rna|AGXT_rna|ANXA5_rna|AP001189.4_rna|ARHGEF11_rna|ATP2C2_rna|AXL_rna|BEGAIN_rna|BEX1_rna|BLVRA_rna|C10orf128_rna|C1orf61_rna|C4BPB_rna|C8orf31_rna|CA1_rna|CACNG4_rna|CCR2_rna|CD14_rna|CD1D_rna|CD300E_rna|CD93_rna|CDH5_rna|CDK1_rna|CLEC18A_rna|CLEC2L_rna|CT45A1_rna|CTD-2314B22.3_rna|CTD-3064H18.4_rna|CXCL5_rna|CYP4F12_rna|ECE1_rna|ELN_rna|EPB41L3_rna|…	154	60.904663374982604	0.49444832365625146	0.7360046306505732	0.7413890457368719	9.443760799833212e-05	7.877505895290199e-05	23	Venetoclax	phospho_rna_seq
1	gbt	AC108004.3_rna|ADAMTS13_rna|AKAP13-S1565s|AQPEP_rna|ARHGAP12_rna|ARHGAP30-S709s|ARHGEF10L_rna|ARL6_rna|ASPHD1_rna|BCL2L11_rna|BCL2_rna|BDH2_rna|BIK_rna|BLVRA_rna|BRWD1_rna|C12orf57_rna|C3orf58_rna|C8orf37_rna|CAMK2D_rna|CASC15_rna|CCDC86-S18s|CCT2_rna|CD14_rna|CDC42EP1_rna|CHST15_rna|CLEC1A_rna|CLIP2_rna|COX11_rna|CREB3L4_rna|CRELD2_rna|CTB-83J4.2_rna|CTC-498J12.3_rna|CUEDC1_rna|CXCL16_rna|DCAF11…	152	64.03235364327728	0.44119100075535167	0.7476246267474328	0.7605872388481084	6.350256626299425e-05	3.9761502008679595e-05	23	Venetoclax	phospho_rna_seq
0	EN	AC069363.1_rna|AC091814.2_rna|ADAMTS5_rna|ADCY2_rna|AFAP1_rna|AGXT_rna|AHSP_rna|AL133493.2_rna|AL354822.1_rna|ANKRD26P3_rna|ANXA5_rna|AP001189.4_rna|AQP9_rna|ARHGEF4_rna|ATP2C2_rna|AXL_rna|B4GALNT4_rna|BCAR1_rna|BEGAIN_rna|BEX1_rna|BLVRA_rna|C10orf128_rna|C10orf35_rna|C1QA_rna|C8orf31_rna|CA1_rna|CACNG4_rna|CCR2_rna|CD14_rna|CD1D_rna|CD300E_rna|CD93_rna|CDH4_rna|CDH5_rna|CES4A_rna|CLEC10A_rna|CLE…	153	46.5565678424508	0.48306473880056156	0.7718010472005479	0.6329757199322417	2.5894609954137437e-05	0.0015682538131232184	24	Venetoclax	phospho_rna_seq
1	gbt	AAMDC_rna|AC022201.5_rna|ACTG1_rna|ADAM22_rna|ADARB1_rna|AGPAT9_rna|AKAP13-S1565s|ALOX12B_rna|ANKRD9_rna|AP000344.4_rna|AP000704.5_rna|APOOP5_rna|ATXN10_rna|BCL2_rna|C11orf57_rna|C12orf57_rna|C17orf70_rna|C1QTNF9B-AS1_rna|C5AR2_rna|CD14_rna|CD1D_rna|CD300E_rna|CD6_rna|CDK6_rna|CHST15_rna|CMIP_rna|CNR2_rna|CREB3L4_rna|CSPG4P11_rna|CTD-2033A16.2_rna|CTSS_rna|DHPS_rna|DHX8_rna|DRG1_rna|EIF5A_rna|ESY…	125	40.86625482544422	0.6017058555231551	0.9170167418414937	0.8498023715415021	1.9775189448503508e-09	5.587908577536154e-07	24	Venetoclax	phospho_rna_seq
0	EN	ABLIM1-S452s|ADD3-S681s|ADD3-S683s|AGFG1-S362s|AGPS-S65s|AHDC1-T1401tS1403s|AHNAK-S135s|AHNAK-S212sS216s|AHNAK-S379s|AHNAK-S5310s|AHNAK-S570s|AIF1-S53s|AKAP13-S1876s|ARFGEF1-S1569s|ARHGAP35-S1179s|ARHGAP45-S646s|ARHGAP9-T354t|ARPP19-S81s|ATAD2-S41s|BCLAF1-S319s|BCLAF1-S760s|BIN1-S296sS298s|C17orf49-S70s|CAMK2D-T287t|CAMKK2-S495s|CANX-S583s|CARMIL1-S968s|CBX3-S93s|CBX5-S92s|CCAR1-S697s|CDK13-S383s…	245	64.91568974869895	0.22653562467479116	0.5896857702047086	0.5801709401709401	0.0015224047691530212	0.0018904478450293284	0	Venetoclax	phospho_wes
1	gbt	AKAP13-S1565s|ARFGEF1-S1569s|ARHGAP30-S709s|ASAP1-S1041s|ATL1-S10s|BCL11A-S86s|BIN2-S443s|C9orf78-S261s|CBX1-S91s|CBX4-T417t|CCDC86-S113s|CDK14-S95s|CHD4-S274s|CLN3-S12sS14s|CRTC2-S624s|CTDP1-S740s|DDX20-T552t|DIDO1-S1038s|DPF2-S294s|EPS15-S324s|EPS15-S796s|ERCC5-S526s|EVI2B-S268s|FAM53C-S122s|FLNA-S1459s|G6PD-Y401y|GAS2L1-S352s|GFI1-S20s|GP1BB-S191s|HIRIP3-S223sS227s|HSH2D-S298s|IQSEC1-S498s|KAT…	82	51.073935437848746	0.5212160207593093	0.763346074722413	0.7668376068376067	5.737472472893275e-06	4.895733704163616e-06	0	Venetoclax	phospho_wes
0	EN	ABLIM1-S452s|AFF4-S836s|AGFG1-S362s|AGFG1-T177tS181s|AGPS-S65s|AHNAK-S135s|AHNAK-S570s|AHNAK-S93s|AHNAK-T4100t|AIF1-S53s|AKAP11-T1100t|AKAP13-S1565s|AKAP13-S1876s|AKAP13-S650s|ANXA1-S37s|ARFGEF1-S1569s|ARHGAP4-S84s|ARHGAP4-S906s|ARHGAP9-T354t|BCLAF1-S222s|BCLAF1-S319s|BCLAF1-S690s|BEND5-S361s|BIN1-S296sS298s|C17orf49-S70s|C17orf49-S84s|CAMK2D-T287t|CAMKK2-S495s|CARMIL1-S968s|CBL-S486s|CBX5-S92s|C…	237	63.65077272620778	0.4842738654381149	0.71688212729731	0.7203418803418803	3.781853972658536e-05	3.328866460467732e-05	1	Venetoclax	phospho_wes
1	gbt	ADNP-S608s|AGFG1-S362s|AHDC1-S1187s|AHDC1-T1401tS1403s|AKAP13-S1565s|AKAP13-S650s|APTX-S132s|ARFGEF1-S1569s|ARHGAP30-S709s|ATM-S1981s|BAD-S134s|BCLAF1-S512s|C16orf54-T116t|C9orf78-S261s|CDK14-S95s|CHD4-S274s|CRTC2-S624s|CTDP1-S740s|DENND4C-S989s|DIDO1-S1038s|DKC1-S455sT458t|DOK1-S269s|DPF2-S294s|ENO1-Y44y|ERCC5-S526s|FLNA-S1459s|FMNL1-S184s|FOXK1-S441sS445s|FOXK2-S373s|GTF2I-S412s|HDGFL2-S366sS36…	82	65.40256174440985	0.4554957196132515	0.7858635357982106	0.747008547008547	1.9615596207578917e-06	1.165163880331543e-05	1	Venetoclax	phospho_wes
0	EN	ABLIM1-S452s|ADD3-S683s|AGFG1-S362s|AGFG1-T177tS181s|AHNAK-S135s|AHNAK-S379s|AHNAK-S5310s|AHNAK-S5763s|AHNAK-T4100t|AHNAK-T4766t|AIF1-S53s|AKAP13-S1565s|AKAP13-S1602s|AKAP13-S1876s|AKAP13-S1932s|ARFGAP2-S432s|ARFGEF1-S1569s|ARHGAP4-S84s|ARHGAP4-S906s|ARHGAP45-S646s|ARHGAP9-T354t|ARHGEF1-S410s|ARHGEF2-S217s|ASAP1-S839sS843s|ATAD2-S41s|BCLAF1-S222s|BCLAF1-S319s|BCLAF1-S690s|BCLAF1-S760s|BCLAF1-S884…	237	63.09019216642569	-0.15648564812163523	0.5128822440980565	0.5292307692307692	0.008749274282563859	0.00652124189178532	2	Venetoclax	phospho_wes
1	gbt	ACAP2-S379s|AHDC1-S868s|AKAP13-S1565s|AKAP13-S1929s|AKAP13-S650s|AKAP8L-S283s|ARFGEF1-S1569s|ARHGAP30-S709s|ARID1A-S382s|ASAP1-S839sS843s|BIN2-S443s|BYSL-S98s|C9orf78-S261s|CARHSP1-S41s|CASP3-S26s|CBX4-T417t|CDK14-S95s|CFL1-S194s|CRTC2-S624s|CTDP1-S740s|DDX51-S83s|DENND1A-S592s|DPF2-S294s|EEF2-T59t|ELF1-S187s|ENO1-Y44y|ERCC5-S526s|EVI2B-S268s|FNBP4-T479t|G6PD-Y401y|GAS2L1-S352s|GFI1-S20s|GMIP-S23…	89	56.894507310546	0.05950340195535464	0.6433284228714922	0.5607692307692308	0.0005222022388422159	0.003545757774304541	2	Venetoclax	phospho_wes
0	EN	ABLIM1-S452s|AGFG1-S362s|AGFG1-T177tS181s|AHNAK-S135s|AHNAK-S5310s|AHNAK-S570s|AIF1-S53s|AIFM1-S268s|AKAP13-S1876s|AKAP13-S1932s|AMPD2-S168s|APBB1IP-S526s|ARFGEF1-S1569s|ARHGAP30-S709s|ARHGAP4-S906s|ARHGAP9-T354t|ARHGEF6-S640s|ARHGEF6-S684s|ARPP19-S81s|ASAP1-S839sS843s|ATAD2-S41s|ATP8A1-S29s|BCLAF1-S319s|BCLAF1-S760s|C17orf49-S70s|CAMK2D-T287t|CAMKK2-S495s|CAMKK2-S511s|CANX-S583s|CARMIL1-S968s|CC…	248	74.2980711351693	0.036911652833176434	0.41975344649267365	0.42615384615384616	0.03671540509913208	0.0336564947820886	3	Venetoclax	phospho_wes
1	gbt	AHDC1-S1187s|AHDC1-S868s|AHDC1-T1401tS1403s|AKAP13-S1565s|AKAP13-S650s|ARFGEF2-S1528s|ARHGAP30-S709s|ARID1A-S382s|ARL6IP4-S231s|ARMCX3-S61s|BAD-S134s|BYSL-S98s|C9orf78-S261s|CASP3-S26s|CDK14-S95s|CHAMP1-S427s|DDX51-S83s|EEF1D-S549s|ELF1-S187s|ELF2-S191s|ERCC5-S526s|FNBP4-T479t|G6PD-Y401y|GAS2L1-S352s|GIGYF1-S756s|GPATCH8-S653s|HMGN3-S6s|HSH2D-S298s|IQSEC1-S498s|ITGA4-S1021s|LILRA6-S520s|LRRFIP1-S…	67	66.443080982713	0.22978747784248943	0.4895278313293447	0.4723076923076923	0.013002715996027215	0.017127174630535404	3	Venetoclax	phospho_wes
0	EN	ADD3-S681s|ADD3-S683s|AGFG1-T177tS181s|AHNAK-S135s|AHNAK-S379s|AHNAK-S5310s|AHNAK-T4100t|AIF1-S53s|AKAP13-S1565s|AKAP13-S1876s|AKAP13-S650s|ANXA1-S37s|ARFGAP2-S432s|ARFGEF1-S1569s|ARFGEF1-S52s|ARHGAP4-S906s|ARHGAP45-S646s|ARHGAP9-T354t|ARPP19-S81s|ASAP1-S839sS843s|ATAD2-S41s|ATM-S1981s|BCLAF1-S319s|BCLAF1-S760s|BIN1-S296s|BIN1-S296sS298s|BIN2-S291s|C17orf49-S70s|CAMK2D-T287t|CANX-S583s|CARD11-S88…	217	69.8014310517996	0.2594979930134199	0.5714997314022101	0.5338461538461539	0.002842440527156833	0.00598632624474607	4	Venetoclax	phospho_wes
1	gbt	ADD3-S681s|AKAP13-S1565s|APBB1IP-S526s|ARFGEF1-S1555s|ARMCX3-S61s|ASAP1-S1041s|ASAP1-S839s|BAD-S134s|BCL11A-S86s|C9orf78-S261s|CASP3-S26s|CCDC86-S113s|CHAMP1-S214s|CHAMP1-S427s|CRTC2-S624s|CTDP1-S740s|DENND1A-S592s|DOK3-S330s|ELF2-S191s|EMSY-S1130s|EPRS-S886s|ERCC5-S526s|FMNL1-S1031s|FOSL2-S17s|G6PD-Y401y|GAS2L1-S352s|GMIP-S907s|GPATCH8-S653s|HDAC1-S421sS423s|HDGFL2-S625s|HOMEZ-T451t|HTATSF1-S616…	84	68.17412694600557	0.2936226634804957	0.6352204925867262	0.5553846153846154	0.0006457136474968406	0.003950971932277812	4	Venetoclax	phospho_wes
0	EN	ABLIM1-S452s|ADD3-S677s|ADD3-S683s|AFF4-S836s|AGFG1-S362s|AGFG1-T177tS181s|AGPS-S65s|AHDC1-S1187s|AHDC1-T1401tS1403s|AHNAK-S135s|AHNAK-S379s|AHNAK-S5310s|AHNAK-S570s|AHNAK-T4100t|AIF1-S53s|AKAP13-S1565s|AKAP13-S1876s|AKAP13-S650s|APBB1IP-S526s|ARFGEF1-S1569s|ARHGAP25-S511s|ARHGAP35-S1179s|ARHGAP4-S84s|ARHGAP4-S906s|ARHGAP45-S646s|ARHGAP9-T354t|ARHGEF6-S488s|BCLAF1-S287sS290s|BCLAF1-S319s|BCLAF1-S…	240	60.36304984335866	0.41075096959654434	0.6553520065262509	0.7011965811965812	0.0002792529307655674	6.595349358569517e-05	5	Venetoclax	phospho_wes
1	gbt	AKAP13-S1565s|AKAP13-S650s|ALKBH5-S361s|ARHGEF2-S219s|ARID1A-S382s|ATM-S1981s|BAD-S134s|BCL11A-S86s|BCLAF1-S512s|BIN2-S443s|C9orf78-S261s|CDK14-S95s|CRTC2-S624s|DENND1A-S592s|DENND4C-S989s|EIF4EBP1-T36tY54y|ELF2-S191s|EPS15-S814s|ERCC5-S526s|EVI2B-S268s|FAM208A-S972s|FMNL1-S184s|G6PD-Y401y|GAS2L1-S352s|GPATCH8-S653s|HNRNPC-S241s|HTATSF1-S616sS624s|KAT6A-S1861s|LRRK2-S910s|LSP1-T175tS177s|MAP7D3-S…	72	67.27855790906594	0.2680020316283368	0.5245373394794162	0.4926495726495726	0.00594219767467029	0.010561158463096172	5	Venetoclax	phospho_wes
0	EN	ABLIM1-S452s|AGFG1-S362s|AHNAK-S135s|AHNAK-S5310s|AHNAK-S5763s|AIF1-S53s|AKAP13-S1876s|ANXA1-S37s|APBB1IP-S526s|ARFGEF1-S1569s|ARHGAP4-S906s|ARHGAP9-T354t|ARHGEF1-T430t|ASAP1-S839sS843s|ATAD2-S41s|BCLAF1-S222s|BCLAF1-S319s|BCLAF1-S760s|BIN1-S296sS298s|BIN2-S291s|BRD9-T103t|C17orf49-S70s|CAMK2D-T287t|CAMKK2-S495s|CARMIL1-S968s|CBX5-S92s|CCAR1-S697s|CCDC61-S376s|CCNY-S99s|CEBPE-S188s|CEP170-S838s|C…	225	66.67036277541236	0.33884991240494866	0.7071646115604948	0.6348717948717948	5.359845586813445e-05	0.0004939330873966639	6	Venetoclax	phospho_wes
1	gbt	AHCTF1-S509s|AHDC1-S1187s|AHDC1-T1401tS1403s|AKAP13-S1565s|AKAP13-S650s|ANKRD11-S1389s|ARHGAP30-S709s|ATL1-S10s|ATM-S1981s|BCLAF1-S397s|BCLAF1-S648s|BYSL-S98s|CBX8-S191s|CRTC2-S624s|DKC1-S455sT458t|DPF2-S294s|EIF5B-S113s|ELF2-S191s|ERCC5-S526s|ETV3-S159s|EVI2B-S268s|FLNA-S1459s|G6PD-Y401y|HDGFL2-S366sS369sS370s|HELZ-T1164t|HIRIP3-S223sS227s|HMGN1-S102sS105s|HOMEZ-T451t|HSH2D-S298s|HTATSF1-S616sS6…	81	61.47102482094458	0.4379495104705853	0.79564349829337	0.7025641025641025	1.1821323809189403e-06	6.291960074905736e-05	6	Venetoclax	phospho_wes
0	EN	ABCF1-T108tS109s|ABLIM1-S452s|ACIN1-S551s|ADD3-S683s|AGFG1-S362s|AGPS-S65s|AHNAK-S135s|AHNAK-S379s|AHNAK-S5310s|AHNAK-S570s|AHNAK-S5763s|AIF1-S53s|AKAP13-S1565s|AKAP13-S1876s|AKAP13-S1932s|ARFGAP2-S432s|ARFGEF1-S1569s|ARHGAP30-S709s|ARHGAP35-S1179s|ARHGAP4-S84s|ARHGAP4-S906s|ARHGAP9-T354t|ARHGEF6-S684s|ARPP19-S81s|BCLAF1-S222s|BCLAF1-S319s|BCLAF1-S690s|BIN1-S296sS298s|BIN2-S291s|BRD7-S263s|C17orf…	248	62.65637676572519	0.25212218516506557	0.6549753697956208	0.7123076923076922	0.00038080942571057873	6.486059205829322e-05	7	Venetoclax	phospho_wes
1	gbt	AGAP2-S1177s|AGFG1-S362s|AHDC1-T1401tS1403s|AKAP13-S1565s|APTX-S132s|ARFGEF1-S1569s|ARFGEF2-S1528s|ARHGAP30-S709s|BAD-S134s|BYSL-S98s|C9orf78-S261s|CASP3-S26s|CCDC86-S113s|CDK14-S95s|CRTC2-S624s|CTDP1-S740s|CTDSPL2-S104s|CTDSPL2-S28s|DENND1A-S592s|ELF2-S191s|ERCC5-S526s|EVL-S354s|FAM207A-T34t|FMNL1-S1031s|FNBP4-T479t|G6PD-Y401y|GAS2L1-S352s|GPATCH8-S653s|GPSM3-S35sS39s|HIRIP3-S223sS227s|HMGN3-S78…	99	53.79344278754925	0.44873708660312084	0.7172980672570184	0.7323076923076922	5.4512607408997065e-05	3.159963170244052e-05	7	Venetoclax	phospho_wes
0	EN	ABLIM1-S452s|AFF4-S836s|AGFG1-T177tS181s|AHCTF1-S1232s|AHNAK-S135s|AHNAK-S570s|AHNAK-T4100t|AIF1-S53s|AKAP13-S1565s|AKAP13-S1876s|AKAP13-S650s|APBB1IP-S526s|ARFGEF1-S1569s|ARFGEF1-S52s|ARGLU1-S77s|ARHGAP4-S906s|ARHGAP9-T354t|ARHGEF1-S410s|ASF1A-S166s|ATAD2-S41s|ATF7IP-S496s|BCLAF1-S319s|BCLAF1-S760s|BIN2-S291s|BRD4-S1128s|BRPF1-S860s|C17orf49-S70s|CAMK2D-T287t|CARMIL1-S968s|CBL-S486s|CCAR1-S697s|…	226	74.41269053374249	0.20295387937231957	0.615691858584992	0.6292307692307691	0.0010516297282970126	0.0007525092916015073	8	Venetoclax	phospho_wes
1	gbt	AHCTF1-S509s|AHDC1-S1187s|AHDC1-S868s|AHDC1-T1401tS1403s|AKAP13-S1565s|AKAP13-S650s|APTX-S132s|ARHGAP30-S709s|ARHGEF1-S410s|ATM-S1981s|BAD-S134s|BYSL-S98s|C9orf78-S261s|CARHSP1-S41s|CCDC86-S113s|CEP131-S114s|CLASP1-S1196s|CRTC2-S624s|CTDSPL2-S104s|ELF2-S191s|ERCC5-S526s|EVI2B-S268s|FNBP4-T479t|G6PD-Y401y|GAS2L1-S352s|GMIP-S907s|GPATCH8-S653s|HIRIP3-S223sS227s|IL1RAP-S556sS557s|INPP5D-S971s|KDM3A-…	75	69.5904333259695	0.3029105360255292	0.6099742684562719	0.6407692307692306	0.0012058444869597212	0.0005587569573784464	8	Venetoclax	phospho_wes
0	EN	ACAP2-S379s|ADD3-S683s|AGFG1-T177tS181s|AHNAK-S379s|AHNAK-S5310s|AHNAK-T4100t|AHNAK-T4766t|AIF1-S53s|AKAP13-S1876s|ARFGEF1-S1569s|ARHGAP35-S1179s|ARHGAP4-S906s|ARHGAP9-T354t|ARPP19-S81s|ASAP1-S839sS843s|ATAD2-S41s|ATM-S1981s|ATP1A1-S16s|BCLAF1-S319s|BCLAF1-S760s|BIN1-S296sS298s|BMP2K-S1107sS1111s|BUD13-S271s|C17orf49-S70s|CAMK2D-T287t|CAMKK2-S495s|CARHSP1-S30sS32s|CARMIL1-S968s|CBFA2T3-S459s|CCAR…	254	70.24294168750849	0.038287990453516385	0.3957205547567554	0.3676923076923077	0.05022067922206528	0.07056170286653744	9	Venetoclax	phospho_wes
1	gbt	AHNAK-S5310s|AKAP13-S1565s|ARHGAP30-S709s|ARID1A-S382s|ATL1-S10s|BAD-S134s|BAZ2B-T1283t|BCLAF1-S397s|BIN2-S443s|BYSL-S98s|CBX8-S191s|CDK14-S95s|CRTC2-S624s|CTDP1-S740s|DENND1A-S592s|DENND4C-S989s|DIDO1-S1038s|ELF2-S191s|ENO1-Y44y|ERCC5-S526s|GAS2L1-S352s|GAS7-S156s|GFI1-S20s|GPATCH8-S653s|H2AFY-T178t|HDGFL2-S625s|HIRIP3-S223sS227s|HMGN1-S102sS105s|HMGN2-S25sS29s|HMGN3-S78s|HNRNPDL-S241s|HSH2D-S29…	88	56.49392273345337	0.37792446654325085	0.6325321046181283	0.6000000000000001	0.0006919011514814443	0.0015216570483269707	9	Venetoclax	phospho_wes
0	EN	ABLIM1-S452s|ACAP1-S547s|ACIN1-T902t|AFF4-S836s|AGFG1-S362s|AGPS-S65s|AHNAK-S135s|AHNAK-S379s|AHNAK-S5310s|AHNAK-S570s|AHNAK-S5763s|AHNAK-T4100t|AIF1-S53s|AKAP13-S1559sS1565s|AKAP13-S1565s|AKAP13-S1876s|AKAP13-S1932s|AKAP13-S650s|APBB1IP-S526s|ARFGEF1-S1569s|ARHGAP4-S84s|ARHGAP4-S906s|ARHGAP9-T354t|ARHGEF6-S684s|ATAD2-S41s|ATF7IP-S496s|BCLAF1-S319s|BCLAF1-S760s|BCLAF1-S884s|BIN1-S296sS298s|BIN2-S…	243	73.23828745428082	0.11691814029452119	0.5103704487278481	0.372991452991453	0.007723278033537195	0.06055548760076643	10	Venetoclax	phospho_wes
1	gbt	ACAP2-S379s|AHDC1-T1401tS1403s|AKAP13-S1565s|AKAP13-S650s|ARHGAP30-S709s|ARID1A-S382s|ATM-S1981s|BAD-S134s|BCL11A-S86s|BCLAF1-S397s|C9orf78-S261s|CDK14-S95s|CFL1-S194s|CHAMP1-S627s|CRTC2-S624s|DPF2-S294s|ERCC5-S526s|EVI2B-S268s|FAM53C-S122s|FNBP4-T479t|GAS2L1-S352s|GPATCH8-S653s|H3F3A-S29s|HCLS1-T308t|HDGFL2-S366sS369sS370s|HIRIP3-S223sS227s|HMGN1-S102s|HMGN3-S78s|HOMEZ-T451t|HSH2D-S298s|INPP5D-S…	78	62.413464927298406	0.3586705411285842	0.6451220962304303	0.5617094017094016	0.00037320380848856745	0.0028258238773439326	10	Venetoclax	phospho_wes
0	EN	ABCF1-T108tS109s|ABLIM1-S452s|ADD3-S683s|AGFG1-S362s|AGFG1-T177tS181s|AHNAK-S135s|AHNAK-S5310s|AHNAK-S570s|AIF1-S53s|AKAP13-S1876s|AKAP13-S1932s|AKAP13-S650s|APBB1IP-S526s|ARFGEF1-S1569s|ARHGAP30-T1020t|ARHGAP4-S906s|ARHGAP45-S646s|ARHGAP9-T354t|ARHGEF1-T430t|ARPP19-S81s|ASAP1-S839sS843s|ATP1A1-S16s|BCL11A-S205s|BCLAF1-S222s|BCLAF1-S690s|BCLAF1-S760s|BIN1-S296sS298s|C17orf49-S70s|C17orf49-S84s|CA…	250	59.78810864531813	0.3645885881114226	0.6500108921700929	0.6519658119658119	0.0003253334366214314	0.0003077496880148755	11	Venetoclax	phospho_wes
1	gbt	ADD3-S677s|AGFG1-S362s|AHCTF1-S509s|AKAP13-S1565s|AKAP13-S650s|AMPD2-S190s|AP3D1-S658s|ARHGAP30-S709s|ARMCX3-S61s|BAD-S134s|BCLAF1-S512s|BIN2-S443s|C16orf54-T116t|C9orf78-S261s|CASP3-S26s|CHAMP1-S416sS427s|CHD4-S274s|CTDP1-S740s|CTDSPL2-S104s|DKC1-S455sT458t|DOK1-S269s|DPF2-S294s|ELF2-S191s|ERCC5-S526s|EVI2B-S268s|EVL-S354s|FMNL1-S1031s|FNBP4-T479t|GAPVD1-S902s|GAS2L1-S352s|GAS7-S156s|GPATCH8-S65…	99	57.67560102081554	0.40869760495346497	0.6646649854441922	0.5945299145299144	0.00021244064137708493	0.0013600080377354571	11	Venetoclax	phospho_wes
0	EN	ABLIM1-S452s|ACAP2-S379s|AGFG1-S362s|AGFG1-T177tS181s|AHNAK-S135s|AHNAK-S5448s|AIF1-S53s|AKAP13-S1932s|ARFGAP2-S432s|ARFGEF1-S1569s|ARHGAP35-S1179s|ARHGAP4-S84s|ARHGAP4-S906s|ARHGAP45-S646s|ARHGAP9-T354t|ARPP19-S81s|ATAD2-S41s|BAZ1A-S1413s|BCLAF1-S319s|BCLAF1-S760s|BCLAF1-S884s|BIN1-S296sS298s|BRD7-S263s|BUD13-S248s|C17orf49-S70s|CAMK2D-T287t|CAMKK2-S495s|CAMKK2-S511s|CARMIL1-S968s|CCAR1-S697s|CD…	244	59.220740921148106	0.3523967440449337	0.6683976722904074	0.7169230769230769	0.00026024815193721664	5.523615038547406e-05	12	Venetoclax	phospho_wes
1	gbt	AHDC1-T1401tS1403s|AKAP13-S1565s|AKAP13-S650s|ANKRD11-S1389s|ARHGAP30-S709s|CBX4-T417t|CCDC86-S113s|CRTC2-S624s|EIF4EBP1-T50tY54y|EPS15-S790s|ERCC5-S526s|ETV3-S159s|FLNA-S1459s|FMNL1-S1031s|GAS2L1-S352s|HDGFL2-S366sS369sS370s|HNRNPA3-S375s|LRRFIP1-S555s|MAST3-S793s|NADK-S46s|NADK-S64s|PBXIP1-S547s|PGAM1-S14s|PHF3-S1133s|PRKRA-S18s|PROSER2-S179s|PXN-S85s|RIPOR2-S21s|RUNX1-S193s|SF1-S80sS82s|SIN3A-…	41	66.17153482332095	0.1914557993419469	0.555628882929877	0.4923076923076923	0.003931776843346995	0.012421062192862625	12	Venetoclax	phospho_wes
0	EN	ABLIM1-S452s|ACTB-S368s|ACTG1-S368s|ADD3-S683s|AFF4-S836s|AGFG1-S362s|AGFG1-T177tS181s|AGPS-S65s|AHDC1-T1401tS1403s|AHNAK-S570s|AHNAK-S93s|AHNAK-T4100t|AIF1-S53s|AKAP13-S1565s|AKAP13-S1876s|AKAP13-S650s|ANXA1-S37s|APBB1IP-S526s|ARFGEF1-S1569s|ARHGAP25-S511s|ARHGAP35-S1179s|ARHGAP4-S906s|ARHGAP9-T354t|ARPP19-S81s|ASAP1-S839sS843s|ATAD2-S41s|ATF7IP-S496s|ATM-S1981s|BCLAF1-S319s|BCLAF1-S760s|BIN1-S2…	251	59.08493504756554	0.5577786666729951	0.7489912831879242	0.6807692307692308	1.650539281175552e-05	0.00018012993001756083	13	Venetoclax	phospho_wes
1	gbt	AGAP2-S1177s|AHDC1-T1401tS1403s|AKAP13-S1565s|ARFGEF1-S1555s|ARFGEF1-S1569s|ARHGAP30-S709s|ARMCX3-S61s|ASAP1-S1041s|ATL1-S10s|BAD-S134s|BCL11A-S86s|BCLAF1-S690s|BIN2-S443s|BYSL-S98s|C9orf78-S261s|CARHSP1-S41s|CRTC2-S624s|DIDO1-S1038s|EIF4G1-S1092s|ERCC5-S526s|FNBP4-T479t|G6PD-Y401y|GAS2L1-S352s|GFI1-S20s|HIRIP3-S223sS227s|KDM2A-S558s|KDM3A-S264s|KIAA1522-T162t|LARP4-S583s|LARP4B-S601s|LARP7-S299s…	87	68.09507288390816	0.41262218025470554	0.7436497068698209	0.67	2.0428338056979662e-05	0.0002483726972655074	13	Venetoclax	phospho_wes
0	EN	ABLIM1-S452s|ACSS2-S30s|ADD3-S681s|ADD3-S683s|AGFG1-S362s|AGFG1-T177tS181s|AGPS-S65s|AHDC1-T1401tS1403s|AHNAK-S135s|AHNAK-S379s|AHNAK-S570s|AHNAK-T4100t|AIF1-S53s|AKAP13-S1876s|ANXA1-S37s|ARFGAP2-S432s|ARFGEF1-S1569s|ARHGAP35-S1179s|ARHGAP4-S84s|ARHGAP4-S906s|ARHGAP45-S646s|ARHGAP9-T354t|ARPP19-S81s|ASAP1-S839sS843s|BCLAF1-S319s|BCLAF1-S397sT402t|BCLAF1-S690s|BCLAF1-S760s|BIN1-S296sS298s|BNIP2-S2…	258	58.51442328240956	0.2262130054323669	0.6943287045415993	0.6984615384615384	0.00011792123372307086	0.00010317024482877786	14	Venetoclax	phospho_wes
1	gbt	AHCTF1-S509s|AKAP13-S1565s|ARFGEF1-S1555s|ARHGAP30-S709s|ARHGEF1-T430t|ARID1A-S382s|ATL1-S10s|BAD-S134s|BAZ1A-S1413s|BCL11A-S86s|BET1L-S9s|BIN2-S443s|C9orf78-S261s|CASP3-S26s|CCDC86-S113s|CDK14-S95s|CHAMP1-S282s|CHAMP1-S427s|CHD4-S274s|CLN3-S12sS14s|CRTC2-S624s|CTDP1-S740s|DENND1A-S592s|DKC1-S455sT458t|DPF2-S294s|DROSHA-S373s|ERCC5-S526s|FMNL1-S1031s|G6PD-Y401y|GAS2L1-S352s|HMGN1-S102s|HSH2D-S298…	86	51.681129445954454	0.3963856436171954	0.7566289929302588	0.7500000000000001	1.2055954258546762e-05	1.584466844656146e-05	14	Venetoclax	phospho_wes
0	EN	ABLIM1-S452s|ACAP2-S379s|AFF4-S836s|AGFG1-S362s|AGFG1-T177tS181s|AGPS-S65s|AHNAK-S135s|AHNAK-S379s|AHNAK-S5310s|AHNAK-S570s|AHNAK-S5763s|AHNAK-T4100t|AIF1-S53s|AKAP13-S650s|ARFGEF1-S1569s|ARHGAP35-S1179s|ARHGAP4-S906s|ARHGAP9-T354t|ARHGEF6-S684s|ARPP19-S81s|ASAP1-S839sS843s|ATAD2-S41s|BCLAF1-S222s|BCLAF1-S287sS290s|BCLAF1-S319s|BCLAF1-S760s|BIN1-S296sS298s|C17orf49-S70s|C17orf49-S84s|CAMK2D-T287t…	252	56.76669195656905	0.37453571253135165	0.698971103421904	0.6977777777777777	7.1167710056081e-05	7.411090799002027e-05	15	Venetoclax	phospho_wes
1	gbt	ACAP2-S379s|AHDC1-S1187s|AHDC1-T1401tS1403s|AHNAK-S5310s|AKAP13-S1565s|AKAP13-S650s|APTX-S132s|ARFGEF1-S1555s|ARHGAP30-S709s|ATM-S1981s|BYSL-S98s|C9orf78-S261s|CARHSP1-S41s|CCDC86-S113s|CDK14-S95s|CFL1-S194s|CHAMP1-S282s|CHD4-S274s|CHD4-T514t|CRTC2-S624s|CTDP1-S740s|DENND1A-S592s|EIF4G1-S1092s|ELF2-S191s|ERCC5-S526s|FNBP4-T479t|GAS2L1-S352s|GPATCH8-S653s|GTF2I-S412s|HDGF-S132sS133s|HIRIP3-S223sS2…	85	62.11153596551138	0.25121026464451346	0.7279775806065192	0.7135042735042735	2.495213323532953e-05	4.2759902458879404e-05	15	Venetoclax	phospho_wes
0	EN	AGPS-S65s|AHDC1-T1401tS1403s|AHNAK-S5310s|AHNAK-S5448s|AIF1-S53s|AKAP13-S1559sS1565s|AKAP13-S1565s|AKAP13-S1876s|AKAP13-S1932s|AKAP13-S650s|AP3D1-S658s|APBB1IP-S526s|ARFGEF1-S1569s|ARHGAP25-S533s|ARHGAP4-S84s|ARHGAP45-S646s|ARHGAP9-T354t|ARHGEF18-S1103s|ARPP19-S81s|ATAD2-S41s|BCLAF1-S319s|BCLAF1-S760s|BIN1-S296s|BIN1-S296sS298s|BRD7-S263s|C14orf93-S224s|C17orf49-S70s|CAMK2D-T287t|CAMKK2-S495s|CAM…	210	75.44849626659988	0.19337551336644043	0.5595279824005068	0.5938461538461539	0.0029588102073879346	0.001381983518992488	16	Venetoclax	phospho_wes
1	gbt	AHDC1-S868s|AHDC1-T1401tS1403s|AKAP13-S1565s|AKAP13-S650s|ANKRD11-S1389s|ARHGAP30-S709s|ARID1A-S382s|ATM-S1981s|BAD-S134s|BCLAF1-S397sT402t|BYSL-S98s|C9orf78-S261s|CANX-S554sS564s|CBX3-S95s|CRTC2-S624s|CTDP1-S740s|DENND1A-S592s|DOCK8-S139s|ELF2-S191s|EPPK1-S2720s|ETV3-S159s|FAM53C-S122s|FMNL1-S1031s|G6PD-Y401y|GAS2L1-S352s|GPALPP1-S105s|HDGFL2-S366sS369sS370s|HIRIP3-S223sS227s|HMGN1-S102s|HNRNPA3…	87	68.82661378462993	0.3287519592613414	0.6133719901975145	0.5623931623931623	0.0008619041539424068	0.0027852044804999926	16	Venetoclax	phospho_wes
0	EN	ABLIM1-S452s|ADD3-S683s|AFF4-S836s|AGFG1-S362s|AGFG1-T177tS181s|AGPS-S65s|AHNAK-S135s|AHNAK-S379s|AHNAK-S570s|AHNAK-T4100t|AIF1-S53s|AKAP13-S1876s|AKAP13-S650s|ANXA1-S37s|APBB1IP-S526s|ARFGEF1-S1569s|ARHGAP25-S511s|ARHGAP4-S906s|ARHGAP9-T354t|ARPP19-S81s|ATF7IP-S496s|BCL11A-S205s|BCLAF1-S222s|BCLAF1-S319s|BIN1-S296s|BIN1-S296sS298s|BRPF1-S860s|C17orf49-S70s|C17orf49-S84s|CAMK2D-T287t|CARMIL1-S968…	235	66.08260499121768	0.26046405499574676	0.6091451352096336	0.6015384615384615	0.001229747991456366	0.0014687529995628726	17	Venetoclax	phospho_wes
1	gbt	ACAP2-S379s|AHNAK-S5310s|AKAP13-S1565s|AKAP13-S650s|ARHGEF1-T430t|ARID1A-S363s|BIN2-S443s|BRD1-S18s|C16orf54-T116t|C9orf78-S261s|CCDC86-S113s|CDK14-S95s|CHAMP1-S214s|CLN3-S12sS14s|EIF3B-S119s|ENO1-Y44y|ERCC5-S526s|F11R-S287s|FOXK1-S441sS445s|G6PD-Y401y|GPATCH8-S653s|HIRIP3-S223sS227s|HSH2D-S298s|HSPB1-S78sS82s|KDM3A-S264s|LILRB1-S630s|MAP4-S653s|MAST3-S793s|MED9-S46s|MTMR3-S633s|NADK-S46s|NADK-S6…	66	62.86078277212344	0.33081754188721	0.6365223707440932	0.6223076923076922	0.0006243237229285269	0.0008946777270382527	17	Venetoclax	phospho_wes
0	EN	ABLIM1-S452s|ADD3-S683s|AFF4-S836s|AGFG1-T177tS181s|AHNAK-T4100t|AIF1-S53s|AKAP13-S1565s|AKAP13-S1876s|AKAP13-S1932s|AKAP13-S650s|ARFGEF1-S1569s|ARFGEF1-S52s|ARHGAP4-S84s|ARHGAP4-S906s|ARHGAP9-T354t|ARHGEF1-S410s|ARPP19-S81s|ATAD2-S41s|ATF7IP-S496s|BCLAF1-S319s|BCLAF1-S760s|BIN1-S296sS298s|BIN2-S291s|BRD9-T103t|C17orf49-S70s|CAMK2D-T287t|CANX-S583s|CARMIL1-S968s|CBX5-S92s|CCAR1-S697s|CCDC86-S91s|…	238	55.36539254539543	0.4418518719623292	0.7086179531196802	0.6592307692307691	7.358751411629855e-05	0.0003381931325667273	18	Venetoclax	phospho_wes
1	gbt	ADNP-S608s|AHDC1-T1401tS1403s|AKAP13-S1565s|AKAP13-S650s|ARHGAP30-S709s|ARHGEF1-S410s|ARMCX3-S61s|ATL1-S10s|ATM-S1981s|BAD-S134s|BMP2K-S1107sS1111s|CBX8-S191s|CRTC2-S624s|CTDP1-S740s|DENND1A-S592s|DIDO1-S1038s|DPF2-S294s|EIF5B-S113s|ELF2-S191s|EPPK1-S2720s|ERCC5-S526s|EVI2B-S268s|FAM117A-S67s|FMNL1-S184s|FYB1-S209s|G6PD-Y401y|GAS2L1-S352s|GMIP-S234s|HDGFL2-S366sS369sS370s|HIRIP3-S223sS227s|HMGN3-…	88	46.352216637481554	0.6087866010035627	0.8388388987725705	0.7723076923076923	1.626933454926732e-07	6.097794652172734e-06	18	Venetoclax	phospho_wes
0	EN	ABCF1-S228s|ABLIM1-S452s|ADD3-S683s|AGFG1-S362s|AGFG1-T177tS181s|AHNAK-S135s|AHNAK-S379s|AHNAK-S570s|AHNAK-T4100t|AIF1-S53s|AKAP13-S1565s|AKAP13-S1876s|APBB1IP-S526s|APOBR-S118s|ARFGAP2-S432s|ARFGEF1-S1569s|ARHGAP30-S709s|ARHGAP35-S1179s|ARHGAP4-S906s|ARHGAP45-S646s|ARHGAP9-T354t|ARPP19-S81s|ASAP1-S839sS843s|ATAD2-S41s|ATM-S1981s|ATP1A1-S16s|ATP2B1-S1216sS1220s|BCLAF1-S760s|BIN1-S296s|BIN1-S296sS…	255	71.04095750398375	0.06703732051759936	0.36245874830336167	0.32692307692307687	0.07497366680323421	0.1106860533688749	19	Venetoclax	phospho_wes
1	gbt	AKAP13-S1565s|APTX-S132s|ARHGAP30-S709s|ARHGEF1-S410s|ASAP1-S1041s|ATL1-S10s|BAD-S134s|BET1L-S9s|BIN2-S443s|C16orf54-T116t|C9orf78-S261s|CASP3-S26s|CBX4-T417t|CBX8-S191s|CHAMP1-S284sS286s|CRTC2-S624s|CTDP1-S740s|CTDSPL2-S104s|ENO1-Y44y|FMNL1-S1031s|G6PD-Y401y|GAS2L1-S352s|GPATCH8-S653s|GTF2I-S210s|HCLS1-T308t|HIRIP3-S223sS227s|HMGN1-S102s|HTATSF1-S616sS624s|KANK1-T882t|LARP1-S1040s|LARP4B-S601s|L…	79	63.619905321033514	0.2517741717756642	0.5087663606562843	0.48615384615384616	0.00940049082888516	0.013738670501970229	19	Venetoclax	phospho_wes
0	EN	ABLIM1-S452s|ACAP2-S379s|AFF4-S836s|AGFG1-S362s|AGFG1-T177tS181s|AGPS-S65s|AHCTF1-S1232s|AHDC1-S1187s|AHNAK-S135s|AHNAK-S379s|AHNAK-S5310s|AHNAK-S570s|AIF1-S53s|AKAP13-S1876s|AKAP13-S1932s|AKAP13-S650s|ARFGEF1-S1569s|ARHGAP4-S906s|ARHGAP9-T354t|ARPP19-S81s|ASAP1-S839sS843s|ATAD2-S41s|ATF7IP-S496s|ATF7IP-S57s|BCLAF1-S319s|BCLAF1-S760s|BIN1-S296sS298s|BRPF1-S860s|C17orf49-S70s|CAMK2D-T287t|CAMKK2-S…	254	55.69511629697913	0.4399995262397638	0.7045749860972006	0.6738461538461538	5.868240147988056e-05	0.00016073774792765296	20	Venetoclax	phospho_wes
1	gbt	AHDC1-T1401tS1403s|AKAP13-S1565s|AKAP13-S650s|APTX-S132s|ARFGEF1-S1569s|ARHGAP30-S709s|ATL1-S10s|ATM-S1981s|BAD-S134s|BET1L-S9s|BYSL-S98s|C9orf78-S261s|CASP3-S26s|CDK14-S95s|CRTC2-S624s|CTDP1-S740s|CTDSPL2-S104s|DENND1A-S592s|EIF3G-S42s|ELF2-S191s|ERCC5-S526s|EVI2B-S268s|FAM129B-S665s|FNBP4-T479t|G6PD-Y401y|GAS2L1-S352s|GPATCH8-S653s|HMGN1-S102sS105s|HOMEZ-T451t|HSH2D-S298s|INPP5D-S971s|KANK1-T88…	87	53.07607187875925	0.4914288602928789	0.7600868061445937	0.7572649572649572	6.637472525842947e-06	7.516300417397864e-06	20	Venetoclax	phospho_wes
0	EN	ABLIM1-S452s|ADD3-S681s|ADD3-S683s|AGFG1-S362s|AGFG1-T177tS181s|AGPS-S65s|AHDC1-T1401tS1403s|AHNAK-S135s|AHNAK-S379s|AHNAK-S570s|AHNAK-T4100t|AHNAK-T4766t|AIF1-S53s|AKAP13-S1559sS1565s|AKAP13-S1565s|AKAP13-S1602s|AKAP13-S1876s|AKAP13-S1932s|APBB1IP-S526s|ARFGEF1-S1569s|ARHGAP4-S84s|ARHGAP4-S906s|ARHGAP45-S646s|ARHGAP9-T354t|ARPP19-S81s|ASAP1-S839sS843s|ATAD2-S41s|ATP2B1-S1216sS1220s|BCLAF1-S287sS…	260	68.299211899369	0.38485481489956075	0.6402217556309769	0.6458119658119658	0.00042724935829994434	0.00036609661174944526	21	Venetoclax	phospho_wes
1	gbt	AKAP13-S1565s|ARHGAP30-S709s|ARHGAP9-T354t|ARMCX3-S61s|ASAP1-S1041s|ASAP1-S839sS843s|BAD-S134s|BIN2-S443s|CASP3-S26s|CBX4-T417t|CCDC88B-S597s|CDK14-S95s|CHAMP1-S275sS282s|CRTC2-S624s|CTDP1-S740s|CTDSPL2-S104s|DKC1-S455sT458t|DPF2-S294s|ENO1-Y44y|ERCC5-S526s|EVI2B-S268s|FMNL1-S1031s|G6PD-Y401y|GP1BB-S191s|GPATCH8-S653s|HIRIP3-S223sS227s|HSH2D-S298s|HTATSF1-S616sS624s|IQSEC1-S498s|LBR-S99s|LILRA6-S…	79	74.64405973314565	0.26525481671115037	0.5931339640371158	0.5234188034188034	0.0014051973992726071	0.006068916179581472	21	Venetoclax	phospho_wes
0	EN	ABLIM1-S452s|ADD3-S683s|AFF4-S836s|AGFG1-S362s|AHNAK-S135s|AHNAK-S3426s|AHNAK-S5310s|AHNAK-S570s|AHNAK-T4100t|AHNAK-T4766t|AIF1-S53s|AKAP13-S1565s|AKAP13-S1876s|AKAP13-S650s|ANAPC1-S688s|ARFGEF1-S1569s|ARFGEF1-S52s|ARHGAP4-S906s|ARHGAP9-T354t|ASAP1-S839sS843s|ATAD2-S41s|ATM-S1981s|BCLAF1-S222s|BCLAF1-S319s|BCLAF1-S760s|BIN1-S296s|BIN1-S296sS298s|BIN2-S291s|C17orf49-S70s|CAMK2D-T287t|CARD11-S886s|…	208	76.00474916831234	0.15714982041825054	0.4746166400258982	0.4153846153846154	0.016518926623578796	0.038927265377000565	22	Venetoclax	phospho_wes
1	gbt	ADNP-S608s|AGAP2-S1177s|AKAP13-S1565s|AKAP13-S650s|AKAP8L-S283s|ANKRD11-S1389s|APTX-S132s|ARHGAP30-S709s|ARHGEF1-S410s|ATM-S1981s|ATXN2L-S634s|BAD-S134s|BAZ2B-T1283t|C12orf43-S210s|C16orf54-T116t|C9orf78-S261s|CCDC86-S18s|CDK12-S681sS685s|CRTC2-S624s|DENND1A-S592s|DOK1-S269s|ELF1-S187s|ERCC5-S526s|FAM122A-S189s|FAM53C-S122s|FLNA-S1459s|G6PD-Y401y|GAS2L1-S352s|GFI1-S20s|GMIP-S234s|GPATCH8-S653s|HI…	79	66.42561309703311	0.3562161664651615	0.6738088414590273	0.5876923076923077	0.00022202461490310226	0.00200697959282309	22	Venetoclax	phospho_wes
0	EN	ABLIM1-S452s|ACAP2-S379s|ADD3-S683s|AGFG1-S362s|AGFG1-T177tS181s|AHNAK-S135s|AHNAK-S570s|AHNAK-T4100t|AHNAK-T4766t|AIF1-S53s|AKAP13-S1565s|AKAP13-S1602s|AKAP13-S1876s|AKAP13-S1932s|AKAP13-S650s|ARFGEF1-S1569s|ARHGAP30-S709s|ARHGAP30-T1020t|ARHGAP35-S1179s|ARHGAP4-S84s|ARHGAP4-S906s|ARHGAP45-S646s|ARHGAP9-T354t|ARPP19-S81s|ATP1A1-S16s|BCLAF1-S222s|BCLAF1-S319s|BCLAF1-S760s|BIN1-S296s|BIN1-S296sS29…	259	61.212677319809195	-0.18433260556381947	0.48782092065755145	0.43461538461538457	0.013370865497131446	0.02992822172047774	23	Venetoclax	phospho_wes
1	gbt	AGFG1-S362s|AHDC1-S1187s|AKAP13-S1565s|AKAP13-S1929s|AMPD2-S190s|ANKRD11-S1389s|ARHGAP30-S709s|ATM-S1981s|BAD-S134s|BCL11A-S86s|BYSL-S98s|C9orf78-S261s|CASP3-S26s|CBX8-S191s|CHAMP1-S459s|CLN3-S12sS14s|CRTC2-S624s|DDX51-S83s|DENND1A-S592s|DPF2-S294s|EIF5B-S113s|ENO1-Y44y|ERCC5-S526s|EVI2B-S268s|FAM208A-S972s|G6PD-Y401y|GAS2L1-S352s|GFI1-S20s|GMIP-S914s|GPATCH8-S653s|HIRIP3-S223sS227s|HSH2D-S298s|K…	69	46.766318037875365	0.3087147454004928	0.6104187252206237	0.5615384615384615	0.0011931964222151783	0.0034908538920213907	23	Venetoclax	phospho_wes
0	EN	ABLIM1-S452s|ADD3-S683s|AFF4-S836s|AGFG1-S362s|AGFG1-T177tS181s|AGPS-S65s|AHNAK-S570s|AIF1-S53s|AKAP13-S1565s|AKAP13-S1876s|AKAP13-S650s|APBB1IP-S526s|ARFGEF1-S1569s|ARHGAP9-T354t|ARPP19-S81s|BCLAF1-S319s|BCLAF1-S690s|BIN1-S296sS298s|BIN2-S291s|C17orf49-S70s|C17orf49-S84s|CAMK2D-T287t|CARMIL1-S968s|CBX5-S92s|CCAR1-S697s|CCDC86-S91s|CDK17-S180s|CDK18-S132s|CHAMP1-S275sS282s|CHD1-S1328s|CHD2-S1365s…	223	69.58817545996794	0.2904216578950267	0.5546096479506496	0.6461538461538462	0.004012396344665052	0.00048427253959588024	24	Venetoclax	phospho_wes
1	gbt	AHDC1-S1187s|AKAP13-S1565s|ANAPC1-S688s|ARFGEF1-S1569s|ATL1-S10s|BAD-S134s|CARHSP1-S41s|CLN6-S31s|CRTC2-S624s|CTDP1-S740s|DENND1A-S592s|DOK1-S269s|DPF2-S294s|ELF2-S191s|EMSY-S1130s|ERCC5-S526s|FMNL1-S1031s|G6PD-Y401y|GAS2L1-S352s|HDGFL2-S366sS369sS370s|HIRIP3-S223sS227s|HMGN3-S78s|HOMEZ-T451t|HSH2D-S298s|HTATSF1-S616sS624s|IRS2-S973s|KAT6A-S1861s|KDM2B-S497s|KHDRBS1-S35s|LARP4B-S601s|LARP7-S299sS…	87	69.60164546656706	0.29014692874890735	0.6052221636283683	0.6130769230769231	0.0013484537240100961	0.001119908561673059	24	Venetoclax	phospho_wes
0	EN	AC104809.4_rna|ACOX2_rna|ADAMTS5_rna|ADCY2_rna|ADRA2C_rna|AFAP1_rna|AGXT_rna|AL359195.1_rna|ANXA5_rna|AOX1_rna|AP000525.9_rna|AP001189.4_rna|ATP2C2_rna|AXL_rna|BEX1_rna|BLVRA_rna|C10orf10_rna|C10orf128_rna|C5AR1_rna|C8orf31_rna|CA1_rna|CACNG4_rna|CCR2_rna|CD14_rna|CD1D_rna|CD300E_rna|CD93_rna|CDH4_rna|CETP_rna|CHST15_rna|CLEC1A_rna|CLEC2L_rna|CLEC7A_rna|CTB-36O1.7_rna|CTB-61M7.2_rna|CTD-2314B22.3…	157	60.91709204505969	0.39912765350395774	0.7029007523836353	0.5849802371541503	0.0001836723495766834	0.0033682697642661696	0	Venetoclax	rna_seq_wes
1	gbt	AAMDC_rna|AC002310.7_rna|ADAM15_rna|ADAM22_rna|AGFG1_rna|AHDC1_rna|AL592188.3_rna|ANKRD39_rna|AP000704.5_rna|ARHGAP24_rna|ASPHD1_rna|BBS5_rna|BCL2_rna|C12orf57_rna|C8orf37_rna|C9orf72_rna|CASC1_rna|CCDC94_rna|CD14_rna|CD93_rna|CHST15_rna|CLEC1A_rna|CLEC4A_rna|CLEC4E_rna|CREB3L4_rna|CTC-523E23.1_rna|CTD-2619J13.8_rna|CTPS2_rna|CUEDC2_rna|DAPP1_rna|DCAF11_rna|DNAL1_rna|EIF3B_rna|EIF5A_rna|FAM161A_r…	153	58.209648060664165	0.451351953526431	0.6961020390018708	0.6284584980237155	0.0002252004054905237	0.001320263288091795	0	Venetoclax	rna_seq_wes
0	EN	AC016735.1_rna|AC069363.1_rna|AC104809.4_rna|AGXT_rna|AHSP_rna|AL133493.2_rna|AL589743.1_rna|AL627309.1_rna|ALAS2_rna|ANKRD26P3_rna|AP000525.9_rna|AP001189.4_rna|APP_rna|AQP1_rna|AQP9_rna|AXL_rna|BEGAIN_rna|BEX1_rna|C1QA_rna|C5AR1_rna|C8orf31_rna|CA1_rna|CACNG4_rna|CD14_rna|CD163_rna|CD1D_rna|CD300E_rna|CDH4_rna|CDH5_rna|CEBPD_rna|CHST15_rna|CPNE7_rna|CT45A5_rna|CTB-61M7.2_rna|CTD-2314B22.3_rna|C…	132	62.780614312165724	0.19110762305673723	0.6517665257442504	0.6668548842461888	0.0010147633230250415	0.000700186313596092	1	Venetoclax	rna_seq_wes
1	gbt	AAMDC_rna|ABI3_rna|AC004987.9_rna|AC009948.5_rna|AC087380.14_rna|ACTN4_rna|ADAM22_rna|ADCK4_rna|AGPAT9_rna|AJUBA_rna|ALDH18A1_rna|AP000704.5_rna|AREL1_rna|ATP5F1P5_rna|B4GALT5_rna|BCL2L11_rna|BCL2_rna|C12orf57_rna|C14orf37_rna|C9orf96_rna|CACHD1_rna|CCDC30_rna|CDK10_rna|CDK6_rna|CENPJ_rna|CETP_rna|CHST15_rna|CLEC1A_rna|CLEC7A_rna|CLIP2_rna|CNR2_rna|COL28A1_rna|COL6A6_rna|COX11_rna|CTD-2554C21.1_r…	163	54.07327233932186	0.39992584039064705	0.830398074847903	0.699604743083004	1.7296836974193984e-06	0.00029028182509549874	1	Venetoclax	rna_seq_wes
0	EN	AC091814.2_rna|ADAMTS5_rna|ADCY1_rna|ADRA2C_rna|AFAP1_rna|AGXT_rna|AHSP_rna|AL133493.2_rna|AP001189.4_rna|AQP1_rna|AQP9_rna|ATP2B2_rna|AURKA_rna|AXL_rna|BEGAIN_rna|BEX1_rna|BLVRA_rna|C10orf35_rna|C17orf97_rna|C1QA_rna|C1QL1_rna|C5AR1_rna|C8orf31_rna|CA1_rna|CCDC170_rna|CCL1_rna|CCL2_rna|CCL4L2_rna|CD14_rna|CD1D_rna|CD300E_rna|CD93_rna|CDC25C_rna|CDK1_rna|CES4A_rna|CHGB_rna|CLEC9A_rna|CNNM1_rna|CO…	178	53.8897088167769	0.5132520735819935	0.7318451113020003	0.7278373800112932	0.00010832429757739033	0.00012334699081254796	2	Venetoclax	rna_seq_wes
1	gbt	AC012487.2_rna|AC087380.14_rna|ADAM22_rna|AGR2_rna|APOA1_rna|ARHGEF33_rna|ARL6_rna|ATP2C1_rna|BCL2_rna|C5AR2_rna|C8orf37_rna|CCDC94_rna|CD14_rna|CDIP1_rna|CEBPB_rna|CHST15_rna|CREB3L4_rna|CRK_rna|CTD-2033A16.2_rna|CTPS2_rna|DCAF11_rna|DRG1_rna|EIF4E3_rna|EIF5A_rna|FAM154B_rna|FGD4_rna|FTLP2_rna|GTPBP6_rna|HERC2P7_rna|HIPK2_rna|HMOX1_rna|IFI30_rna|ITGA2_rna|ITGB6_rna|KCNE1_rna|KCNH3_rna|KHDRBS1_rn…	120	52.689679393535855	0.5346887549959248	0.7657264018180758	0.7413890457368719	3.2761045277349314e-05	7.877505895290199e-05	2	Venetoclax	rna_seq_wes
0	EN	AC018738.2_rna|AC091814.2_rna|AC141928.1_rna|ADAMTS2_rna|AGXT_rna|AL354822.1_rna|ALAS2_rna|ALPL_rna|AP000525.9_rna|AP000688.8_rna|AQP1_rna|AQP9_rna|ATP2C2_rna|AXL_rna|BEGAIN_rna|BEX1_rna|C10orf10_rna|C5AR1_rna|C8orf31_rna|CD14_rna|CD1D_rna|CD300E_rna|CD93_rna|CDH5_rna|CHST15_rna|CHST2_rna|CLEC9A_rna|CPNE7_rna|CTB-61M7.2_rna|CTD-2314B22.3_rna|CTSL_rna|DIRC3_rna|DNAH8_rna|DNAJB5_rna|ECE1_rna|EIF1AY…	129	58.648734268989315	0.42550941954932586	0.7121490209308116	0.7199322416713722	0.0002008926778565397	0.0001583443270363375	3	Venetoclax	rna_seq_wes
1	gbt	AAMDC_rna|AC024704.2_rna|ADAM22_rna|ADARB1_rna|ADCK4_rna|ALG13_rna|ANKRD9_rna|AP000266.7_rna|AP000704.5_rna|ARHGAP35_rna|ARHGEF33_rna|ARMC9_rna|ATL1_rna|ATP5J2-PTCD1_rna|ATP8A2_rna|BCL2L11_rna|BCL2_rna|BMS1P5_rna|BOD1L1_rna|C16orf80_rna|C5orf42_rna|C9orf72_rna|CACHD1_rna|CCDC168_rna|CCDC57_rna|CCT6A_rna|CD14_rna|CD1D_rna|CD300E_rna|CDH23_rna|CENPJ_rna|CHST15_rna|CLEC7A_rna|CREB3L4_rna|CRNDE_rna|C…	147	59.91060160739183	0.4005223640201889	0.6946233360435656	0.585544889892716	0.00033428806527394117	0.004195224786776462	3	Venetoclax	rna_seq_wes
0	EN	AC091814.2_rna|ADAM23_rna|ADCY2_rna|AGXT_rna|AL133493.2_rna|ALAS2_rna|ANXA5_rna|AP000525.9_rna|AP000688.8_rna|AP001189.4_rna|ARHGEF11_rna|ARHGEF4_rna|ATP1A4_rna|AVPR1A_rna|AXL_rna|BCL6B_rna|BEGAIN_rna|BEX1_rna|BLVRA_rna|BMP3_rna|C10orf128_rna|C1QA_rna|C1orf61_rna|C3_rna|C8orf31_rna|CA1_rna|CACNG4_rna|CCR2_rna|CD163_rna|CD1D_rna|CD300E_rna|CDH5_rna|CDK1_rna|CEBPD_rna|CES4A_rna|CLEC10A_rna|CLEC2L_r…	177	48.02893180929651	0.5776194592241586	0.7729829312211823	0.7662337662337665	2.4716041132386998e-05	3.2132262513138096e-05	4	Venetoclax	rna_seq_wes
1	gbt	AC009948.5_rna|ACTN4_rna|ADAM22_rna|ARHGEF10L_rna|ATP6AP1L_rna|C1QA_rna|CD14_rna|CD1D_rna|CD300E_rna|CDK8_rna|CEBPB_rna|CES4A_rna|CHST15_rna|CLEC1A_rna|COTL1_rna|CPHL1P_rna|CTB-31N19.3_rna|CTB-78O21.1_rna|CTPS2_rna|EED_rna|EHBP1_rna|EPHB2_rna|FBXL5_rna|FCGRT_rna|FGR_rna|FLOT1_rna|FMR1_rna|GAMT_rna|GCNT2_rna|GGT1_rna|GOLGA8H_rna|HMOX1_rna|IFT81_rna|IGF2R_rna|IQSEC1_rna|ITGB6_rna|KCTD12_rna|KCTD19_…	126	51.84769467268766	0.5077826157537707	0.7593850348056377	0.7346132128740825	4.1575932145515324e-05	9.889987537645969e-05	4	Venetoclax	rna_seq_wes
0	EN	AC018738.2_rna|ADAMTS5_rna|ADARB2_rna|AGXT_rna|ALAS2_rna|ANKRD9_rna|ANO5_rna|ANXA5_rna|AP000525.9_rna|AQP9_rna|BEX1_rna|BLVRA_rna|C10orf35_rna|C5AR1_rna|C8orf31_rna|CACNG4_rna|CD14_rna|CD1D_rna|CD300E_rna|CEBPD_rna|CHST15_rna|CPNE7_rna|CTB-61M7.2_rna|CTD-2314B22.3_rna|CTSL_rna|CXCL5_rna|CYP2S1_rna|CYYR1_rna|DEFA3_rna|DPPA4_rna|ECE1_rna|ELN_rna|EPB41L3_rna|F2RL2_rna|F5_rna|FAM50B_rna|FAM83A_rna|FB…	129	68.7402533150221	0.1828978862679731	0.5563276633340135	0.5405138339920948	0.005837085326576617	0.007749632525023984	5	Venetoclax	rna_seq_wes
1	gbt	ADAM22_rna|AK2P2_rna|ALDH7A1_rna|APOA1_rna|ARAP3_rna|ARHGAP24_rna|ARMC9_rna|ASAP1_rna|BCL2_rna|C1QA_rna|C5AR2_rna|C9orf72_rna|C9orf85_rna|CASC1_rna|CCDC168_rna|CCDC57_rna|CCT2_rna|CD14_rna|CDA_rna|CHN1_rna|CHST15_rna|CILP_rna|CLEC4A_rna|CLEC4D_rna|CLEC4E_rna|CLHC1_rna|CLIP2_rna|CNR2_rna|COTL1_rna|CREB3L4_rna|CTB-31N19.3_rna|CTD-2619J13.3_rna|CTD-2619J13.8_rna|CTPS2_rna|CYTH2_rna|DCAF11_rna|DESI1_…	151	68.74779888554644	0.18271849094372428	0.521378786794944	0.4634387351778656	0.010731157175753892	0.025932604324503877	5	Venetoclax	rna_seq_wes
0	EN	AC002398.5_rna|AC104809.4_rna|ADAMTS5_rna|AGXT_rna|AHSP_rna|AL133493.2_rna|AL627309.1_rna|ANKRD9_rna|AP000525.9_rna|AP001189.4_rna|AQP1_rna|ARHGEF4_rna|ATP1A4_rna|AXL_rna|B4GALNT4_rna|BEGAIN_rna|BEX1_rna|C10orf10_rna|C21orf90_rna|C5AR1_rna|C8orf31_rna|CCDC170_rna|CCL2_rna|CCR2_rna|CD1D_rna|CD300E_rna|CD93_rna|CDH4_rna|CHAC1_rna|CHST15_rna|CLEC14A_rna|CLEC18A_rna|COL6A2_rna|CPNE7_rna|CT45A1_rna|CT…	148	53.55063299822789	0.5861148470351697	0.7816112667127932	0.7628458498023717	1.744222856257685e-05	3.653877932077393e-05	6	Venetoclax	rna_seq_wes
1	gbt	AAMDC_rna|ABI3_rna|AC108676.1_rna|ACTG1_rna|ADAM22_rna|ADCK4_rna|AK9_rna|ANKRD28_rna|AOC2_rna|AP000704.5_rna|APOA1_rna|ARL6_rna|ATL1_rna|BCL2_rna|BLVRA_rna|CASC1_rna|CATSPER3_rna|CD300E_rna|CD93_rna|CDC42EP1_rna|CHST15_rna|CLEC4E_rna|COL6A6_rna|CRABP1_rna|CUEDC2_rna|CYP1B1_rna|DCAF11_rna|ESYT2_rna|FCGRT_rna|FPR2_rna|FTLP2_rna|GLUD1P2_rna|GPRASP2_rna|GRK5_rna|GS1-124K5.3_rna|HAUS8_rna|HMOX1_rna|HS…	128	56.30494055809413	0.5424446491434596	0.8124977542239538	0.7018633540372672	4.3585595894553005e-06	0.00027203612120640935	6	Venetoclax	rna_seq_wes
0	EN	AC008984.2_rna|AC091814.2_rna|ACOX2_rna|ADCY2_rna|AFAP1_rna|AGXT_rna|AOX1_rna|AP000688.8_rna|ARHGEF4_rna|ATP1A4_rna|ATP2C2_rna|AXL_rna|B4GALNT3_rna|B4GALNT4_rna|BEGAIN_rna|BEX1_rna|BMP3_rna|C10orf128_rna|C1QL1_rna|C8orf31_rna|CACNG4_rna|CASQ1_rna|CCDC170_rna|CCL2_rna|CD14_rna|CD163_rna|CD1D_rna|CD300E_rna|CD93_rna|CDH5_rna|CDK1_rna|CLEC14A_rna|CLEC1A_rna|CLEC2L_rna|CLEC9A_rna|CNNM1_rna|CPNE7_rna|…	169	42.9432546283282	0.5706937510495569	0.7995972155510204	0.7357425183512141	8.005084320113882e-06	9.526457164774288e-05	7	Venetoclax	rna_seq_wes
1	gbt	AAMDC_rna|AC009951.1_rna|ADAM22_rna|AGPAT3_rna|ARHGEF33_rna|ATL1_rna|BCL2_rna|BIK_rna|C12orf57_rna|C20orf203_rna|C9orf72_rna|CALML4_rna|CCDC94_rna|CCR2_rna|CD14_rna|CEBPB_rna|CHST15_rna|CLEC1A_rna|CREB3L4_rna|CTD-3187F8.15_rna|CUL7_rna|DCAF11_rna|DDX54_rna|DPY19L2_rna|DRG1_rna|EIF3I_rna|EIF4E3_rna|ESYT2_rna|FAM20A_rna|FAM212B_rna|FGD4_rna|GPBAR1_rna|GPR155_rna|GRK5_rna|HCG25_rna|HERC2P9_rna|IL11R…	130	40.158707776328015	0.6245632711938838	0.8331864953310901	0.6905702992659515	1.4835488283569828e-06	0.0003742188164979104	7	Venetoclax	rna_seq_wes
0	EN	AC007278.3_rna|AC104809.4_rna|ACOX2_rna|ADRA2C_rna|AGXT_rna|AHSP_rna|AL133493.2_rna|AL627309.1_rna|ANXA5_rna|AP000525.9_rna|ATP2C2_rna|AXL_rna|BEGAIN_rna|BEX1_rna|C17orf97_rna|C5AR1_rna|C8orf31_rna|CA1_rna|CACNG4_rna|CADM1_rna|CD14_rna|CD163_rna|CD1D_rna|CD300E_rna|CDH5_rna|CEBPD_rna|CES4A_rna|CETP_rna|CHI3L1_rna|CHST15_rna|CLEC10A_rna|CLEC14A_rna|CLEC1A_rna|CLEC2L_rna|CLEC4E_rna|CLEC9A_rna|CNTNA…	157	60.15511834223437	0.4989083502095638	0.7365410665960366	0.7221908526256353	9.276457103182261e-05	0.00014756306307060483	8	Venetoclax	rna_seq_wes
1	gbt	AAMDC_rna|AC017104.6_rna|ACSS1_rna|ACTR5_rna|ADAM22_rna|AGPAT3_rna|ANKRD39_rna|AP000344.4_rna|AP000704.5_rna|ARL6_rna|BBC3_rna|BX649553.4_rna|CACHD1_rna|CCDC14_rna|CCDC57_rna|CD163_rna|CDK6_rna|CETP_rna|CHST15_rna|CLEC10A_rna|CLEC1A_rna|CLEC7A_rna|CLIP2_rna|COL28A1_rna|COQ10A_rna|CPHL1P_rna|CPXM1_rna|CREB3L4_rna|CRK_rna|CTPS2_rna|DAB1_rna|DHPS_rna|DNMT3A_rna|DRG1_rna|EFHC1_rna|FAM198A_rna|FAM228B…	142	61.46616603439151	0.47682829929525317	0.7817944649878015	0.7786561264822135	1.731073620650492e-05	1.968756752930951e-05	8	Venetoclax	rna_seq_wes
0	EN	AC018738.2_rna|AC069363.1_rna|ADAMTS4_rna|ADCY1_rna|ADCY2_rna|ADRA2C_rna|AGXT_rna|AHSP_rna|AL133493.2_rna|AL589743.1_rna|ALAS2_rna|ANXA5_rna|AP000525.9_rna|AP001189.4_rna|AQP9_rna|ARHGEF11_rna|ARHGEF4_rna|ATP2C2_rna|AXL_rna|BEGAIN_rna|BEX1_rna|C10orf10_rna|C1QA_rna|C3_rna|C8orf31_rna|CA1_rna|CCR2_rna|CD163_rna|CD1D_rna|CD300E_rna|CDH5_rna|CHGB_rna|CLEC1A_rna|CLEC2L_rna|CLEC4F_rna|CLEC7A_rna|CLEC9…	160	40.824871266698864	0.660685003147946	0.815348430321361	0.813664596273292	3.787058537623915e-06	4.116058969945515e-06	9	Venetoclax	rna_seq_wes
1	gbt	AC005037.3_rna|AC006538.1_rna|AC009948.5_rna|AC018804.7_rna|AC018865.5_rna|AC108676.1_rna|AC136289.1_rna|ACTN4_rna|ADAM22_rna|ADARB1_rna|AKT2_rna|ANKMY2_rna|AP000704.5_rna|APOLD1_rna|ARHGEF33_rna|ARL6_rna|ATP6V0A2_rna|BCL2_rna|BEGAIN_rna|BMS1P5_rna|CASC1_rna|CCDC141_rna|CCDC81_rna|CCR2_rna|CD14_rna|CD40_rna|CDC42EP3_rna|CDK6_rna|CDK8_rna|CETP_rna|CHST15_rna|CLEC1A_rna|CLEC7A_rna|CNR2_rna|CPQ_rna|…	155	44.361021270925406	0.5993579969038842	0.8136542499024717	0.8068887634105025	4.118155906197725e-06	5.708521482873155e-06	9	Venetoclax	rna_seq_wes
0	EN	AC010980.2_rna|ADAMTS2_rna|ADCY2_rna|AGXT_rna|AL133493.2_rna|AL589743.1_rna|ANKRD18A_rna|ANXA5_rna|AP000525.9_rna|AP000688.8_rna|AP000783.1_rna|AP001189.4_rna|AQP9_rna|AXL_rna|BCL6B_rna|BEGAIN_rna|BEX1_rna|BLVRA_rna|C10orf35_rna|C3_rna|C8orf31_rna|CA1_rna|CACNA2D3_rna|CACNG4_rna|CCR2_rna|CD1D_rna|CD300E_rna|CEBPD_rna|CELA1_rna|CES4A_rna|CLEC10A_rna|CLEC14A_rna|CLEC1A_rna|CLEC1B_rna|CLEC2L_rna|CLE…	161	55.54267950223804	0.5096926367002321	0.7227035055995614	0.7154150197628458	9.81524004612787e-05	0.0001243506200612869	10	Venetoclax	rna_seq_wes
1	gbt	ABI3_rna|AC017104.6_rna|ADAM22_rna|ANGEL1_rna|AP000704.5_rna|AREL1_rna|ARHGEF33_rna|ATG9A_rna|BCL2_rna|BCL7A_rna|C1QA_rna|C6orf89_rna|CCDC116_rna|CCR2_rna|CD14_rna|CD300E_rna|CEBPD_rna|CHODL_rna|CREB3L4_rna|CTC-498J12.3_rna|CTPS2_rna|CTSH_rna|DDX54_rna|DHX9_rna|ESYT2_rna|FAIM_rna|FAM20A_rna|FCGRT_rna|FKBP4_rna|FOLR2_rna|GAMT_rna|GOLGA2P7_rna|GRK5_rna|GSDMB_rna|HEATR5B_rna|HOOK2_rna|HSPBAP1_rna|IF…	138	56.572587799545595	0.491340861758362	0.8140925863262518	0.8152173913043478	2.287497607017594e-06	2.157671211690462e-06	10	Venetoclax	rna_seq_wes
0	EN	AC018738.2_rna|AC091814.2_rna|ACOX2_rna|ADCY1_rna|ADRB1_rna|AGXT_rna|AHSP_rna|AL627309.1_rna|AP001189.4_rna|AQP1_rna|ARHGEF11_rna|AXL_rna|BEGAIN_rna|BEX1_rna|BLVRA_rna|C1QA_rna|C3_rna|C5AR1_rna|C8orf31_rna|CA1_rna|CCR2_rna|CD163_rna|CD1D_rna|CD300E_rna|CD93_rna|CHGB_rna|CHST15_rna|CKAP4_rna|COL15A1_rna|CPNE7_rna|CRY1_rna|CT45A5_rna|CTB-61M7.2_rna|CTD-2314B22.3_rna|CTD-3064H18.4_rna|CTSL_rna|CXCL5…	146	57.807163306765226	0.3816162518928897	0.6326693366580134	0.6770186335403727	0.0015790589252535584	0.0005389639099985178	11	Venetoclax	rna_seq_wes
1	gbt	ABI3_rna|ADAM22_rna|AGAP10_rna|AK9_rna|ANKRD54_rna|AP000704.5_rna|ARHGEF33_rna|BMS1P5_rna|C10orf25_rna|C12orf57_rna|C3_rna|C5AR1_rna|C6orf3_rna|CD14_rna|CD93_rna|CDC42EP3_rna|CDK6_rna|CFL1P1_rna|CHST15_rna|CILP_rna|CLEC7A_rna|CNOT10_rna|COL6A6_rna|CPB2-AS1_rna|CTPS2_rna|DPY19L2P3_rna|ECE1_rna|EFHC1_rna|FBF1_rna|FCGRT_rna|GATA3_rna|GNAS_rna|GPBAR1_rna|GPR137C_rna|GPRASP2_rna|GTPBP6_rna|GUSBP1_rna|…	144	57.563231011766185	0.38682410144257606	0.6316221921879236	0.6295878035008471	0.0016164659620614603	0.0016912901526022436	11	Venetoclax	rna_seq_wes
0	EN	AC018738.2_rna|AC104809.4_rna|AC141928.1_rna|ACOX2_rna|ADRA2C_rna|AGXT_rna|ANXA5_rna|AP001189.4_rna|AQP9_rna|ATP2C2_rna|B4GALNT4_rna|BEGAIN_rna|BEX1_rna|C10orf10_rna|C1QA_rna|C8orf31_rna|CA6_rna|CALN1_rna|CCDC170_rna|CCR2_rna|CD1D_rna|CD300E_rna|CD93_rna|CDH5_rna|CES4A_rna|CHI3L1_rna|CLEC10A_rna|CLEC2L_rna|CLEC7A_rna|CLEC9A_rna|COL6A2_rna|CPNE7_rna|CSF3_rna|CT45A1_rna|CT45A5_rna|CTB-61M7.2_rna|CT…	158	55.92342772999261	0.5886813210267487	0.7710462913141662	0.7368718238283457	2.667269803268698e-05	9.174588774353496e-05	12	Venetoclax	rna_seq_wes
1	gbt	AAMDC_rna|AC087380.14_rna|AC097662.2_rna|ACIN1_rna|ADAM15_rna|AGFG1_rna|ALKBH2_rna|ARAP3_rna|ARHGAP24_rna|ARMC9_rna|B3GNT1_rna|BCKDHB_rna|BCL2_rna|C17orf70_rna|C5AR2_rna|CASC1_rna|CCT2_rna|CEP70_rna|CHST15_rna|CLDN4_rna|COTL1_rna|CREB3L4_rna|CTD-2033A16.2_rna|CTD-2619J13.8_rna|CTSS_rna|DNMT3A_rna|DPF1_rna|DSCR9_rna|ESYT2_rna|FAM115A_rna|FANK1_rna|FBXO18_rna|FCGRT_rna|FLOT1_rna|FTLP2_rna|GCSAML-AS…	133	63.28869171629914	0.4732032307008436	0.7514758940134793	0.7402597402597403	5.5417743772035106e-05	8.185823879055851e-05	12	Venetoclax	rna_seq_wes
0	EN	AC104809.4_rna|AGXT_rna|AHSP_rna|AL354822.1_rna|ALAS2_rna|ANXA5_rna|AP000525.9_rna|ARHGAP32_rna|ATP1A4_rna|ATP2C2_rna|AXL_rna|B3GALT2_rna|B4GALNT4_rna|BCL6B_rna|BEGAIN_rna|BEX1_rna|C17orf97_rna|C1orf61_rna|C5AR1_rna|C8orf31_rna|CA1_rna|CACNG4_rna|CADM1_rna|CCNE1_rna|CD14_rna|CD163_rna|CD1D_rna|CD300E_rna|CDC25C_rna|CDH5_rna|CEBPD_rna|CLEC1A_rna|CLEC4F_rna|CLEC9A_rna|CNTNAP3B_rna|CPNE7_rna|CT45A1_…	141	48.78889534382187	0.5016415824133118	0.7641634965948434	0.805759457933371	3.476602229772713e-05	6.020924577066402e-06	13	Venetoclax	rna_seq_wes
1	gbt	AC005037.3_rna|ADAM22_rna|AGPAT3_rna|AKT2_rna|ANKRD9_rna|AREL1_rna|ASAH1_rna|BCL2_rna|BEND6_rna|C12orf57_rna|C14orf37_rna|C19orf82_rna|CASC2_rna|CD40_rna|CEBPB_rna|CHST15_rna|CLEC7A_rna|COL28A1_rna|COX11_rna|CTA-221G9.10_rna|DHPS_rna|DNMT3A_rna|DRG1_rna|DST_rna|EHBP1_rna|ESYT2_rna|FBXO38_rna|FGD4_rna|FLOT1_rna|FMR1_rna|GCSAML-AS1_rna|GOLGA2P7_rna|GPBAR1_rna|GPC6_rna|GPCPD1_rna|GPT2_rna|GTPBP6_rna…	133	46.9896898934354	0.5377201264978172	0.7565146106679554	0.7323546019198194	4.620306050295825e-05	0.00010653335832204869	13	Venetoclax	rna_seq_wes
0	EN	AC016735.1_rna|AC091814.2_rna|AC104809.4_rna|AGXT_rna|AL133493.2_rna|AL589743.1_rna|ANXA5_rna|AP000525.9_rna|AP001189.4_rna|AQP1_rna|AQP9_rna|ARHGEF11_rna|ASGR2_rna|ATP2C2_rna|AXL_rna|BEGAIN_rna|BEX4_rna|C10orf128_rna|C10orf35_rna|C8orf31_rna|CCDC170_rna|CCR2_rna|CD14_rna|CD163_rna|CD1D_rna|CD200R1_rna|CD300E_rna|CDH4_rna|CHAC1_rna|CLEC14A_rna|CNNM1_rna|CPNE7_rna|CTD-2314B22.3_rna|CTD-3064H18.4_r…	131	55.87037416305173	0.5092093304865419	0.7285114238124539	0.5776397515527951	0.00012070078627952315	0.0048735010211569466	14	Venetoclax	rna_seq_wes
1	gbt	ADAM22_rna|ADC_rna|AREL1_rna|BCL2_rna|BCL7A_rna|C19orf52_rna|C9orf72_rna|CACHD1_rna|CARD16_rna|CCR2_rna|CD14_rna|CD1D_rna|CD300E_rna|CETP_rna|CHST15_rna|CLEC1A_rna|CLEC4E_rna|CLIP2_rna|COL28A1_rna|COL4A3BP_rna|COMMD7_rna|COX11P1_rna|CSPG4P11_rna|CTA-134P22.2_rna|CTD-2196E14.9_rna|DNAH2_rna|DRG1_rna|EFR3B_rna|EIF5A_rna|ERI3_rna|ESYT2_rna|FAHD2B_rna|FAM154B_rna|FAM213B_rna|FBXO8_rna|FCGRT_rna|FGD4_…	127	52.742157313667214	0.5626300736039753	0.8353807301092825	0.663466967814794	1.3121597898507847e-06	0.000762369194186985	14	Venetoclax	rna_seq_wes
0	EN	AC018738.2_rna|AC104809.4_rna|AFAP1_rna|AGXT_rna|ANK2_rna|ANXA5_rna|AP000688.8_rna|BEGAIN_rna|BEX1_rna|BLVRA_rna|C1QA_rna|C5AR1_rna|C8orf31_rna|CALN1_rna|CCDC170_rna|CD14_rna|CD163_rna|CD300E_rna|CD93_rna|CDH4_rna|CORO2A_rna|CPNE7_rna|CSF3_rna|CT45A5_rna|CTB-61M7.2_rna|CTD-2357A8.3_rna|CTD-3064H18.4_rna|CTSL_rna|CYYR1_rna|DES_rna|DIRC3_rna|DNALI1_rna|ECE1_rna|ELANE_rna|ELN_rna|EPN2_rna|FAM26E_rna…	130	64.31174464890186	0.42884245432258106	0.6556131674575616	0.6284584980237155	0.0006834292984315909	0.001320263288091795	15	Venetoclax	rna_seq_wes
1	gbt	AC004987.9_rna|AC011515.2_rna|AC017104.6_rna|ACTG1_rna|ADAM15_rna|ADAM22_rna|AGFG1_rna|ALKBH2_rna|ANKRD23_rna|ANKRD27_rna|ARHGAP24_rna|ARHGEF33_rna|BCL2_rna|BLVRA_rna|BMS1P5_rna|C1QA_rna|C9orf72_rna|CAAP1_rna|CASC1_rna|CCDC81_rna|CCDC94_rna|CDIP1_rna|CHST15_rna|CTA-134P22.2_rna|CTB-61M7.2_rna|CTD-2619J13.8_rna|CTD-3088G3.8_rna|CTPS2_rna|CYTH2_rna|DCAF11_rna|DESI1_rna|DPY19L4_rna|EFCAB6_rna|ESYT2_…	157	67.17571307747198	0.3768395150998247	0.6584102665678664	0.6956521739130435	0.0006362890442565145	0.00022821465336148372	15	Venetoclax	rna_seq_wes
0	EN	AC069363.1_rna|AC091814.2_rna|AC141928.1_rna|ADAMTS5_rna|ADRA2C_rna|AGXT_rna|AHSP_rna|AL133493.2_rna|AL627309.1_rna|ANXA5_rna|AP000525.9_rna|AP000783.1_rna|AP001189.4_rna|ARHGEF11_rna|ARHGEF4_rna|ATP2C2_rna|AXL_rna|BASP1_rna|BEGAIN_rna|BEX1_rna|BMP3_rna|C5AR1_rna|C8orf31_rna|CA1_rna|CACNG4_rna|CCL4L2_rna|CD1D_rna|CD300E_rna|CD93_rna|CDH5_rna|CEBPD_rna|CES4A_rna|CHST15_rna|CLEC10A_rna|CLEC2L_rna|C…	170	57.73538360589298	0.5618593068704436	0.760188249143481	0.7391304347826088	4.0355861464127195e-05	8.504578431005562e-05	16	Venetoclax	rna_seq_wes
1	gbt	AAMDC_rna|ABL2_rna|AC004453.8_rna|AKT2_rna|AL592188.3_rna|ALDH18A1_rna|ANKRD39_rna|AP000704.5_rna|AP001412.1_rna|ARMC9_rna|ATXN7L3B_rna|BCL2_rna|BEGAIN_rna|C10orf25_rna|C19orf82_rna|C6orf52_rna|C9orf85_rna|CCNE1_rna|CCT7_rna|CDCA2_rna|CDIP1_rna|CDK6_rna|CEBPB_rna|CHST15_rna|CLEC1A_rna|CMIP_rna|COTL1_rna|COX11_rna|CPNE1_rna|CREB3L4_rna|CTA-221G9.10_rna|DCAF11_rna|DHX8_rna|DTX2_rna|ESYT1_rna|FAHD2A…	130	63.63159286213711	0.46779975602474966	0.7696086078392206	0.7831733483907399	2.821153705236272e-05	1.634857454961189e-05	16	Venetoclax	rna_seq_wes
0	EN	AC018738.2_rna|AC091814.2_rna|AC104809.4_rna|ACOX2_rna|AGXT_rna|AHSP_rna|AL354822.1_rna|ALAS2_rna|AP001189.4_rna|AQP9_rna|AXL_rna|BEGAIN_rna|BEND2_rna|BEX1_rna|BLVRA_rna|C10orf35_rna|C17orf97_rna|C21orf90_rna|C5AR1_rna|C8orf31_rna|CA1_rna|CCDC170_rna|CCR2_rna|CD101_rna|CD14_rna|CD1D_rna|CD300E_rna|CD93_rna|CKAP4_rna|CLEC9A_rna|CRY1_rna|CT45A5_rna|CTB-36O1.7_rna|CTB-61M7.2_rna|CTD-2314B22.3_rna|CT…	160	59.64409674604372	0.3790468893803228	0.6335156656376353	0.6024844720496896	0.001549364291273134	0.003003792552442446	17	Venetoclax	rna_seq_wes
1	gbt	AC005037.3_rna|ADAM22_rna|AGPAT9_rna|ANKRD9_rna|AP000266.7_rna|AP000704.5_rna|AREL1_rna|ARHGAP24_rna|BCL2_rna|C5AR2_rna|CASP6_rna|CD14_rna|CD1D_rna|CD300E_rna|CD40LG_rna|CDA_rna|CDH11_rna|CDK10_rna|CEP70_rna|CHST15_rna|CILP_rna|CLEC7A_rna|COTL1_rna|CPT1B_rna|CREB3L3_rna|CREB3L4_rna|CTA-228A9.3_rna|CTB-102L5.7_rna|CTB-31N19.3_rna|CTD-2033A16.2_rna|CYP1B1_rna|DCAF11_rna|DNAJC12_rna|DPF1_rna|DSCR9_r…	149	58.528026805802696	0.4020682149154634	0.6527107982422846	0.5810276679841898	0.0009920480394446758	0.004572404506057983	17	Venetoclax	rna_seq_wes
0	EN	AFAP1_rna|AGXT_rna|AJAP1_rna|AL133493.2_rna|AL589743.1_rna|ANXA5_rna|AP000525.9_rna|AP000688.8_rna|AP001189.4_rna|AQP1_rna|AQP9_rna|ARHGEF4_rna|ATP2C2_rna|AXL_rna|BEGAIN_rna|BEX1_rna|C10orf10_rna|C1QA_rna|C8orf31_rna|CA1_rna|CA6_rna|CCR2_rna|CD14_rna|CD163_rna|CD1D_rna|CD300E_rna|CHIT1_rna|CHST15_rna|CLEC14A_rna|CLEC1A_rna|CLEC9A_rna|CNN3_rna|COL6A1_rna|CPNE7_rna|CTB-61M7.2_rna|CTD-2314B22.3_rna|…	155	64.23473050574182	0.06771822824028462	0.6006280295679054	0.5957086391869001	0.003118583401030313	0.0034407178486192216	18	Venetoclax	rna_seq_wes
1	gbt	ABI3_rna|AC087380.14_rna|ACBD6_rna|ADAM19_rna|ADAM22_rna|AGPAT3_rna|ALOX12B_rna|AP004290.1_rna|AREL1_rna|ATL1_rna|BCL2_rna|C1QA_rna|CABIN1_rna|CACHD1_rna|CCDC168_rna|CD14_rna|CD163_rna|CDX2_rna|CEBPB_rna|CEP70_rna|CHST15_rna|CLEC1A_rna|CNOT10_rna|COL4A3BP_rna|CTA-221G9.10_rna|CUEDC1_rna|CYP4F26P_rna|DOCK9_rna|DRG1_rna|DVL2_rna|EFNB3_rna|ENO3_rna|ESYT2_rna|FAM168B_rna|FCGRT_rna|FLOT1_rna|FPGS_rna|…	132	43.08342304850719	0.580600621198313	0.7767971815872787	0.723320158102767	2.1226194723667122e-05	0.00014241512144117101	18	Venetoclax	rna_seq_wes
0	EN	AC069363.1_rna|AC104809.4_rna|ADCY2_rna|ADRA2C_rna|AGXT_rna|AHSP_rna|AL133493.2_rna|AL354822.1_rna|AL589743.1_rna|AL627309.1_rna|ALAS2_rna|ANKRD26P3_rna|ANXA5_rna|AOX1_rna|AP000525.9_rna|AP001189.4_rna|AQP9_rna|AXL_rna|B4GALNT4_rna|BEGAIN_rna|BEX1_rna|C1QA_rna|C3_rna|C8orf31_rna|CA1_rna|CACNG4_rna|CALCRL_rna|CALN1_rna|CD109_rna|CD14_rna|CD163_rna|CD1D_rna|CD300E_rna|CDH5_rna|CHGB_rna|CLEC2L_rna|C…	165	52.66496228297149	0.5174016215101296	0.7379170349977082	0.7199322416713722	8.85903890864756e-05	0.0001583443270363375	19	Venetoclax	rna_seq_wes
1	gbt	AACS_rna|ADAM22_rna|ADAMTS13_rna|ADARB1_rna|ADCK4_rna|ARAP3_rna|ARHGAP24_rna|ARHGEF33_rna|ATG10_rna|BCL2_rna|BMS1P5_rna|BNIP3_rna|BX649553.4_rna|C12orf57_rna|C17orf70_rna|C9orf72_rna|CHST15_rna|CLEC7A_rna|COMMD7_rna|CPNE1_rna|CRABP1_rna|CSPG4P11_rna|CTB-31N19.3_rna|CTD-2619J13.8_rna|CTD-3051D23.1_rna|CUEDC1_rna|EFCAB6_rna|EHBP1_rna|ESYT2_rna|FAM198A_rna|FTH1P3_rna|GBP1_rna|GCSAML-AS1_rna|GOLGA8I_…	129	49.721940795957195	0.5698316559830813	0.7983783014459992	0.7357425183512141	8.459333997842069e-06	9.526457164774288e-05	19	Venetoclax	rna_seq_wes
0	EN	AC018738.2_rna|ACOX2_rna|ADCY2_rna|AGXT_rna|AJAP1_rna|AL133493.2_rna|ALAS2_rna|ANXA5_rna|AP000688.8_rna|AP001189.4_rna|ARAP3_rna|ARHGEF4_rna|ATP1A4_rna|AXL_rna|BEGAIN_rna|BEX1_rna|BLVRA_rna|BMP3_rna|C1QL1_rna|C3_rna|C5AR1_rna|C8orf31_rna|CA1_rna|CASQ1_rna|CCDC170_rna|CD14_rna|CD1D_rna|CD300E_rna|CDK1_rna|CHST15_rna|CLEC2L_rna|CLEC4F_rna|CLEC9A_rna|CPNE7_rna|CSF3_rna|CT45A5_rna|CTB-61M7.2_rna|CTD-…	147	63.15115726988206	0.48742790584301854	0.7054443401406165	0.6956521739130435	0.00016994325322541108	0.00022821465336148372	20	Venetoclax	rna_seq_wes
1	gbt	ABCA2_rna|AC009948.5_rna|AC087380.14_rna|ADAM22_rna|ADARB1_rna|AP000704.5_rna|ARAP3_rna|ARHGAP24_rna|ARHGEF33_rna|ARMC9_rna|ATL1_rna|BCL2_rna|BIN1_rna|C10orf25_rna|C11orf74_rna|C19orf82_rna|C1QA_rna|CCR2_rna|CD14_rna|CD40LG_rna|CEBPB_rna|CERS6_rna|CHP1_rna|CHST15_rna|CLEC4A_rna|CLEC7A_rna|CLIP1_rna|CPXM1_rna|CREB3L4_rna|CRYBB1_rna|CTB-31N19.3_rna|CTD-2545M3.8_rna|CTD-2619J13.8_rna|CTPS2_rna|CXCL1…	146	60.504190153613706	0.5294960912328834	0.8170426169021946	0.7292490118577075	1.960855392443302e-06	7.88681879759119e-05	20	Venetoclax	rna_seq_wes
0	EN	AC006942.4_rna|AC018738.2_rna|AC141928.1_rna|ADAMTS3_rna|ADAMTS5_rna|AGXT_rna|AL133493.2_rna|AL589743.1_rna|AL627309.1_rna|ANO1_rna|AP000525.9_rna|AQP9_rna|ASB9_rna|AXL_rna|B4GALNT4_rna|BEGAIN_rna|BEX1_rna|C3_rna|C5AR1_rna|C8orf31_rna|CC2D2A_rna|CCL1_rna|CCL4L2_rna|CD14_rna|CD163_rna|CD300E_rna|CDH4_rna|CDH5_rna|CEACAM3_rna|CHST15_rna|CLEC14A_rna|CLEC1A_rna|CLEC2L_rna|CLEC4E_rna|CLEC7A_rna|COL6A1…	142	64.30287821962477	0.2500484972707673	0.5893433338137977	0.6024844720496896	0.0038985239437577	0.003003792552442446	21	Venetoclax	rna_seq_wes
1	gbt	AC007204.2_rna|AC017104.6_rna|ADAM22_rna|ADAMTS13_rna|ANAPC5_rna|APOA1_rna|ARHGAP24_rna|ARMC9_rna|ASTE1_rna|ATG9A_rna|B4GALT5_rna|BCL2A1_rna|BCL2_rna|BCL7A_rna|BLOC1S3_rna|BOD1L1_rna|C5AR2_rna|CACHD1_rna|CCDC57_rna|CD14_rna|CD1D_rna|CDC16_rna|CDH23_rna|CDK10_rna|CENPT_rna|CHN1_rna|CHST15_rna|CLEC7A_rna|COX11_rna|CRABP1_rna|CSPG4P11_rna|CSRP2_rna|CTD-2554C21.1_rna|CTD-2619J13.8_rna|CTD-3051D23.1_r…	153	56.113228988835736	0.4289122090131664	0.6662982649040681	0.5731225296442689	0.0007100942111418044	0.005300506147532187	21	Venetoclax	rna_seq_wes
0	EN	ADCY1_rna|AFAP1_rna|AGXT_rna|AHSP_rna|AL133493.2_rna|AL627309.1_rna|AP000525.9_rna|AP001189.4_rna|AQP1_rna|AQP9_rna|ATP2C2_rna|AXL_rna|BEGAIN_rna|BEX1_rna|C10orf35_rna|C1QA_rna|C5AR1_rna|C8orf31_rna|CA1_rna|CCR2_rna|CD14_rna|CD163_rna|CD1D_rna|CD300E_rna|CD93_rna|CDH4_rna|CDH5_rna|CHGB_rna|CHST15_rna|CNN3_rna|CNNM1_rna|CPNE7_rna|CTB-36O1.7_rna|CTB-61M7.2_rna|CTD-2006C1.6_rna|CTD-2314B22.3_rna|CTD…	154	44.87648321660639	0.5196289812631862	0.76362543568462	0.7910784867306607	3.54806400502786e-05	1.1684357640464507e-05	22	Venetoclax	rna_seq_wes
1	gbt	AC135178.1_rna|ACP1_rna|ADAM22_rna|ADAM9_rna|AK9_rna|AP000704.5_rna|AREL1_rna|ATL1_rna|ATP6V1G2_rna|BCKDHB_rna|CASC1_rna|CCRL2_rna|CD14_rna|CD163_rna|CD1D_rna|CD300E_rna|CDK8_rna|CEBPB_rna|CERS6-AS1_rna|CHST15_rna|CLEC1A_rna|COL6A6_rna|COTL1_rna|CPSF1_rna|CRK_rna|CTB-31N19.3_rna|CTD-2054N24.2_rna|CTD-3051D23.1_rna|CTPS2_rna|DERL3_rna|DRG1_rna|ERCC1_rna|ESYT2_rna|FGD4_rna|FLOT1_rna|FLT3_rna|FOLR2_…	144	43.90014085716456	0.5403037149750838	0.7734332327348215	0.8170525127046867	2.4279503924178426e-05	3.4779005671266016e-06	22	Venetoclax	rna_seq_wes
0	EN	AC091814.2_rna|AC104809.4_rna|ACOX2_rna|AFAP1_rna|AGXT_rna|ANXA5_rna|AP001189.4_rna|ARHGEF11_rna|ATP2C2_rna|AXL_rna|BEGAIN_rna|BEX1_rna|BLVRA_rna|C10orf128_rna|C1orf61_rna|C4BPB_rna|C8orf31_rna|CA1_rna|CACNG4_rna|CCR2_rna|CD14_rna|CD1D_rna|CD300E_rna|CD93_rna|CDH5_rna|CDK1_rna|CLEC18A_rna|CLEC2L_rna|CT45A1_rna|CTD-2314B22.3_rna|CTD-3064H18.4_rna|CXCL5_rna|CYP4F12_rna|ECE1_rna|ELN_rna|EPB41L3_rna|…	153	60.825847246296185	0.4957559359754563	0.7369505529729365	0.7413890457368719	9.150485048843715e-05	7.877505895290199e-05	23	Venetoclax	rna_seq_wes
1	gbt	AC004840.9_rna|ACVR2A_rna|ADAMTS13_rna|AL592494.5_rna|AP004290.1_rna|AQPEP_rna|ARAP3_rna|ARHGEF10L_rna|ARL6_rna|BCL2L11_rna|BCL2_rna|BIK_rna|BLVRA_rna|C12orf57_rna|C3orf58_rna|C8orf37_rna|CASC15_rna|CCT2_rna|CD14_rna|CDC42EP1_rna|CHST15_rna|CLIP2_rna|COQ10A_rna|COX11_rna|CREB3L4_rna|CRELD2_rna|CTC-498J12.3_rna|CTD-2302E22.5_rna|CTD-2541M15.1_rna|CUEDC1_rna|CUTA_rna|CXCL16_rna|DCAF11_rna|DNMT3A_rn…	146	64.87900642710974	0.42631586316199943	0.7345605378150245	0.7165443252399775	9.907233989387601e-05	0.0001757934507563794	23	Venetoclax	rna_seq_wes
0	EN	AC069363.1_rna|AC091814.2_rna|ADAMTS5_rna|ADCY2_rna|AFAP1_rna|AGXT_rna|AHSP_rna|AL133493.2_rna|AL354822.1_rna|ANKRD26P3_rna|ANXA5_rna|AP001189.4_rna|AQP9_rna|ARHGEF4_rna|ATP2C2_rna|AXL_rna|B4GALNT4_rna|BCAR1_rna|BEGAIN_rna|BEX1_rna|BLVRA_rna|C10orf128_rna|C10orf35_rna|C1QA_rna|C8orf31_rna|CA1_rna|CACNG4_rna|CCR2_rna|CD14_rna|CD1D_rna|CD300E_rna|CD93_rna|CDH4_rna|CDH5_rna|CES4A_rna|CLEC10A_rna|CLE…	153	46.56177217934901	0.48294916088119444	0.7717006673974309	0.6329757199322417	2.5996934874526757e-05	0.0015682538131232184	24	Venetoclax	rna_seq_wes
1	gbt	AAMDC_rna|ACTG1_rna|ADAM22_rna|ADARB1_rna|AGPAT9_rna|ALOX12B_rna|AP000704.5_rna|APOOP5_rna|ARHGEF2_rna|AVEN_rna|BCL2_rna|C11orf57_rna|C12orf57_rna|C17orf70_rna|C1QTNF9B-AS1_rna|C5AR2_rna|CASC1_rna|CASP10_rna|CD14_rna|CD1D_rna|CD300E_rna|CDK6_rna|CHST15_rna|CLEC1A_rna|CLIP2_rna|CREB3L4_rna|CSPG4P11_rna|CTD-2033A16.2_rna|DHPS_rna|DHX8_rna|DISP2_rna|DPF1_rna|DRG1_rna|EIF5A_rna|ESYT2_rna|FAM114A1_rna…	133	41.069313606432665	0.5977378845196162	0.9226951227909523	0.8554488989271599	9.970727552119606e-10	3.9041610491386266e-07	24	Venetoclax	rna_seq_wes
0	EN	ABLIM1-S452s|ACSM3_prot|ACY3_prot|ADAM15_prot|AGAP3_prot|AGMAT_prot|AGPS-S65s|AHDC1-T1401tS1403s|AHNAK-S135s|AHNAK-S379s|AHNAK-S570s|AKAP13-S1876s|ANAPC16_prot|ANXA2_prot|AP5S1_prot|ARFGEF1-S1569s|ARHGAP45-S646s|ARHGAP9-T354t|ARPP19-S81s|ATAD2-S41s|BCAT1_prot|BCLAF1-S319s|BCLAF1-S760s|BST2_prot|C17orf49-S70s|C1RL_prot|CAMK2D-T287t|CAMK2D_prot|CANX-S583s|CAPN2_prot|CARMIL1-S968s|CAVIN2_prot|CCAR1-…	331	59.749978859658164	0.3447357481943627	0.6577412342351417	0.6362393162393162	0.0002605623332704875	0.0004760790734079933	0	Venetoclax	phospho_proteomics_wes
1	gbt	AAMDC_prot|AKAP13-S1565s|ANKS1A_prot|ANP32A_prot|APOL3_prot|APOOL_prot|ARAP1_prot|AVL9_prot|BCL2_prot|BEND5-S361s|BLVRA_prot|CAMKK2_prot|CAP1_prot|CASP3_prot|CD300A_prot|CD93_prot|CD99_prot|CLINT1_prot|COL4A3BP_prot|CRIPT_prot|DHRS11_prot|EDC3_prot|ERCC5-S526s|EXD2_prot|FBXO30_prot|FCGRT_prot|FCHO1_prot|FRMD8_prot|GIMAP1-GIMAP5_prot|GIMAP4_prot|GIMAP8_prot|GPATCH8-S1035s|HCK_prot|HECTD3_prot|HSP9…	86	47.33027636119998	0.5888322492055531	0.8091090635514493	0.8188034188034188	5.621747595528054e-07	3.1730710667830347e-07	0	Venetoclax	phospho_proteomics_wes
0	EN	ABLIM1-S452s|ADAM15_prot|ADAT1_prot|ADGRG5_prot|AGFG1-S362s|AGFG1-T177tS181s|AGMAT_prot|AGPAT3_prot|AGPS-S65s|AHNAK-S135s|ALOX5AP_prot|ANAPC16_prot|ANPEP_prot|AOAH_prot|APOL3_prot|ARFGEF1-S1569s|ARHGAP4-S84s|ARHGAP4-S906s|ARHGAP9-T354t|BCAT1_prot|BCLAF1-S319s|BIN1-S296sS298s|BPI_prot|C12orf45_prot|CAMK2D-T287t|CAMK2D_prot|CANX-S554sS564s|CAPN2_prot|CARD11-S886s|CARMIL1-S968s|CBX5-S92s|CCAR1-S697s…	287	71.00554091151282	0.3582051031841387	0.6317995374081236	0.615042735042735	0.0005361847404623826	0.0008265940576886233	1	Venetoclax	phospho_proteomics_wes
1	gbt	AAMDC_prot|ACAD8_prot|ACSS1_prot|ACSS2_prot|ACTL6A_prot|AGK_prot|AKAP13-S1565s|ALG3-S13s|ALKBH5_prot|APOBEC3G_prot|APOBR_prot|APTX-S132s|ARAP1_prot|ATG4B_prot|ATP5S_prot|AUH_prot|AVL9_prot|BCL2_prot|CAB39_prot|CARD16_prot|CFDP1_prot|CHMP3_prot|COL4A3BP_prot|CRIPT_prot|CSNK1A1_prot|CTSS_prot|DENND4C-S989s|DHRS11_prot|EHBP1L1_prot|EMSY-S1130s|EPDR1_prot|ERCC5-S526s|ESYT2_prot|FAHD2A_prot|FCGRT_prot…	106	56.41017677036252	0.5949331520671847	0.8372707981857663	0.7743589743589743	9.665764810158649e-08	3.4460697624981923e-06	1	Venetoclax	phospho_proteomics_wes
0	EN	ABLIM1-S452s|ACSM3_prot|ACY3_prot|ADAM15_prot|ADAT1_prot|AGFG1-S362s|AGPAT3_prot|AHNAK-S135s|AHNAK-S5310s|AHNAK-T4100t|AHR_prot|AHSG_prot|AIF1-S53s|AKAP13-S1876s|ALKBH3_prot|ANXA2_prot|ARFGEF1-S1569s|ARHGAP4-S84s|ARHGAP4-S906s|ARHGAP45-S646s|ARHGAP9-T354t|ARHGEF2-S217s|ASAP1-S839sS843s|ATRX-T977tS978s|BASP1_prot|BAZ1A-S1413s|BCAT1_prot|BCLAF1-S222s|BCLAF1-S319s|BCLAF1-S760s|BIN1-S296sS298s|BPI_pr…	293	64.58783814181162	-0.2120430445202588	0.5082110305015892	0.49	0.009491362917413934	0.012902366983396928	2	Venetoclax	phospho_proteomics_wes
1	gbt	AAMDC_prot|ACAP2_prot|ACSS1_prot|AKAP13-S1565s|ANP32A_prot|ARAP1_prot|ARHGAP30_prot|ATG4B_prot|AVL9_prot|BAG3_prot|BCKDHB_prot|BCL2_prot|CAB39_prot|CD14_prot|CD300A_prot|CD93_prot|CD99L2_prot|CD99_prot|CNK3/IPCEF1_prot|CRYBG1_prot|DENND1A_prot|DNAJC13_prot|EEA1_prot|EHBP1L1_prot|EPDR1_prot|ERCC5-S526s|ERGIC1_prot|FCGRT_prot|FGD2_prot|FLII_prot|GIMAP1-GIMAP5_prot|GIMAP8_prot|GLS_prot|GRHPR_prot|HP…	96	59.16658216041495	-0.017113718309221815	0.6458402310516915	0.5546153846153846	0.0004883610025459444	0.0040119387024202405	2	Venetoclax	phospho_proteomics_wes
0	EN	ABLIM1-S452s|ACSM3_prot|ADAM15_prot|AGAP3_prot|AHNAK-S135s|AHNAK-S379s|AHNAK-S5310s|AHNAK-S570s|AHNAK-T4766t|AHR_prot|AKAP13-S1876s|AKAP13-S1932s|ALKBH5-S64sS69s|ANXA5_prot|AOAH_prot|ARFGEF1-S1569s|ARHGAP9-T354t|ARHGEF6-S684s|ATAD2-S41s|BASP1_prot|BCLAF1-S319s|BCLAF1-S760s|BPI_prot|BRD7-S263s|BST2_prot|C17orf49-S70s|C1RL_prot|C5AR1_prot|CAMK2D-T287t|CAMK2D_prot|CARD9_prot|CCAR1-S697s|CCNY-S99s|CD…	316	75.73337000577118	-0.0006578695532970524	0.3958178916174464	0.3915384615384615	0.050159085698218225	0.05292335986650775	3	Venetoclax	phospho_proteomics_wes
1	gbt	AAMDC_prot|ADA_prot|ADSS_prot|AKAP13-S1565s|ALKBH5_prot|APOBR_prot|ARAP1_prot|ARHGAP30-S709s|ATP6V1C1_prot|ATP6V1E1_prot|BCL11A_prot|BCL2_prot|BEND5-S361s|BLVRA_prot|BPTF_prot|BRD1-S18s|BRD1_prot|BRD2_prot|CAMKK2_prot|CARD16_prot|CBX1-S91s|CD59_prot|CD93_prot|CDK14-S95s|CMSS1_prot|CNBP_prot|COL4A3BP_prot|COPG1_prot|CORO1A_prot|CRBN_prot|DDAH2_prot|DDX18_prot|DGLUCY_prot|DHRS11_prot|EGLN1_prot|ETV…	121	64.3731988110545	0.27702841104821674	0.5711433330910076	0.5238461538461539	0.0028637310721096546	0.007195391358547099	3	Venetoclax	phospho_proteomics_wes
0	EN	ACSM3_prot|ADAM15_prot|AGAP3_prot|AGFG1-T177tS181s|AGPAT3_prot|AHNAK-S135s|AHNAK-T4100t|AIF1_prot|AIFM2_prot|AKAP13-S1876s|ANXA5_prot|ANXA6_prot|AOAH_prot|APOC3_prot|APOL3_prot|ARFGEF1-S1569s|ARHGAP4-S906s|ARHGAP45-S646s|ARHGAP9-T354t|ARPP19-S81s|ASAP1-S839sS843s|ASS1_prot|ATM-S1981s|BCAT1_prot|BCLAF1-S319s|BCLAF1-S760s|BIN1-S296sS298s|BPI_prot|C17orf49-S70s|C1RL_prot|CALD1_prot|CAMK2D-T287t|CANX…	309	76.00680228725211	0.12198383847242067	0.4981958064946883	0.44461538461538463	0.0112597809707046	0.025956806489614383	4	Venetoclax	phospho_proteomics_wes
1	gbt	ACAP2_prot|ACSS1_prot|AKAP10_prot|AKAP13-S1565s|ALKBH5_prot|ANXA6_prot|ARAP1_prot|ARHGAP45_prot|AVL9_prot|BCL2_prot|BPHL_prot|BRD1-S18s|BRIX1_prot|C1D_prot|C21orf33_prot|C5orf22_prot|C7orf50_prot|C9orf78-S261s|CANX-S554sS564s|CARD16_prot|CD300A_prot|CDC42SE1_prot|CDC5L_prot|CEBPD_prot|CHM_prot|CLCN7_prot|COL4A3BP_prot|COQ7_prot|CTDP1-S740s|CTSF_prot|CTSS_prot|CXXC1_prot|DBR1_prot|DCP1B_prot|DENND…	130	67.50887830464849	0.3073411764251648	0.600481470665841	0.5523076923076923	0.0015049274097055268	0.004199635901079687	4	Venetoclax	phospho_proteomics_wes
0	EN	ABLIM1-S452s|ADAM15_prot|ADD3-S683s|ADGRG5_prot|AGAP3_prot|AGFG1-S362s|AGFG1-T177tS181s|AGPS-S65s|AHDC1-T1401tS1403s|AHNAK-S135s|AHNAK-S570s|AHSG_prot|AOAH_prot|APOH_prot|APOL3_prot|ARHGAP4-S84s|ARHGAP4-S906s|ARHGAP45-S646s|ARHGAP9-T354t|BCAT1_prot|BCLAF1-S319s|BCLAF1-S760s|C17orf49-S70s|C1RL_prot|CAD-S1859s|CANX-S554sS564s|CANX-S583s|CAPN2_prot|CARD9_prot|CARMIL1-S968s|CD163_prot|CD34_prot|CD36_…	296	69.09488106106014	0.22794493768718072	0.5500358635970403	0.5528205128205128	0.0036014388152320943	0.0034016697962036524	5	Venetoclax	phospho_proteomics_wes
1	gbt	AAMDC_prot|ACAD8_prot|AKAP13-S1565s|ALKBH5_prot|ANP32A_prot|ARAP1_prot|ATP11B_prot|BAD_prot|BCKDHB_prot|BCL2_prot|CARD16_prot|CARD6_prot|CASP1_prot|CD14_prot|CDC5L_prot|CHI3L1_prot|CLINT1_prot|COL4A3BP_prot|COQ8A_prot|CORO2A_prot|CRIPT_prot|CTNNBL1_prot|CXXC1_prot|DCP1B_prot|DLST_prot|DNAJC13_prot|EHMT2_prot|EPDR1_prot|ERCC5-S526s|ERGIC1_prot|FBXO30_prot|FCGRT_prot|FLII_prot|FLOT1_prot|GARS_prot|…	97	60.22135176900149	0.41351416506953775	0.6892264243347372	0.6321367521367521	9.853880369987848e-05	0.0005313984558465283	5	Venetoclax	phospho_proteomics_wes
0	EN	ABLIM1-S452s|ACSM3_prot|ADAM15_prot|AGAP3_prot|AGMAT_prot|AGPAT3_prot|AHNAK-S135s|AHNAK-S5763s|AIF1-S53s|AKAP13-S1876s|ANXA2_prot|AP5S1_prot|APBB1IP-S526s|ARHGAP4-S84s|ARHGAP45-S646s|ARHGAP9-T354t|ASF1A-S166s|ASS1_prot|BASP1_prot|BCAT1_prot|BCLAF1-S222s|BCLAF1-S319s|BCLAF1-S760s|BIN1-S296sS298s|BPI_prot|BRD7-S263s|BST2_prot|C17orf49-S70s|C1RL_prot|CAMK2D-T287t|CAMK2D_prot|CAPN2_prot|CARMIL1-S968s…	285	73.69164387575942	0.19226126005497401	0.6380912431469052	0.524102564102564	0.00045279864017621057	0.005991185761768399	6	Venetoclax	phospho_proteomics_wes
1	gbt	A2M_prot|AAMDC_prot|ACAD8_prot|ACSF3_prot|ACSS1_prot|AGPAT3_prot|AKAP13-S1565s|AKAP13_prot|APOBR_prot|ARAP1_prot|ARHGAP12_prot|ARHGAP30_prot|ATG3_prot|ATG7_prot|ATP5S_prot|BAZ2B-T1283t|BCKDHB_prot|BCL2_prot|CAP1_prot|CBR1_prot|CD14_prot|CD93_prot|CHMP7_prot|CLINT1_prot|CMBL_prot|COL4A3BP_prot|COPG1_prot|CRYBG1_prot|CTPS2_prot|CUX1_prot|DHRS11_prot|DNAJC13_prot|DPP9_prot|EGLN1_prot|ERI3_prot|EWSR1…	98	61.51498742381646	0.4371452929306414	0.7518009216025946	0.6622222222222223	9.518191642678085e-06	0.0002284433009323411	6	Venetoclax	phospho_proteomics_wes
0	EN	ABCF1-T108tS109s|ABLIM1-S452s|ACSM3_prot|ADAM15_prot|AGAP3_prot|AGFG1-S362s|AGMAT_prot|AGPAT3_prot|AHNAK-S135s|AHNAK-S379s|AHNAK-S5310s|AHSG_prot|AIF1-S53s|AKAP13-S1876s|ANAPC16_prot|ANP32E_prot|ANXA2_prot|ARFGEF1-S1569s|ARHGAP35-S1179s|ARHGAP4-S84s|ARHGAP9-T354t|ARPP19-S81s|ASS1_prot|BASP1_prot|BCAT1_prot|BCLAF1-S319s|BLVRA_prot|BPI_prot|BRD7-S263s|BST2_prot|C17orf49-S70s|C17orf49-S84s|C1RL_prot…	334	63.47540726645889	0.23244220258986636	0.6890628742132514	0.7230769230769231	0.0001393773776397687	4.437138157466146e-05	7	Venetoclax	phospho_proteomics_wes
1	gbt	AAMDC_prot|ACSS1_prot|AIF1-S53s|AKAP13-S1565s|ALKBH5_prot|ANXA6_prot|APOOL_prot|ARAP1_prot|ARMC10_prot|BCL11A_prot|BCL2_prot|BLVRA_prot|BRD1-S18s|CAMK2D_prot|CAMKK2_prot|CARD16_prot|CASP2_prot|CBFB_prot|CBR1_prot|CD99_prot|CDC123_prot|CNK3/IPCEF1_prot|COL4A3BP_prot|CORO1A_prot|CTDP1-S740s|CTSF_prot|DCAF1_prot|DDX52_prot|DNAJC13_prot|DPYSL3_prot|DYNLT3_prot|EPDR1_prot|ERGIC3_prot|FAM120A_prot|FBXO…	103	49.42815822093447	0.534575809323019	0.7621162236907844	0.7384615384615385	9.552783404250248e-06	2.500766881697917e-05	7	Venetoclax	phospho_proteomics_wes
0	EN	A2M_prot|ABLIM1-S452s|ACSM3_prot|ADAM8_prot|AGFG1-T177tS181s|AHCTF1-S1232s|AHNAK-S135s|AHNAK-T4100t|AKAP13-S1876s|ANXA5_prot|AOAH_prot|ARFGEF1-S1569s|ARGLU1-S77s|ARHGAP4-S906s|ARHGEF11_prot|ATAD2-S41s|BASP1_prot|BCLAF1-S319s|BCLAF1-S760s|BCLAF1-T402t|BPI_prot|BRPF1-S860s|C17orf49-S70s|C4BPA_prot|CA1_prot|CAMK2D-T287t|CARD9_prot|CARMIL1-S968s|CAVIN1_prot|CBL-S486s|CBX6_prot|CCAR1-S697s|CD36_prot|C…	294	73.21220299639188	0.22846365803557744	0.6298118295374276	0.6346153846153846	0.0007415204218937817	0.0006558697777217728	8	Venetoclax	phospho_proteomics_wes
1	gbt	AAMDC_prot|ACO1_prot|AHNAK-S135s|AKAP10_prot|AKAP13-S1565s|AKAP13_prot|ALKBH5_prot|ANKMY2_prot|ANKRD27_prot|APOBEC3G_prot|ARAP1_prot|ARHGAP30_prot|ARRB2_prot|ATAD1_prot|AVL9_prot|BCL2_prot|C9orf78-S261s|CARHSP1-S41s|CBL_prot|CD302_prot|CD93_prot|CEP97_prot|CLINT1_prot|CNBP_prot|COL4A3BP_prot|CTSS_prot|CUL2_prot|CUTC_prot|DDAH2_prot|DHRS11_prot|EARS2_prot|EEA1_prot|EPDR1_prot|FBXO30_prot|FCGRT_pro…	93	61.41385319699774	0.4570971391066072	0.7484277436481864	0.7500000000000001	1.6885057062412363e-05	1.584466844656146e-05	8	Venetoclax	phospho_proteomics_wes
0	EN	ACSM3_prot|ADAT1_prot|AGFG1-T177tS181s|AGPAT3_prot|AHNAK-S212s|AHNAK-S379s|AHNAK-T4766t|AHR_prot|AIFM2_prot|AKAP13-S1876s|ANAPC16_prot|ANXA5_prot|AOAH_prot|APP_prot|ARFGEF1-S1569s|ARHGAP35-S1179s|ARPP19-S81s|ATAD2-S41s|BCAT1_prot|BCLAF1-S319s|BCLAF1-S760s|BPI_prot|C18orf25_prot|C1RL_prot|C5AR1_prot|CA1_prot|CAMK2D-T287t|CAMK2D_prot|CARHSP1-S30sS32s|CCAR1-S697s|CCSAP_prot|CD163_prot|CD164_prot|CD3…	318	72.71261161437745	-0.03052645296236367	0.40357570565160017	0.3807692307692308	0.04543689047548224	0.06040566497226483	9	Venetoclax	phospho_proteomics_wes
1	gbt	AAMDC_prot|ACAD8_prot|ACSL3_prot|ACTR3_prot|AKAP13-S1565s|ANP32A_prot|APOO_prot|APTX-S132s|ARAP1_prot|ATP6V1C1_prot|AUH_prot|BLVRA_prot|BUD13-S271s|C12orf4_prot|CAMKK2_prot|CAP1_prot|CARD16_prot|CD300A_prot|CD93_prot|CHMP2A_prot|COL4A3BP_prot|COQ9_prot|CRACR2A_prot|CTDP1-S740s|CXXC1_prot|DCAF1_prot|DCP1B_prot|DENND1A_prot|DIDO1-S1038s|DNAJC13_prot|DNAJC7_prot|EIF4E3_prot|EPDR1_prot|FCGRT_prot|FLO…	109	49.58952206531923	0.520686674874588	0.7512603562366218	0.7284615384615384	1.5052143535565814e-05	3.646009878833878e-05	9	Venetoclax	phospho_proteomics_wes
0	EN	ABLIM1-S452s|ACSM3_prot|AFF4-S836s|AHNAK-S135s|AHNAK-S379s|AHNAK-S5310s|AHSG_prot|AIF1-S53s|AIFM2_prot|AKAP13-S1876s|AKAP13-S1932s|AKAP13-S650s|ANXA2_prot|AOAH_prot|APBB1IP-S526s|ARHGAP4-S84s|ARHGAP9-T354t|ARHGEF6-S488s|ARHGEF6-S684s|ASS1_prot|ATAD2-S41s|BCAT1_prot|BCLAF1-S319s|BCLAF1-S884s|BPI_prot|BRD7-S263s|BST2_prot|C17orf49-S70s|CAMK2D-T287t|CAMK2D_prot|CAPN2_prot|CARD9_prot|CARMIL1-S968s|CA…	271	80.47574086006898	-0.06623901401336796	0.49866665699569446	0.40786324786324785	0.009513678820999995	0.0386078256807796	10	Venetoclax	phospho_proteomics_wes
1	gbt	AAMDC_prot|ADNP-S608s|AIF1-S53s|AKAP13-S1565s|AKAP13_prot|AKNA_prot|ANKRD27_prot|APOBR_prot|ARAP1_prot|ARHGAP30_prot|BCL2_prot|BRD1-S18s|BST2_prot|BTAF1_prot|CAMKK2_prot|CANX-S554sS564s|CAPN2_prot|CARD16_prot|CD14_prot|CD93_prot|CDCA7L_prot|CGAS_prot|CNBP_prot|COL4A3BP_prot|CTSF_prot|DEFA1_prot|DHRS11_prot|DOCK11_prot|DYNLT3_prot|EPDR1_prot|ERCC5-S526s|ERGIC1_prot|FBXO30_prot|FCGRT_prot|FLOT1_pro…	86	59.91873982239705	0.408914991853346	0.6614089125498164	0.4659829059829059	0.0002340008927552127	0.016426567200069835	10	Venetoclax	phospho_proteomics_wes
0	EN	ABLIM1-S452s|ACSM3_prot|ADAM15_prot|AGAP3_prot|AGFG1-S362s|AGFG1-T177tS181s|AGMAT_prot|AGPAT3_prot|AHNAK-S135s|AHNAK-S5310s|AIF1-S53s|AIF1_prot|AKAP13-S1876s|ALKBH5-S64sS69s|ANAPC16_prot|AOAH_prot|ARFGEF1-S1569s|ARGLU1-S77s|ARHGAP4-S906s|ARHGAP9-T354t|ARIH2_prot|ARPP19-S81s|BASP1_prot|BCAT1_prot|BCLAF1-S319s|BCLAF1-S760s|BPI_prot|C17orf49-S70s|C4BPA_prot|CAMK2D-T287t|CAMK2D_prot|CARMIL1-S968s|CBX…	318	56.3342490881668	0.4358814254896918	0.6918797250865748	0.6622222222222223	9.029425907293022e-05	0.0002284433009323411	11	Venetoclax	phospho_proteomics_wes
1	gbt	AAMDC_prot|ACAP2_prot|ACSS1_prot|AKAP13-S1565s|ANKRD27_prot|ANXA5_prot|AP1B1_prot|ARAP1_prot|ARHGAP27_prot|ARID3A_prot|ATPAF2_prot|BAG3_prot|BCKDHB_prot|BCL2_prot|BIRC6_prot|BLVRA_prot|BRD1-S18s|C9orf72_prot|CARD16_prot|CASP3-S26s|CASP3_prot|CD300A_prot|CD99_prot|CLINT1_prot|COL4A3BP_prot|CRACR2A_prot|CTDP1-S740s|DCP1B_prot|DDAH2_prot|DNAJC7_prot|DNMT3B_prot|ECHDC1_prot|EEA1_prot|EGLN1_prot|EHBP1…	116	51.24362047878341	0.5332277892491635	0.7671370714876575	0.6608547008547008	4.828958754520498e-06	0.00023785555068020617	11	Venetoclax	phospho_proteomics_wes
0	EN	ABLIM1-S452s|ACSM3_prot|AGFG1-T177tS181s|AGPAT3_prot|AHNAK-S135s|AHNAK-S5448s|AKAP13-S1932s|ANAPC16_prot|AOAH_prot|AP5S1_prot|ARFGEF1-S1569s|ARHGAP4-S84s|ARHGAP45-S646s|ARHGAP9-T354t|BAG3_prot|BANK1_prot|BASP1_prot|BCAT1_prot|BCL7B_prot|BCLAF1-S287sS290s|BCLAF1-S319s|BCLAF1-S760s|BPI_prot|BRD7-S263s|BST2_prot|BUD13-S248s|C17orf49-S70s|CAMK2D-T287t|CARD16_prot|CARMIL1-S968s|CAVIN1_prot|CCAR1-S697s…	310	64.65069631427623	0.2281946869715823	0.5317414206112671	0.5392307692307693	0.006225501838416142	0.0054093036448047815	12	Venetoclax	phospho_proteomics_wes
1	gbt	ACAD8_prot|ACOT13_prot|ACSS1_prot|AKAP10_prot|AKAP13-S1565s|AKAP13-S1876s|ALKBH5_prot|ANKMY2_prot|ARHGAP30-S709s|ARHGEF11_prot|ATP5S_prot|ATP6V1C1_prot|BAZ2B-T1283t|BCL2_prot|BLVRA_prot|BPTF_prot|C5orf22_prot|CAMK2D-T287t|CAMKK2_prot|CAP1_prot|CARD16_prot|CARHSP1-S41s|CBFA2T2_prot|CD300A_prot|CD99L2_prot|CFL1-S62s|CHMP2A_prot|CLIP1_prot|COL4A3BP_prot|CTDP1-S740s|DAPP1_prot|DPP9_prot|DPYD_prot|ERC…	108	62.24327928476354	0.28460437303108	0.5770857441015229	0.5961538461538461	0.0025259226138427404	0.0016611241919869074	12	Venetoclax	phospho_proteomics_wes
0	EN	ABLIM1-S452s|ACSM3_prot|ADAM15_prot|AGAP3_prot|AGMAT_prot|AGPAT3_prot|AGPS-S65s|AHDC1-T1401tS1403s|AKAP13-S1876s|ANAPC16_prot|ANXA2_prot|APOL3_prot|ARFGEF1-S1569s|ARHGAP35-S1179s|ARHGAP4-S906s|ATAD2-S41s|ATF7IP-S496s|ATM-S1981s|BCLAF1-S319s|BCLAF1-S760s|BIN1-S296sS298s|BPI_prot|BRI3_prot|C17orf49-S70s|CAMK2D_prot|CANX-S554sS564s|CANX-S583s|CAPN2_prot|CARMIL1-S968s|CAVIN2_prot|CD163_prot|CD180_pro…	308	66.11027038006718	0.44636437060893286	0.6750009292031827	0.6399999999999999	0.0002142967306263608	0.0005701693749025585	13	Venetoclax	phospho_proteomics_wes
1	gbt	AAMDC_prot|ADAM15_prot|ADNP-S608s|AIFM1_prot|AKAP13-S1565s|ANKMY2_prot|AP1S2_prot|APOL3_prot|ARAP1_prot|ARCN1_prot|ATM_prot|BCL2_prot|BCL7A_prot|BLVRA_prot|BPTF_prot|BST2_prot|C17orf80_prot|CARD16_prot|CENPV_prot|CLASP2_prot|COL4A3BP_prot|CRIPT_prot|CRP_prot|CSRP3_prot|CTSS_prot|CUTC_prot|CYBB_prot|DCP1B_prot|DIDO1-S1714s|EEA1_prot|EHBP1L1_prot|ENDOD1_prot|EPDR1_prot|ERCC5-S526s|ESS2_prot|EXD2_pr…	113	60.330462727174265	0.538937843317737	0.8158797282222763	0.7138461538461538	6.67643466232391e-07	6.150012018034813e-05	13	Venetoclax	phospho_proteomics_wes
0	EN	ABLIM1-S452s|ACSM3_prot|ACY3_prot|ADAM15_prot|ADAT1_prot|AGAP3_prot|AGFG1-S362s|AGPS-S65s|AHDC1-T1401tS1403s|AHNAK-S135s|AHNAK-S379s|AHNAK-S570s|AHR_prot|AIF1-S53s|AKAP13-S1876s|ANAPC16_prot|ANXA1-S37s|AOAH_prot|AP5S1_prot|APOH_prot|ARFGEF1-S1569s|ARHGAP35-S1179s|ARHGAP45-S646s|ARHGAP9-T354t|ARPP19-S81s|ASAP1-S839sS843s|ATAD3B_prot|BASP1_prot|BCAT1_prot|BCLAF1-S319s|BCLAF1-S760s|BPI_prot|BST2_pro…	354	61.70879457489904	0.13942308098883638	0.6684288172196635	0.7053846153846153	0.00026001268460169874	8.206806844597012e-05	14	Venetoclax	phospho_proteomics_wes
1	gbt	AAMDC_prot|ADAM15_prot|AHCTF1-S509s|AKAP13-S1565s|ALKBH5_prot|ANKMY2_prot|AP2M1-T181t|APOBR_prot|ARAP1_prot|ARHGAP9_prot|ARID3A_prot|ATP5S_prot|B3GALT6_prot|BCKDHB_prot|BCL2_prot|BLVRA_prot|CAMK2D_prot|CBR1_prot|CD14_prot|CD300A_prot|CD302_prot|CD93_prot|CIB1_prot|CLCC1_prot|COL4A3BP_prot|COQ7_prot|CORO1A_prot|CTSF_prot|DHX30_prot|DNAJC13_prot|EPDR1_prot|ERCC5-S526s|ERGIC1_prot|EZR_prot|FAM49B_pr…	101	51.90421647994079	0.3911632666391579	0.730516337522962	0.7153846153846154	3.3787064672279454e-05	5.829401700188119e-05	14	Venetoclax	phospho_proteomics_wes
0	EN	ABLIM1-S452s|ACSM3_prot|ADAM15_prot|AGAP3_prot|AGFG1-S362s|AGPS-S65s|AHNAK-S135s|AHNAK-S379s|AHNAK-S5310s|AHNAK-S570s|AHNAK-S5763s|AHR_prot|ANXA2_prot|ANXA5_prot|AOAH_prot|ARFGEF1-S1569s|ARHGAP4-S906s|ARHGAP9-T354t|ASAP1-S839sS843s|ATAD2-S41s|BCAT1_prot|BCLAF1-S222s|BCLAF1-S319s|BCLAF1-S760s|BPI_prot|BST2_prot|C17orf49-S70s|C1RL_prot|C4BPA_prot|CAMK2D-T287t|CAMK2D_prot|CANX-S554sS564s|CARD16_prot…	323	57.1039638125775	0.3670814056429573	0.6925700099466319	0.7415384615384616	8.825174352852916e-05	1.4599091714994295e-05	15	Venetoclax	phospho_proteomics_wes
1	gbt	AAMDC_prot|ACAD8_prot|ACSS1_prot|AKAP13-S1565s|APOBEC3G_prot|APOOL_prot|ARAP1_prot|ARCN1_prot|ARHGAP30_prot|ATP5S_prot|BAZ2B-T1283t|BCL2_prot|BRD1-S18s|C5orf22_prot|CAMKK2_prot|CBR1_prot|CD93_prot|CHKB_prot|CLINT1_prot|CLIP1_prot|COL4A3BP_prot|COQ9_prot|CRIPT_prot|CTSF_prot|CXXC1_prot|DDAH2_prot|DNAJC13_prot|EEA1_prot|EIF4G1-S1238s|EPDR1_prot|ERCC5-S526s|ERGIC1_prot|ESYT2_prot|FCGRT_prot|FLOT1_pr…	94	55.13227034192616	0.4100338445514261	0.7533591458322776	0.6806837606837607	8.90379663877897e-06	0.00012977061090720262	15	Venetoclax	phospho_proteomics_wes
0	EN	ABHD11_prot|ACSM3_prot|ADAM15_prot|AGPS-S65s|AHNAK-S135s|AHNAK-S5310s|AIFM2_prot|AKAP13-S1876s|ALKBH3_prot|ANAPC16_prot|ANXA2_prot|AOAH_prot|AP3D1-S658s|ARFGEF1-S1569s|ARHGAP4-S84s|ARHGAP45-S646s|ARHGAP9-T354t|ARHGEF18-S1103s|ASS1_prot|BCAT1_prot|BCLAF1-S319s|BCLAF1-S760s|BIN1-S296sS298s|BRD7-S263s|BST2_prot|C17orf49-S70s|CAD-S1859s|CAMK2D-T287t|CAMK2D_prot|CAMKK2-S511s|CANX-S554sS564s|CAPN2_prot…	287	72.93913034295416	0.24613880844303937	0.5876462908196679	0.604102564102564	0.0015956139916108718	0.001082527114122851	16	Venetoclax	phospho_proteomics_wes
1	gbt	AAMDC_prot|ACAP2_prot|ACSS1_prot|ACTL6A_prot|AKAP13-S1565s|AKNA_prot|ANGEL2_prot|ANKMY2_prot|ARHGDIA_prot|ATAD1_prot|BAG3_prot|BCKDHA_prot|BCKDHB_prot|BCL2_prot|BLVRA_prot|BRD1-S18s|CAP1_prot|CAPN2_prot|CASP3_prot|CBR1_prot|CD163_prot|CDK6_prot|CLINT1_prot|CLIP1_prot|COQ7_prot|CR1_prot|CYBA_prot|DDX17_prot|DENND1A-S592s|DHRS11_prot|DHX33_prot|DUS3L_prot|ENO1-Y44y|EPPK1-S2720s|FCGRT_prot|GIMAP1-GI…	126	65.31045607715981	0.3955844098459481	0.6556112775764155	0.6095726495726496	0.0002771694864871529	0.0009471012359945611	16	Venetoclax	phospho_proteomics_wes
0	EN	A2M_prot|ABLIM1-S452s|ACSM3_prot|ADAM15_prot|ADGRG5_prot|AGAP3_prot|AGFG1-S362s|AGFG1-T177tS181s|AGPAT3_prot|AHNAK-S135s|AHNAK-S379s|AHNAK-T4100t|AIF1-S53s|AKAP13-S1876s|ANAPC16_prot|ANXA3_prot|ANXA5_prot|AOAH_prot|APOL3_prot|ARFGEF1-S1569s|ARHGAP9-T354t|ARPP19-S81s|BASP1_prot|BCAT1_prot|BCLAF1-S319s|BPI_prot|BRPF1-S860s|BSPRY_prot|C17orf49-S70s|C4BPA_prot|CAMK2D-T287t|CANX-S583s|CAPN2_prot|CARD9…	310	62.91452977460211	0.32967272867794595	0.6165368296744865	0.6192307692307693	0.0010303479433952125	0.0009649566757231699	17	Venetoclax	phospho_proteomics_wes
1	gbt	AAMDC_prot|ABCF1_prot|ACAP2-S379s|ACAP2_prot|ACSL3_prot|AKAP13-S1565s|AKAP13_prot|ALKBH5_prot|ANXA6_prot|APOBR_prot|ARAP1_prot|ARID3A_prot|BAHD1_prot|BCKDK_prot|BCL2_prot|BLVRA_prot|CARD16_prot|CD14_prot|CD99_prot|CETN2_prot|CLINT1_prot|COL4A3BP_prot|CORO1A_prot|CRIPT_prot|CRP_prot|CTSF_prot|CUTC_prot|DCAF1-S1000s|DCP1B_prot|DHRS11_prot|DHX40_prot|DNAJC13_prot|DOCK11_prot|EIF3B-S119s|EIF4E3_prot|…	112	53.67136291398807	0.5121680664287926	0.7696497772501973	0.726153846153846	6.870012377472299e-06	3.968337398648733e-05	17	Venetoclax	phospho_proteomics_wes
0	EN	ABLIM1-S452s|ACSM3_prot|ADAM15_prot|ADAP1_prot|ADD3-S683s|AGMAT_prot|AGPAT3_prot|AHNAK-T4100t|AHR_prot|AKAP13-S1876s|ALOX5AP_prot|ANAPC16_prot|AOAH_prot|ARFGEF1-S1569s|ARHGAP4-S84s|ARIH2_prot|ARPP19-S81s|ATAD3B_prot|BASP1_prot|BCAT1_prot|BCLAF1-S319s|BCLAF1-S760s|BPI_prot|CAMK2D-T287t|CAMK2D_prot|CARD11-S886s|CARMIL1-S968s|CBX5-S92s|CBX6_prot|CCAR1-S697s|CCNY-S99s|CCSAP_prot|CD163_prot|CD164_prot…	279	62.46724434787731	0.2894782090742727	0.6341855880823484	0.5823076923076923	0.0006631672446088219	0.0022577063492484487	18	Venetoclax	phospho_proteomics_wes
1	gbt	AAMDC_prot|ACAD8_prot|ACSF3_prot|ACSS1_prot|ADNP-S608s|AKAP13-S1565s|ALKBH5_prot|ANKRD11-S1389s|ANKRD27_prot|ARMC10_prot|BCKDHB_prot|BCL2_prot|BLVRA_prot|BTK_prot|CARD16_prot|CCDC71_prot|CHMP3_prot|COL4A3BP_prot|COQ7_prot|CRBN_prot|CTDP1-S740s|EHBP1L1_prot|EIF4E3_prot|EPDR1_prot|ESYT2_prot|FBXO30_prot|FCGRT_prot|FLOT1_prot|FLOT2_prot|GARS_prot|GIMAP6_prot|GIMAP8_prot|GMFG_prot|GPSM3-S35sS39s|GPSM…	102	51.899523449782095	0.5095446844045217	0.7328936301188186	0.6461538461538462	3.091183551709028e-05	0.00048427253959588024	18	Venetoclax	phospho_proteomics_wes
0	EN	ABCF1-S228s|ABLIM1-S452s|ADAM15_prot|ADD3-S683s|AGFG1-S362s|AGFG1-T177tS181s|AGMAT_prot|AGPAT3_prot|AHNAK-S135s|AHNAK-S379s|AHNAK-S570s|AKAP13-S1876s|ANAPC16_prot|ANXA5_prot|AOAH_prot|APOBR_prot|APOC3_prot|APOH_prot|APOL3_prot|ARFGEF1-S1569s|ARHGAP30-S709s|ARHGAP35-S1179s|ARHGAP4-S906s|ARHGAP45-S646s|ARHGAP9-T354t|ARHGEF11_prot|ASAP1-S839sS843s|ATAD3B_prot|ATM-S1981s|BASP1_prot|BCAT1_prot|BCLAF1-…	330	71.95740468988953	0.042811127999006104	0.33361744186837816	0.3484615384615385	0.10315017282690638	0.08780609400675049	19	Venetoclax	phospho_proteomics_wes
1	gbt	AAMDC_prot|ACTR3_prot|AKAP13-S1565s|ANKRD27_prot|ANXA6_prot|APOBR_prot|ARAP1_prot|ARHGAP30-S709s|ARHGAP30_prot|ARHGAP9_prot|ATP5S_prot|ATP6V1C1_prot|BAD-S134s|BCL2_prot|BLVRA_prot|CAP1_prot|CARD16_prot|CD93_prot|CHTF18_prot|COG1_prot|COL4A3BP_prot|CRIPT_prot|CTSF_prot|DDAH2_prot|DDX18_prot|DHRS11_prot|DNAJC13_prot|DNASE2_prot|DOK2_prot|DYSF_prot|EHBP1L1_prot|EPDR1_prot|FAHD2A_prot|FCGRT_prot|FCN1…	114	61.14572195477884	0.3088396545830102	0.5651884031016122	0.5023076923076923	0.0032400585637549256	0.010503325012917595	19	Venetoclax	phospho_proteomics_wes
0	EN	ABLIM1-S452s|ACSM3_prot|ADAM15_prot|ADD2_prot|AGAP3_prot|AGFG1-S362s|AGFG1-T177tS181s|AGPS-S65s|AHCTF1-S1232s|AHNAK-S135s|AHR_prot|AIF1-S53s|AKAP13-S1876s|ALKBH5-S64sS69s|AOAH_prot|ARFGEF1-S1569s|ARHGAP4-S84s|ARHGAP9-T354t|ATAD2-S41s|BASP1_prot|BCAT1_prot|BCLAF1-S319s|BCLAF1-S760s|BPI_prot|BST2_prot|C17orf49-S70s|C1RL_prot|CAD-S1859s|CAMK2D-T287t|CAMKK2-S495s|CANX-S583s|CARD9_prot|CAVIN2_prot|CBL…	323	57.92576284070972	0.39424405113739847	0.6802607337841153	0.7066666666666667	0.0001315213944398336	5.4544605538248326e-05	20	Venetoclax	phospho_proteomics_wes
1	gbt	AAMDC_prot|ACSF3_prot|ACSS1_prot|AKAP13-S1565s|ALDH3A2_prot|ARAP1_prot|AUH_prot|BAD_prot|BCL2_prot|BCLAF1-S531s|BNIP2_prot|CAB39_prot|CAMKK2_prot|CD99_prot|CEBPD_prot|CLINT1_prot|COL4A3BP_prot|COPG1_prot|CSRP1_prot|CTSW_prot|DHRS11_prot|DNAJC13_prot|DYNLT3_prot|EPDR1_prot|ERCC5-S526s|EXTL2_prot|FBXO30_prot|FCGRT_prot|FLOT1_prot|GABARAP_prot|GIMAP8_prot|GOLIM4_prot|HDGFL2_prot|HK3_prot|ICE2_prot|I…	90	49.65649748079137	0.5548500480228624	0.7723110564025377	0.7148717948717949	3.7967267949131223e-06	4.0694451645372726e-05	20	Venetoclax	phospho_proteomics_wes
0	EN	ABLIM1-S452s|ACSM3_prot|ADAM15_prot|AGAP3_prot|AGFG1-S362s|AGPS-S65s|AHDC1-T1401tS1403s|AHNAK-S135s|AHNAK-S379s|AHNAK-S570s|AIF1-S53s|AKAP13-S1876s|ALOX5AP_prot|ANLN_prot|AOAH_prot|APOH_prot|APP_prot|ARFGEF1-S1569s|ARHGAP35-S1179s|ARHGAP4-S84s|ARHGAP4-S906s|ARHGAP45-S646s|ARHGAP9-T354t|ASAP1-S839sS843s|BAG3_prot|BASP1_prot|BCAT1_prot|BCLAF1-S319s|BCLAF1-S760s|BPI_prot|BST1_prot|BST2_prot|C17orf49…	334	70.64592866029123	0.3418566142641899	0.6485965804504598	0.6314529914529914	0.00033859627631291106	0.0005411425256025759	21	Venetoclax	phospho_proteomics_wes
1	gbt	AAMDC_prot|AKAP13-S1565s|ALKBH5_prot|ANXA5_prot|ANXA6_prot|APAF1_prot|APOBR_prot|APOOL_prot|ARAP1_prot|ARHGAP30-S709s|ARHGAP30_prot|ARID3A_prot|ARPC5_prot|ATP5S_prot|BCAS3_prot|BCKDHA-S337s|BCL2_prot|BIRC6_prot|C9orf72_prot|CAP1_prot|CASP3_prot|CD300A_prot|CD93_prot|CHM_prot|CNK3/IPCEF1_prot|COL4A3BP_prot|COPG1_prot|COX7A2L_prot|CPSF4_prot|CTSS_prot|DENND4B_prot|DUSP22_prot|DYNC1H1_prot|EDC3_prot…	114	67.36000351317807	0.40165668051907677	0.7160897045656456	0.6225641025641024	3.8929897888904096e-05	0.0006827107582302818	21	Venetoclax	phospho_proteomics_wes
0	EN	ABLIM1-S452s|ADA2_prot|ADAM15_prot|AGAP3_prot|AGMAT_prot|AGPAT3_prot|AHNAK-S3426s|AHNAK-T4100t|AHNAK-T4766t|AHSG_prot|AKAP13-S1876s|ANXA5_prot|AOAH_prot|APOE_prot|ARHGAP4-S906s|ASAP1-S839sS843s|ASS1_prot|ATAD2-S41s|BCAT1_prot|BCLAF1-S222s|BCLAF1-S319s|BIN1-S296sS298s|BNIP2-S235s|BPI_prot|C17orf49-S70s|C1RL_prot|C4BPA_prot|CAMK2D-T287t|CAMK2D_prot|CARD11-S886s|CARMIL1-S968s|CAVIN2_prot|CCAR1-S697s…	273	74.68633135875469	0.18613723830856777	0.5347208783066453	0.48538461538461536	0.005889220543358688	0.013911171596886906	22	Venetoclax	phospho_proteomics_wes
1	gbt	ADNP-S608s|AKAP13-S1565s|ALKBH5_prot|ANKRD11-S1389s|ANKRD27_prot|ARAP1_prot|ARHGAP30-S709s|ARHGAP30_prot|AVL9_prot|BAHD1_prot|BAZ2B-T1283t|BCL2_prot|BLVRA_prot|C9orf78-S261s|CARD16_prot|CASP3-S26s|CBFA2T2_prot|CBR4_prot|CD93_prot|CD99_prot|CERS6_prot|COL4A3BP_prot|CORO1A_prot|CTSS_prot|CXXC1_prot|DNAJC13_prot|EPDR1_prot|ERCC5-S526s|ESYT2_prot|FCGRT_prot|FLII_prot|FLOT2_prot|GARS_prot|GATA2_prot|G…	113	56.640395042840005	0.5319185063520457	0.7760319574272918	0.6992307692307692	5.145774217098499e-06	0.00010061139418663291	22	Venetoclax	phospho_proteomics_wes
0	EN	ABLIM1-S452s|ACSM3_prot|ADAM15_prot|ADD3-S683s|AGAP3_prot|AGFG1-S362s|AGMAT_prot|AGPAT3_prot|AHNAK-T4766t|AHR_prot|AKAP13-S1876s|ANAPC16_prot|ANXA2_prot|ANXA5_prot|AOAH_prot|APOD_prot|APOL3_prot|ARFGEF1-S1569s|ARHGAP35-S1179s|ARHGAP4-S906s|ARHGAP45-S646s|ARHGAP9-T354t|ARIH2_prot|ARPP19-S81s|BASP1_prot|BCAT1_prot|BCLAF1-S222s|BCLAF1-S319s|BIN1-S296sS298s|BPI_prot|BRD7-S263s|C1RL_prot|C5AR1_prot|CA…	338	64.18777114690991	-0.3022534803315746	0.39553399973771763	0.33999999999999997	0.05033889407367443	0.0963261661414154	23	Venetoclax	phospho_proteomics_wes
1	gbt	AAMDC_prot|ACSF3_prot|AKAP13-S1565s|ALKBH5_prot|ANKRD27_prot|ANKRD44_prot|APOL3_prot|ARHGAP30_prot|ATG4B_prot|ATL1-S10s|AVL9_prot|BCL2_prot|BDH1_prot|BLVRA_prot|CAB39_prot|CAMKK2_prot|CARD16_prot|CBL_prot|CLINT1_prot|CMBL_prot|CNK3/IPCEF1_prot|COL4A3BP_prot|CRIPT_prot|CTSS_prot|CXXC1_prot|DHRS11_prot|DIDO1-S1038s|DYNLT1_prot|ENTPD1_prot|EPDR1_prot|ERCC5-S526s|ESYT2_prot|EXD2_prot|FCGRT_prot|FCHO1…	86	41.64707436286128	0.45177361621462564	0.7018476009496133	0.6076923076923076	9.23190199284855e-05	0.0012726159489329998	23	Venetoclax	phospho_proteomics_wes
0	EN	ADAT1_prot|ADGRG5_prot|AGAP3_prot|AGPS-S65s|ALG13_prot|ANAPC16_prot|ANXA2_prot|ANXA3_prot|AOAH_prot|AP5S1_prot|APBB1IP-S526s|APOL3_prot|ARFGEF1-S1569s|ARHGAP9-T354t|ARPP19-S81s|BCAT1_prot|BCLAF1-S319s|BCLAF1-S690s|BCLAF1-S884s|C17orf49-S70s|C17orf49-S84s|CAMK2D-T287t|CAMK2D_prot|CAPN2_prot|CARMIL1-S968s|CD163_prot|CD164_prot|CD36_prot|CD93_prot|CDK17-S180s|CDKN2C_prot|CHAMP1-S275sS282s|CHD1-S1328…	297	70.67191997213885	0.26814805394623187	0.5474035411377078	0.5861538461538462	0.0046232747563207015	0.0020760584806934035	24	Venetoclax	phospho_proteomics_wes
1	gbt	AAMDC_prot|ACAD8_prot|ACSS1_prot|AKAP10_prot|AKAP13-S1565s|ALDOC_prot|ALKBH5_prot|APOL3_prot|ARAP1_prot|ARCN1_prot|ARHGAP30_prot|BCKDHB_prot|BCL2_prot|BCLAF1-S648s|BLVRA_prot|C5orf22_prot|CAMKK2_prot|CARD16_prot|CBR1_prot|CDCA7L_prot|CEP97_prot|CHMP7_prot|CTDP1-S740s|CTSF_prot|DCTPP1_prot|DHRS11_prot|EPDR1_prot|ERCC5-S526s|ERGIC1_prot|FBXO30_prot|FCGRT_prot|GCC2_prot|GFPT1_prot|GIMAP1-GIMAP5_prot…	108	60.28760913572379	0.46741911627274635	0.7391203965597899	0.6892307692307692	2.437981558697679e-05	0.0001386437739777715	24	Venetoclax	phospho_proteomics_wes
0	EN	AC104809.4_rna|ACOX2_rna|ADAMTS5_rna|ADCY2_rna|ADRA2C_rna|AFAP1_rna|AGXT_rna|AL359195.1_rna|ANXA5_rna|AOX1_rna|AP000525.9_rna|AP001189.4_rna|ATP2C2_rna|AXL_rna|BEX1_rna|BLVRA_rna|C10orf10_rna|C10orf128_rna|C5AR1_rna|C8orf31_rna|CA1_rna|CACNG4_rna|CCR2_rna|CD14_rna|CD1D_rna|CD300E_rna|CD93_rna|CDH4_rna|CETP_rna|CHST15_rna|CLEC1A_rna|CLEC2L_rna|CLEC7A_rna|CTB-36O1.7_rna|CTB-61M7.2_rna|CTD-2314B22.3…	162	60.953047156969255	0.3984181380779527	0.7023903882861404	0.5849802371541503	0.00018654016817757678	0.0033682697642661696	0	Venetoclax	phospho_rna_seq_wes
1	gbt	AAMDC_rna|AC073869.20_rna|AC087380.14_rna|AC108676.1_rna|ADAM15_rna|ADAM22_rna|ADM_rna|AGFG1_rna|AKAP13-S1565s|AL592188.3_rna|ANKRD39_rna|AP000704.5_rna|ARHGAP24_rna|ARMC5_rna|B3GNT1_rna|BBS5_rna|BCL2_rna|C12orf57_rna|C1QTNF3_rna|C3_rna|C6orf52_rna|C9orf72_rna|CASC1_rna|CCDC94_rna|CD14_rna|CD93_rna|CDK6_rna|CHD9_rna|CHST15_rna|CLEC1A_rna|CLEC4A_rna|CLEC4E_rna|CRABP1_rna|CREB3L4_rna|CTC-523E23.1_r…	156	58.75495691214356	0.4410243181669147	0.6790219617364838	0.6185770750988142	0.0003672035797833489	0.0016530408522373193	0	Venetoclax	phospho_rna_seq_wes
0	EN	AC016735.1_rna|AC069363.1_rna|AC104809.4_rna|AGXT_rna|AHSP_rna|AL133493.2_rna|AL589743.1_rna|AL627309.1_rna|ALAS2_rna|ANKRD26P3_rna|AP000525.9_rna|AP001189.4_rna|APP_rna|AQP1_rna|AQP9_rna|AXL_rna|BEGAIN_rna|BEX1_rna|C1QA_rna|C5AR1_rna|C8orf31_rna|CA1_rna|CACNG4_rna|CD14_rna|CD163_rna|CD1D_rna|CD300E_rna|CDH4_rna|CDH5_rna|CEBPD_rna|CHST15_rna|CPNE7_rna|CT45A5_rna|CTB-61M7.2_rna|CTD-2314B22.3_rna|C…	133	62.78423982685343	0.19101419498489425	0.6516305001926402	0.6668548842461888	0.0010180717701657454	0.000700186313596092	1	Venetoclax	phospho_rna_seq_wes
1	gbt	AAMDC_rna|ABI3_rna|AC004987.9_rna|AC009948.5_rna|AC087380.14_rna|AC108676.1_rna|ACTN4_rna|ADAM22_rna|ADCK4_rna|AJUBA_rna|AKAP13-S1565s|AP000704.5_rna|AREL1_rna|ATP5F1P5_rna|B4GALT5_rna|BCL2L11_rna|BCL2_rna|C12orf57_rna|C14orf37_rna|C9orf96_rna|CACHD1_rna|CCDC30_rna|CDK10_rna|CDK6_rna|CENPJ_rna|CETP_rna|CHST15_rna|CLEC1A_rna|CLEC7A_rna|CLIP2_rna|CNR2_rna|COL14A1_rna|COL28A1_rna|COX11_rna|CTPS2_rna…	163	54.253886449375216	0.3959104419242786	0.8329631128591513	0.7154150197628459	1.5020584842071082e-06	0.00018196803363262318	1	Venetoclax	phospho_rna_seq_wes
0	EN	AC091814.2_rna|ADAMTS5_rna|ADCY1_rna|ADRA2C_rna|AFAP1_rna|AGXT_rna|AHSP_rna|AL133493.2_rna|AP001189.4_rna|AQP1_rna|AQP9_rna|ATP2B2_rna|AURKA_rna|AXL_rna|BEGAIN_rna|BEX1_rna|BLVRA_rna|C10orf35_rna|C17orf97_rna|C1QA_rna|C1QL1_rna|C5AR1_rna|C8orf31_rna|CA1_rna|CCDC170_rna|CCL1_rna|CCL2_rna|CCL4L2_rna|CD14_rna|CD1D_rna|CD300E_rna|CD93_rna|CDC25C_rna|CDK1_rna|CES4A_rna|CHGB_rna|CLEC9A_rna|CNNM1_rna|CO…	176	53.9895307280717	0.5114471609119705	0.7308964244628212	0.7278373800112932	0.0001117287920973298	0.00012334699081254796	2	Venetoclax	phospho_rna_seq_wes
1	gbt	AC012487.2_rna|AC087380.14_rna|ADAM22_rna|AGPAT3_rna|AGR2_rna|AKAP13-S1565s|ANKRD11-S1389s|ARHGEF33_rna|ARL6_rna|BCL2_rna|BCLAF1-S648s|C5AR2_rna|C6orf3_rna|C6orf89_rna|C8orf37_rna|CD14_rna|CEBPB_rna|CHST15_rna|CLEC7A_rna|CLHC1_rna|CREB3L4_rna|CTD-2033A16.2_rna|CTD-2619J13.8_rna|CTPS2_rna|DCAF11_rna|DRG1_rna|DSCR9_rna|EIF5A_rna|ELF2-S191s|FAM154B_rna|FCGRT_rna|FGD4_rna|FTLP2_rna|GPATCH8-S653s|GPR1…	130	50.70573527250769	0.5690701228696624	0.7956074355185085	0.7605872388481084	9.577090172144494e-06	3.9761502008679595e-05	2	Venetoclax	phospho_rna_seq_wes
0	EN	AC018738.2_rna|AC091814.2_rna|AC141928.1_rna|ADAMTS2_rna|AGXT_rna|AL354822.1_rna|ALAS2_rna|ALPL_rna|AP000525.9_rna|AP000688.8_rna|AQP1_rna|AQP9_rna|ATP2C2_rna|AXL_rna|BEGAIN_rna|BEX1_rna|C10orf10_rna|C5AR1_rna|C8orf31_rna|CD14_rna|CD1D_rna|CD300E_rna|CD93_rna|CDH5_rna|CHST15_rna|CHST2_rna|CLEC9A_rna|CPNE7_rna|CTB-61M7.2_rna|CTD-2314B22.3_rna|CTSL_rna|DIRC3_rna|DNAH8_rna|DNAJB5_rna|ECE1_rna|EIF1AY…	129	58.648699099111916	0.4255101085584744	0.71214939651872	0.7199322416713722	0.00020089040735620848	0.0001583443270363375	3	Venetoclax	phospho_rna_seq_wes
1	gbt	AAMDC_rna|AC024704.2_rna|ACTR5_rna|ADAM22_rna|ADARB1_rna|ADCK4_rna|AKAP13-S1565s|ALG13_rna|ALKBH2_rna|ANKRD9_rna|AP000704.5_rna|ARHGAP35_rna|ARHGEF33_rna|ARMC9_rna|ATP5J2-PTCD1_rna|ATP8A2_rna|BCL2L11_rna|BCL2_rna|BMS1P5_rna|BOD1L1_rna|BRD1-S18s|C16orf80_rna|C5orf42_rna|C9orf72_rna|CCDC168_rna|CCDC57_rna|CD14_rna|CD1D_rna|CD300E_rna|CDH23_rna|CENPJ_rna|CHST15_rna|CLEC7A_rna|CPNE1_rna|CREB3L4_rna|C…	143	59.5216892888302	0.4082801730903257	0.6968088376776111	0.5979672501411633	0.0003143211394812534	0.0032895168071510575	3	Venetoclax	phospho_rna_seq_wes
0	EN	AC091814.2_rna|ADAM23_rna|ADCY2_rna|AGXT_rna|AL133493.2_rna|ANXA5_rna|AP000525.9_rna|AP000688.8_rna|AP001189.4_rna|ARHGEF11_rna|ARHGEF4_rna|ATP1A4_rna|AVPR1A_rna|AXL_rna|BCL6B_rna|BEGAIN_rna|BEX1_rna|BLVRA_rna|BMP3_rna|C10orf128_rna|C1QA_rna|C1orf61_rna|C3_rna|C8orf31_rna|CA1_rna|CACNG4_rna|CCR2_rna|CD163_rna|CD1D_rna|CD300E_rna|CDH5_rna|CDK1_rna|CEBPD_rna|CES4A_rna|CLEC10A_rna|CLEC2L_rna|CLEC4F_…	177	48.005580120252205	0.5780300826090559	0.7731962201390876	0.7662337662337665	2.450842366786611e-05	3.2132262513138096e-05	4	Venetoclax	phospho_rna_seq_wes
1	gbt	AC009948.5_rna|ACTN4_rna|ADAM22_rna|ADAM8_rna|AKAP13-S1565s|AREL1_rna|ARHGEF10L_rna|ATP6AP1L_rna|BNIP3_rna|BPTF_rna|C1QA_rna|C9orf96_rna|CD14_rna|CD300E_rna|CDK8_rna|CEBPB_rna|CHST15_rna|CLEC1A_rna|CMBL_rna|COTL1_rna|CPHL1P_rna|CSPG4P11_rna|CTB-78O21.1_rna|CTPS2_rna|CTSS_rna|DCAF11_rna|EED_rna|EHBP1_rna|FBXL5_rna|FCGRT_rna|FLOT1_rna|FXYD6_rna|GAMT_rna|GCNT2_rna|GS1-166A23.2_rna|HDAC2-S394s|IFT81_…	128	50.90204951088908	0.5255738877992856	0.7677597607461559	0.7763975155279503	3.0304157044032692e-05	2.1570405888841646e-05	4	Venetoclax	phospho_rna_seq_wes
0	EN	AC018738.2_rna|ADAMTS5_rna|ADARB2_rna|AGXT_rna|ALAS2_rna|ANKRD9_rna|ANO5_rna|ANXA5_rna|AP000525.9_rna|AQP9_rna|BEX1_rna|BLVRA_rna|C10orf35_rna|C5AR1_rna|C8orf31_rna|CACNG4_rna|CD14_rna|CD1D_rna|CD300E_rna|CEBPD_rna|CHST15_rna|CPNE7_rna|CTB-61M7.2_rna|CTD-2314B22.3_rna|CTSL_rna|CXCL5_rna|CYP2S1_rna|CYYR1_rna|DDX43_rna|DEFA3_rna|DPPA4_rna|ECE1_rna|ELN_rna|EPB41L3_rna|F2RL2_rna|F5_rna|FAM50B_rna|FAM…	130	68.77291734225423	0.18212115980410626	0.5561526540548576	0.5405138339920948	0.005855860178071325	0.007749632525023984	5	Venetoclax	phospho_rna_seq_wes
1	gbt	ADAM22_rna|AK2P2_rna|AKAP13-S1565s|APOA1_rna|ARAP3_rna|ARHGAP24_rna|ARMC9_rna|ASAP1_rna|BCL2_rna|C1QA_rna|C5AR2_rna|C9orf72_rna|C9orf85_rna|CASC1_rna|CCDC168_rna|CCDC57_rna|CCT2_rna|CD14_rna|CD1D_rna|CDA_rna|CHN1_rna|CHST15_rna|CILP_rna|CLEC4A_rna|CLEC4D_rna|CLEC4E_rna|CLHC1_rna|CLIP2_rna|CNR2_rna|COTL1_rna|CREB3L4_rna|CTB-31N19.3_rna|CTD-2201E18.5_rna|CTD-2619J13.3_rna|CTD-2619J13.8_rna|CTPS2_rn…	153	68.89416047554933	0.17923486077791173	0.5218371219730054	0.4723320158102767	0.010650081785850312	0.022858637065060545	5	Venetoclax	phospho_rna_seq_wes
0	EN	AC002398.5_rna|AC104809.4_rna|ADAMTS5_rna|AGXT_rna|AHSP_rna|AL133493.2_rna|AL627309.1_rna|ANKRD9_rna|AP000525.9_rna|AP001189.4_rna|AQP1_rna|ARHGEF4_rna|ATP1A4_rna|AXL_rna|B4GALNT4_rna|BEGAIN_rna|BEX1_rna|C10orf10_rna|C21orf90_rna|C5AR1_rna|C8orf31_rna|CCDC170_rna|CCL2_rna|CCR2_rna|CD1D_rna|CD300E_rna|CD93_rna|CDH4_rna|CHAC1_rna|CHST15_rna|CLEC14A_rna|CLEC18A_rna|COL6A2_rna|CPNE7_rna|CT45A1_rna|CT…	151	53.65994765197146	0.5844233678356567	0.7806934613025287	0.7628458498023717	1.8114249114206913e-05	3.653877932077393e-05	6	Venetoclax	phospho_rna_seq_wes
1	gbt	AAMDC_rna|ABI3_rna|AC108676.1_rna|ACTG1_rna|ADAM22_rna|ADCK4_rna|AK9_rna|AKAP13-S1565s|ANKRD28_rna|AP000704.5_rna|APOA1_rna|ARHGEF33_rna|ARL6_rna|ATL1_rna|BCL2_rna|BCLAF1-S648s|BLVRA_rna|C16orf71_rna|C9orf47_rna|CASC1_rna|CD300E_rna|CD93_rna|CDC42EP1_rna|CHST15_rna|COL6A6_rna|CRABP1_rna|CTPS2_rna|CUEDC2_rna|CYP1B1_rna|DCAF11_rna|EHBP1_rna|EIF4G2_rna|EIF5A_rna|ERCC5-S526s|ESYT2_rna|FCGRT_rna|FTLP2…	131	53.09921396531914	0.5930633417662872	0.8446593944915302	0.7526821005081875	7.650744623224692e-07	5.307742527349435e-05	6	Venetoclax	phospho_rna_seq_wes
0	EN	AC008984.2_rna|AC091814.2_rna|ACOX2_rna|ADCY2_rna|AFAP1_rna|AGXT_rna|AOX1_rna|AP000688.8_rna|ARHGEF4_rna|ATP1A4_rna|ATP2C2_rna|AXL_rna|B4GALNT3_rna|B4GALNT4_rna|BEGAIN_rna|BEX1_rna|BMP3_rna|C10orf128_rna|C1QL1_rna|C8orf31_rna|CACNG4_rna|CASQ1_rna|CCDC170_rna|CCL2_rna|CD14_rna|CD163_rna|CD1D_rna|CD300E_rna|CD93_rna|CDH5_rna|CDK1_rna|CLEC14A_rna|CLEC1A_rna|CLEC2L_rna|CLEC9A_rna|CNNM1_rna|CPNE7_rna|…	169	42.9433332617339	0.5706921788425297	0.7995961444004585	0.7357425183512141	8.005473903126606e-06	9.526457164774288e-05	7	Venetoclax	phospho_rna_seq_wes
1	gbt	AAMDC_rna|AC009951.1_rna|AC017104.6_rna|ADAM22_rna|AKAP13-S1565s|ALKBH2_rna|ATL1_rna|BCL2_rna|BCLAF1-S648s|C10orf54_rna|C12orf57_rna|C9orf72_rna|CACHD1_rna|CALML4_rna|CCR2_rna|CD14_rna|CDK10_rna|CEBPB_rna|CHST15_rna|CLEC1A_rna|CREB3L4_rna|CTD-3187F8.15_rna|CUL7_rna|DCAF11_rna|DDX54_rna|DRG1_rna|EIF4E3_rna|ESYT2_rna|FAM20A_rna|FAM212B_rna|FBXO8_rna|FGD4_rna|GRK5_rna|HCG25_rna|HERC2P9_rna|IL11RA_rn…	129	40.62623613965089	0.6157707041440912	0.82268184515219	0.6747600225861097	2.608581693972782e-06	0.0005717248358856962	7	Venetoclax	phospho_rna_seq_wes
0	EN	AC007278.3_rna|AC104809.4_rna|ACOX2_rna|ADRA2C_rna|AGXT_rna|AHSP_rna|AL133493.2_rna|AL627309.1_rna|ANXA5_rna|AP000525.9_rna|ATP2C2_rna|AXL_rna|BEGAIN_rna|BEX1_rna|C17orf97_rna|C5AR1_rna|C8orf31_rna|CA1_rna|CACNG4_rna|CADM1_rna|CD14_rna|CD163_rna|CD1D_rna|CD300E_rna|CDH5_rna|CEBPD_rna|CES4A_rna|CHI3L1_rna|CHST15_rna|CLEC10A_rna|CLEC14A_rna|CLEC1A_rna|CLEC2L_rna|CLEC4E_rna|CLEC9A_rna|CNTNAP3B_rna|C…	157	60.28997851253307	0.4966590634662952	0.7359967724301602	0.7221908526256353	9.446230969945069e-05	0.00014756306307060483	8	Venetoclax	phospho_rna_seq_wes
1	gbt	AAMDC_rna|AC017104.6_rna|ACSS1_rna|ACTR5_rna|ADAM22_rna|AGPAT3_rna|AHCTF1P1_rna|ANKRD39_rna|AP000344.4_rna|ARL6_rna|BBC3_rna|BCL2_rna|BEND5_rna|BX649553.4_rna|CCDC57_rna|CD163_rna|CETP_rna|CHST15_rna|CLEC10A_rna|CLEC7A_rna|CLIP2_rna|COL28A1_rna|COQ10A_rna|CPHL1P_rna|CPNE1_rna|CPXM1_rna|CREB3L4_rna|CRK_rna|DAB1_rna|DHPS_rna|DNMT3A_rna|DRG1_rna|EFHC1_rna|EYA1_rna|FAM198A_rna|FCGRT_rna|FGD4_rna|FGR_…	143	61.93118625234759	0.46888227897602697	0.773912593798465	0.785431959345003	2.3822219663735538e-05	1.487356086271994e-05	8	Venetoclax	phospho_rna_seq_wes
0	EN	AC018738.2_rna|AC069363.1_rna|ADAMTS4_rna|ADCY1_rna|ADCY2_rna|ADRA2C_rna|AGXT_rna|AHSP_rna|AL133493.2_rna|AL589743.1_rna|ANXA5_rna|AP000525.9_rna|AP001189.4_rna|AQP9_rna|ARHGEF11_rna|ARHGEF4_rna|ATP2C2_rna|AXL_rna|BEGAIN_rna|BEX1_rna|C10orf10_rna|C1QA_rna|C3_rna|C8orf31_rna|CA1_rna|CCR2_rna|CD163_rna|CD1D_rna|CD300E_rna|CDH5_rna|CHGB_rna|CLEC1A_rna|CLEC2L_rna|CLEC4F_rna|CLEC9A_rna|COL6A2_rna|CPNE…	158	41.29900831058401	0.6527576765321952	0.8109205000917309	0.813664596273292	4.7063046761289275e-06	4.116058969945515e-06	9	Venetoclax	phospho_rna_seq_wes
1	gbt	AC005037.3_rna|AC006538.1_rna|AC009948.5_rna|AC018804.7_rna|AC018865.5_rna|AC108676.1_rna|AC136289.1_rna|ACTN4_rna|ADAM22_rna|ADARB1_rna|AKAP13-S1565s|AKT2_rna|AL353671.3_rna|AP000704.5_rna|APOLD1_rna|ARHGEF33_rna|ARL6_rna|ATP6V0A2_rna|BCL2_rna|BEGAIN_rna|BMS1P5_rna|C19orf82_rna|CACHD1_rna|CASC1_rna|CCDC141_rna|CCR2_rna|CD14_rna|CD40_rna|CDC42EP3_rna|CDK6_rna|CDK8_rna|CETP_rna|CHST15_rna|CLEC1A_r…	158	44.45448839765668	0.597667940840481	0.8076739857451961	0.7933370976849238	5.4997923238180895e-06	1.0587514645181699e-05	9	Venetoclax	phospho_rna_seq_wes
0	EN	AC010980.2_rna|ADAMTS2_rna|ADCY2_rna|AGXT_rna|AL133493.2_rna|AL589743.1_rna|ANKRD18A_rna|ANXA5_rna|AP000525.9_rna|AP000688.8_rna|AP000783.1_rna|AP001189.4_rna|AQP9_rna|AXL_rna|BCL6B_rna|BEGAIN_rna|BEX1_rna|BLVRA_rna|C10orf35_rna|C3_rna|C8orf31_rna|CA1_rna|CACNA2D3_rna|CACNG4_rna|CCR2_rna|CD1D_rna|CD300E_rna|CEBPD_rna|CELA1_rna|CES4A_rna|CLEC10A_rna|CLEC14A_rna|CLEC1A_rna|CLEC1B_rna|CLEC2L_rna|CLE…	162	55.60512317328857	0.5085895641699789	0.7219996233869085	0.7193675889328064	0.00010045251548663967	0.00010947518161304466	10	Venetoclax	phospho_rna_seq_wes
1	gbt	ABI3_rna|AC017104.6_rna|AC108004.3_rna|ADAM22_rna|ANGEL1_rna|AP000704.5_rna|ARHGEF33_rna|ATG9A_rna|BCL2_rna|BCL7A_rna|BMS1P5_rna|C1QA_rna|CCR2_rna|CD14_rna|CD1D_rna|CD300E_rna|CHD3_rna|CREB3L4_rna|CTC-498J12.3_rna|CTPS2_rna|CTSH_rna|DCAF11_rna|DDX54_rna|DHX9_rna|DISP2_rna|ELF2-S191s|ESYT2_rna|FAIM_rna|FAM20A_rna|FCGRT_rna|FKBP4_rna|FOLR2_rna|GSDMB_rna|HEATR5B_rna|HERC2P5_rna|HOOK2_rna|HSPBAP1_rna…	134	55.79681273854043	0.5051956100178276	0.8279914975243923	0.8290513833992096	1.0797925444637127e-06	1.0169680365766296e-06	10	Venetoclax	phospho_rna_seq_wes
0	EN	AC018738.2_rna|AC091814.2_rna|ACOX2_rna|ADCY1_rna|ADRB1_rna|AGXT_rna|AHSP_rna|AL627309.1_rna|AP001189.4_rna|AQP1_rna|AXL_rna|BEGAIN_rna|BEX1_rna|BLVRA_rna|C1QA_rna|C3_rna|C5AR1_rna|C8orf31_rna|CA1_rna|CCR2_rna|CD163_rna|CD1D_rna|CD300E_rna|CD93_rna|CDK1_rna|CHGB_rna|CHST15_rna|CKAP4_rna|COL15A1_rna|CPNE7_rna|CRY1_rna|CT45A5_rna|CTB-61M7.2_rna|CTD-2314B22.3_rna|CTD-3064H18.4_rna|CTSL_rna|CXCL5_rna…	146	58.35280152701562	0.36988738639135577	0.6252095132156283	0.6849237718802937	0.0018623212735117624	0.00043664957319991266	11	Venetoclax	phospho_rna_seq_wes
1	gbt	AC004987.9_rna|ADAM22_rna|AGAP10_rna|AK9_rna|AKAP13-S1565s|ANKRD54_rna|AP000704.5_rna|ARHGEF33_rna|BMS1P5_rna|C10orf25_rna|C12orf57_rna|C5AR1_rna|C6orf3_rna|CD14_rna|CD226_rna|CD93_rna|CDK6_rna|CFL1P1_rna|CHST15_rna|CLEC7A_rna|CNOT10_rna|COL6A6_rna|CPB2-AS1_rna|CTPS2_rna|DPY19L2_rna|ECE1_rna|EFHC1_rna|ESYT2_rna|FBF1_rna|FCGRT_rna|GATA3_rna|GNAS_rna|GPBAR1_rna|GPR137C_rna|GPRASP2_rna|GTPBP6_rna|GU…	142	57.42566310834854	0.38975140503936956	0.6340634840862658	0.5979672501411633	0.0015303968697997683	0.0032895168071510575	11	Venetoclax	phospho_rna_seq_wes
0	EN	AC018738.2_rna|AC104809.4_rna|AC141928.1_rna|ACOX2_rna|ADRA2C_rna|AGXT_rna|ANXA5_rna|AP001189.4_rna|AQP9_rna|ATP2C2_rna|B4GALNT4_rna|BEGAIN_rna|BEX1_rna|C10orf10_rna|C1QA_rna|C8orf31_rna|CA6_rna|CALN1_rna|CCDC170_rna|CCR2_rna|CD1D_rna|CD300E_rna|CD93_rna|CDH5_rna|CES4A_rna|CHI3L1_rna|CLEC10A_rna|CLEC2L_rna|CLEC7A_rna|CLEC9A_rna|COL6A2_rna|CPNE7_rna|CSF3_rna|CT45A1_rna|CT45A5_rna|CTB-61M7.2_rna|CT…	158	55.92357387815992	0.5886791711746349	0.7710451247777941	0.7368718238283457	2.667391627575559e-05	9.174588774353496e-05	12	Venetoclax	phospho_rna_seq_wes
1	gbt	AAMDC_rna|AC012487.2_rna|AC087380.14_rna|ACIN1_rna|AGFG1_rna|AKAP13-S1565s|ALKBH2_rna|ARHGAP24_rna|ARL6_rna|B3GNT1_rna|BCL2_rna|C17orf70_rna|C5AR2_rna|C9orf114_rna|CASC1_rna|CCDC180_rna|CCT2_rna|CDC25B_rna|CEBPB_rna|CHST15_rna|CLDN4_rna|COTL1_rna|CTC-498J12.3_rna|CTD-2033A16.2_rna|CTD-2619J13.8_rna|DNMT3A_rna|DPF1_rna|DSCR9_rna|ESYT2_rna|FAHD2B_rna|FAM115A_rna|FANK1_rna|FBXO18_rna|FCGRT_rna|FLOT1…	128	64.69570334968431	0.4495197475484928	0.7389303656656854	0.6871823828345569	8.562159941760072e-05	0.0004106803574022344	12	Venetoclax	phospho_rna_seq_wes
0	EN	AC104809.4_rna|AGXT_rna|AHSP_rna|AL354822.1_rna|ALAS2_rna|ANXA5_rna|AP000525.9_rna|ARHGAP32_rna|ATP1A4_rna|ATP2C2_rna|AXL_rna|B3GALT2_rna|B4GALNT4_rna|BCL6B_rna|BEGAIN_rna|BEX1_rna|C17orf97_rna|C1orf61_rna|C5AR1_rna|C8orf31_rna|CA1_rna|CACNG4_rna|CADM1_rna|CCNE1_rna|CD14_rna|CD163_rna|CD1D_rna|CD300E_rna|CDC25C_rna|CDH5_rna|CEBPD_rna|CLEC1A_rna|CLEC4F_rna|CLEC9A_rna|CNTNAP3B_rna|CPNE7_rna|CT45A1_…	141	48.7890160257671	0.5016391169777976	0.7641637187036701	0.805759457933371	3.476572992181745e-05	6.020924577066402e-06	13	Venetoclax	phospho_rna_seq_wes
1	gbt	ADAM22_rna|AGPAT3_rna|AK9_rna|AKAP13-S1565s|ANKRD9_rna|AREL1_rna|ASAH1_rna|BCL2_rna|BCL7A_rna|BX649553.4_rna|C12orf57_rna|C14orf37_rna|C19orf82_rna|CCDC141_rna|CEBPB_rna|CHST15_rna|CLEC7A_rna|COL28A1_rna|COX11_rna|CTA-221G9.10_rna|DNMT3A_rna|DRG1_rna|EHBP1_rna|ERCC5-S526s|ESYT2_rna|FBXO38_rna|FGD4_rna|FLOT1_rna|FMR1_rna|GOLGA2P7_rna|GPBAR1_rna|GPC6_rna|GPT2_rna|GTPBP6_rna|HACE1_rna|HCG27_rna|HHAT…	126	49.853284298896185	0.4796598029043092	0.7162338319575803	0.6984754376058724	0.00017747275778263747	0.00029979361274913715	13	Venetoclax	phospho_rna_seq_wes
0	EN	AC016735.1_rna|AC091814.2_rna|AC104809.4_rna|AGXT_rna|AL133493.2_rna|AL589743.1_rna|ANXA5_rna|AP000525.9_rna|AP001189.4_rna|AQP1_rna|AQP9_rna|ARHGEF11_rna|ASGR2_rna|ATP2C2_rna|AXL_rna|BEGAIN_rna|BEX4_rna|C10orf128_rna|C10orf35_rna|C8orf31_rna|CCDC170_rna|CCR2_rna|CD14_rna|CD163_rna|CD1D_rna|CD200R1_rna|CD300E_rna|CDH4_rna|CHAC1_rna|CLEC14A_rna|CNNM1_rna|CPNE7_rna|CTD-2314B22.3_rna|CTD-3064H18.4_r…	134	55.89474737548963	0.5087810264113591	0.7281316498592055	0.5629587803500848	0.000122185604539947	0.006376012934248836	14	Venetoclax	phospho_rna_seq_wes
1	gbt	AC017104.6_rna|ADAM22_rna|ADC_rna|AKAP13-S1565s|APTX-S132s|ARAP3_rna|AREL1_rna|ARHGEF33_rna|BCL2_rna|BCL7A_rna|C19orf52_rna|C9orf72_rna|C9orf78-S261s|CAPZA1_rna|CARD16_rna|CASC2_rna|CCR2_rna|CD14_rna|CD1D_rna|CD300E_rna|CDC42EP1_rna|CDKN2AIPNL_rna|CETP_rna|CHST15_rna|CLEC1A_rna|CLEC4E_rna|CLIP2_rna|COL28A1_rna|COL4A3BP_rna|COMMD7_rna|COX11P1_rna|CRABP1_rna|CSPG4P11_rna|CTA-134P22.2_rna|DNAH2_rna|…	131	54.5974599074492	0.5313182809806584	0.8149650770028701	0.6702428006775834	3.859851894443767e-06	0.0006423942573462527	14	Venetoclax	phospho_rna_seq_wes
0	EN	AC018738.2_rna|AC104809.4_rna|AFAP1_rna|AGXT_rna|ANK2_rna|ANXA5_rna|AP000688.8_rna|BEGAIN_rna|BEX1_rna|BLVRA_rna|C1QA_rna|C5AR1_rna|C8orf31_rna|CALN1_rna|CCDC170_rna|CD14_rna|CD163_rna|CD300E_rna|CD93_rna|CDH4_rna|CORO2A_rna|CPNE7_rna|CSF3_rna|CT45A5_rna|CTB-61M7.2_rna|CTD-2357A8.3_rna|CTD-3064H18.4_rna|CTSL_rna|CYYR1_rna|DES_rna|DIRC3_rna|DNALI1_rna|ECE1_rna|ELANE_rna|ELN_rna|EPN2_rna|FAM26E_rna…	132	64.29916467048308	0.42906587997823253	0.6557317601639845	0.6284584980237155	0.0006813713793953786	0.001320263288091795	15	Venetoclax	phospho_rna_seq_wes
1	gbt	AC004987.9_rna|AC011515.2_rna|AC017104.6_rna|ACTG1_rna|ADAM15_rna|AGFG1_rna|ALKBH2_rna|ANKRD23_rna|ANKRD27_rna|ARHGAP24_rna|ARHGEF33_rna|BCL2_rna|BLVRA_rna|BMS1P5_rna|BRD1-S18s|C1QA_rna|C8orf37_rna|CASC1_rna|CCDC81_rna|CCDC94_rna|CDIP1_rna|CHST15_rna|CLEC7A_rna|CTA-134P22.2_rna|CTC-498J12.3_rna|CTD-2619J13.8_rna|CTD-3088G3.8_rna|CTPS2_rna|CYTH2_rna|DCAF11_rna|DENND6A-S127s|DESI1_rna|DPY19L4_rna|E…	151	65.5648228808293	0.4063682500444339	0.691350361578424	0.7025691699604744	0.00025885182878294114	0.00018553117065647626	15	Venetoclax	phospho_rna_seq_wes
0	EN	AC069363.1_rna|AC091814.2_rna|AC141928.1_rna|ADAMTS5_rna|ADRA2C_rna|AGXT_rna|AHSP_rna|AL133493.2_rna|AL627309.1_rna|ANXA5_rna|AP000525.9_rna|AP000783.1_rna|AP001189.4_rna|ARHGEF11_rna|ARHGEF4_rna|ATP2C2_rna|AXL_rna|BASP1_rna|BEGAIN_rna|BEX1_rna|BMP3_rna|C5AR1_rna|C8orf31_rna|CA1_rna|CACNG4_rna|CCL4L2_rna|CD1D_rna|CD300E_rna|CD93_rna|CDH5_rna|CEBPD_rna|CES4A_rna|CHST15_rna|CLEC10A_rna|CLEC2L_rna|C…	170	57.73413375669937	0.5618782763075718	0.7601998549072562	0.7391304347826088	4.033846396346372e-05	8.504578431005562e-05	16	Venetoclax	phospho_rna_seq_wes
1	gbt	AAMDC_rna|AC004453.8_rna|AC017104.6_rna|AKAP13-S1565s|AL592188.3_rna|ALDH18A1_rna|ANKRD39_rna|AP000704.5_rna|AP001412.1_rna|ATXN7L3B_rna|BCL2_rna|BEGAIN_rna|C10orf25_rna|C19orf82_rna|C6orf52_rna|CCNE1_rna|CCT7_rna|CDCA2_rna|CDK6_rna|CEBPB_rna|CHST15_rna|CLEC1A_rna|CMIP_rna|COTL1_rna|COX11_rna|CREB3L4_rna|CTA-221G9.10_rna|CTSS_rna|DCAF11_rna|DHX8_rna|DTX2_rna|ERCC5-S526s|ESYT1_rna|FAHD2A_rna|FAM19…	129	62.890969398087826	0.48011647195236873	0.7783567704938187	0.7752682100508189	1.9928539823821606e-05	2.2569555621554774e-05	16	Venetoclax	phospho_rna_seq_wes
0	EN	AC018738.2_rna|AC091814.2_rna|AC104809.4_rna|ACOX2_rna|AGXT_rna|AHSP_rna|AL354822.1_rna|ALAS2_rna|AP001189.4_rna|AQP9_rna|AXL_rna|BEGAIN_rna|BEND2_rna|BEX1_rna|BLVRA_rna|C10orf35_rna|C17orf97_rna|C21orf90_rna|C5AR1_rna|C8orf31_rna|CA1_rna|CCDC170_rna|CCR2_rna|CD101_rna|CD14_rna|CD1D_rna|CD300E_rna|CD93_rna|CKAP4_rna|CLEC9A_rna|CRY1_rna|CT45A5_rna|CTB-36O1.7_rna|CTB-61M7.2_rna|CTD-2314B22.3_rna|CT…	162	59.76337141157547	0.37656087536719995	0.6324813050194195	0.5979672501411633	0.001585721371321873	0.0032895168071510575	17	Venetoclax	phospho_rna_seq_wes
1	gbt	ADAM15_rna|ADAM22_rna|AGPAT9_rna|ALG1L13P_rna|AP000266.7_rna|AP000704.5_rna|AREL1_rna|ARHGAP24_rna|ARHGAP30-S709s|BBS5_rna|BCL2_rna|C5AR2_rna|CASP6_rna|CD14_rna|CD1D_rna|CD300E_rna|CD40LG_rna|CDA_rna|CEP70_rna|CHST15_rna|CLEC1A_rna|CNTN1_rna|COTL1_rna|CPT1B_rna|CREB3L3_rna|CREB3L4_rna|CTB-102L5.7_rna|CTD-2033A16.2_rna|CUEDC2_rna|DCAF11_rna|DNAJC12_rna|DPF1_rna|DSCR9_rna|DUSP19_rna|EXTL3-AS1_rna|F…	146	58.77918459145123	0.3969254670643749	0.6433887353754598	0.6036137775268211	0.0012364592626596647	0.0029357159706802837	17	Venetoclax	phospho_rna_seq_wes
0	EN	AFAP1_rna|AGXT_rna|AJAP1_rna|AL133493.2_rna|AL589743.1_rna|ANXA5_rna|AP000525.9_rna|AP000688.8_rna|AP001189.4_rna|AQP1_rna|AQP9_rna|ARHGEF4_rna|ATP2C2_rna|AXL_rna|BEGAIN_rna|BEX1_rna|C10orf10_rna|C1QA_rna|C8orf31_rna|CA1_rna|CA6_rna|CCR2_rna|CD14_rna|CD163_rna|CD1D_rna|CD300E_rna|CHIT1_rna|CHST15_rna|CLEC14A_rna|CLEC1A_rna|CLEC9A_rna|CNN3_rna|COL6A1_rna|CPNE7_rna|CTB-61M7.2_rna|CTD-2314B22.3_rna|…	154	64.24728941240203	0.0673536409133666	0.5999964021376805	0.5957086391869001	0.003158469503605846	0.0034407178486192216	18	Venetoclax	phospho_rna_seq_wes
1	gbt	AC083799.1_rna|AC087380.14_rna|ACBD6_rna|ADAM22_rna|AGPAT3_rna|ALOX12B_rna|AP004290.1_rna|AP5B1_rna|AREL1_rna|ARMC9_rna|BCL2L11_rna|BCL2_rna|BCL7A_rna|BLOC1S3_rna|C11orf31_rna|C1QA_rna|C9orf72_rna|CACHD1_rna|CCDC168_rna|CCDC81_rna|CD14_rna|CD163_rna|CEBPB_rna|CENPT_rna|CEP70_rna|CHST15_rna|CLEC1A_rna|CNOT10_rna|CRNDE_rna|CTA-221G9.10_rna|CTC-425O23.2_rna|CTD-2619J13.8_rna|CTSW_rna|DAB1_rna|DRG1_r…	140	43.96456176612662	0.5632701493842349	0.764009930319803	0.6589497459062676	3.496868594219119e-05	0.0008525774283002159	18	Venetoclax	phospho_rna_seq_wes
0	EN	AC069363.1_rna|AC104809.4_rna|ADCY2_rna|ADRA2C_rna|AGXT_rna|AHSP_rna|AL133493.2_rna|AL354822.1_rna|AL589743.1_rna|AL627309.1_rna|ALAS2_rna|ANKRD26P3_rna|ANXA5_rna|AOX1_rna|AP000525.9_rna|AP001189.4_rna|AQP9_rna|AXL_rna|B4GALNT4_rna|BEGAIN_rna|BEX1_rna|C1QA_rna|C3_rna|C8orf31_rna|CA1_rna|CACNG4_rna|CALCRL_rna|CALN1_rna|CD109_rna|CD14_rna|CD163_rna|CD1D_rna|CD300E_rna|CDH5_rna|CHGB_rna|CLEC2L_rna|C…	165	52.6649166509934	0.5174024578122226	0.7379169559522296	0.7199322416713722	8.859062411288699e-05	0.0001583443270363375	19	Venetoclax	phospho_rna_seq_wes
1	gbt	AACS_rna|ABI3_rna|ADAM22_rna|ADAMTS13_rna|ADARB1_rna|ADCK4_rna|AKAP13-S1565s|AP000704.5_rna|APRT_rna|ARHGEF33_rna|ATG10_rna|BCL2_rna|BMS1P5_rna|BNIP3_rna|BRF1-S553s|C12orf57_rna|C14orf37_rna|C1QA_rna|CARHSP1-S41s|CCDC57_rna|CHST15_rna|CLEC1A_rna|CLEC7A_rna|COL8A2_rna|COMMD7_rna|CPNE1_rna|CRABP1_rna|CSPG4P11_rna|CTD-2619J13.8_rna|CTD-3051D23.1_rna|CUEDC1_rna|EFCAB6_rna|EHBP1_rna|EPS15-T777t|ESYT2_…	138	50.009573764842614	0.5648403593380305	0.796425387919134	0.7368718238283457	9.234383718116014e-06	9.174588774353496e-05	19	Venetoclax	phospho_rna_seq_wes
0	EN	AC018738.2_rna|ACOX2_rna|ADCY2_rna|AGXT_rna|AJAP1_rna|AL133493.2_rna|ALAS2_rna|ANXA5_rna|AP000688.8_rna|AP001189.4_rna|ARAP3_rna|ARHGEF4_rna|ATP1A4_rna|AXL_rna|BEGAIN_rna|BEX1_rna|BLVRA_rna|BMP3_rna|C1QL1_rna|C3_rna|C5AR1_rna|C8orf31_rna|CA1_rna|CASQ1_rna|CCDC170_rna|CD14_rna|CD1D_rna|CD300E_rna|CDK1_rna|CHST15_rna|CLEC2L_rna|CLEC4F_rna|CLEC9A_rna|CPNE7_rna|CSF3_rna|CT45A5_rna|CTB-61M7.2_rna|CTD-…	151	63.16396846445359	0.4872199183036372	0.7054983581395384	0.6798418972332015	0.0001696616395243359	0.0003589441064033424	20	Venetoclax	phospho_rna_seq_wes
1	gbt	AAMDC_rna|ABCA2_rna|AC009948.5_rna|AC087380.14_rna|ADAM22_rna|ADARB1_rna|AKAP13-S1565s|AP000704.5_rna|ARAP3_rna|ARHGAP24_rna|ARMC9_rna|ATL1_rna|BCL2_rna|C10orf25_rna|C11orf74_rna|CAPRIN2_rna|CCDC120_rna|CCDC141_rna|CCR2_rna|CD14_rna|CD40LG_rna|CDK10_rna|CHD3_rna|CHST15_rna|CLEC4A_rna|CLEC7A_rna|CLIP2_rna|CPXM1_rna|CRYBB1_rna|CTB-31N19.3_rna|CTD-2545M3.8_rna|CTD-2619J13.8_rna|CTPS2_rna|CXCL16_rna|…	146	60.49799931220829	0.5295923710459516	0.8244910308481475	0.7460474308300395	1.3124811526942963e-06	4.368973364657278e-05	20	Venetoclax	phospho_rna_seq_wes
0	EN	AC006942.4_rna|AC018738.2_rna|AC141928.1_rna|ADAMTS3_rna|ADAMTS5_rna|AGXT_rna|AL133493.2_rna|AL589743.1_rna|AL627309.1_rna|ANO1_rna|AP000525.9_rna|AQP9_rna|ASB9_rna|AXL_rna|B4GALNT4_rna|BEGAIN_rna|BEX1_rna|C3_rna|C5AR1_rna|C8orf31_rna|CC2D2A_rna|CCL1_rna|CCL4L2_rna|CD14_rna|CD163_rna|CD300E_rna|CDH4_rna|CDH5_rna|CEACAM3_rna|CHST15_rna|CLEC14A_rna|CLEC1A_rna|CLEC2L_rna|CLEC4E_rna|CLEC7A_rna|COL6A1…	144	64.28300718037967	0.2505119295020891	0.5889647611546489	0.6024844720496896	0.003927283588470958	0.003003792552442446	21	Venetoclax	phospho_rna_seq_wes
1	gbt	ADAM22_rna|ADAMTS13_rna|AGPAT3_rna|APOA1_rna|ARHGAP24_rna|ARMC9_rna|ASTE1_rna|ATG9A_rna|BAD-S134s|BCL2A1_rna|BCL2_rna|BLOC1S3_rna|BOD1L1_rna|C5AR2_rna|CACHD1_rna|CD14_rna|CD1D_rna|CD300E_rna|CDC16_rna|CDK10_rna|CENPT_rna|CHN1_rna|CHST15_rna|CLEC7A_rna|CRABP1_rna|CTD-2554C21.1_rna|DCAF11_rna|DDX50_rna|DHX8_rna|FAM107B_rna|FAM198A_rna|FCGRT_rna|FGD4_rna|FGR_rna|FLOT1_rna|GAMT_rna|GPT2_rna|GRK5_rna|…	146	56.825258012107625	0.41432702151911005	0.6550732653672857	0.5686053077357426	0.0009371068623476246	0.005758193399927281	21	Venetoclax	phospho_rna_seq_wes
0	EN	ADCY1_rna|AFAP1_rna|AGXT_rna|AHSP_rna|AL133493.2_rna|AL627309.1_rna|AP000525.9_rna|AP001189.4_rna|AQP1_rna|AQP9_rna|ATP2C2_rna|AXL_rna|BEGAIN_rna|BEX1_rna|C10orf35_rna|C1QA_rna|C5AR1_rna|C8orf31_rna|CA1_rna|CCR2_rna|CD14_rna|CD163_rna|CD1D_rna|CD300E_rna|CD93_rna|CDH4_rna|CDH5_rna|CHGB_rna|CHST15_rna|CNN3_rna|CNNM1_rna|CPNE7_rna|CTB-36O1.7_rna|CTB-61M7.2_rna|CTD-2006C1.6_rna|CTD-2314B22.3_rna|CTD…	155	44.99527780318178	0.5170823910318887	0.7628969296579848	0.7831733483907399	3.64686144696948e-05	1.634857454961189e-05	22	Venetoclax	phospho_rna_seq_wes
1	gbt	ABI3_rna|AC009948.5_rna|ADAM22_rna|ADAM9_rna|AGFG1_rna|AJUBA_rna|AK9_rna|AP000704.5_rna|AREL1_rna|ATL1_rna|ATP6V1G2_rna|AVEN_rna|BAZ2B-T1283t|BCL2_rna|BMS1P5_rna|CAMK2D_rna|CD14_rna|CD163_rna|CD1D_rna|CD300E_rna|CDC16_rna|CDK8_rna|CHST15_rna|CLEC1A_rna|COTL1_rna|CRK_rna|CTD-2054N24.2_rna|CTD-3051D23.1_rna|CTPS2_rna|DCAF11_rna|DERL3_rna|DRG1_rna|ESYT2_rna|EXTL3-AS1_rna|FAHD2B_rna|FGD4_rna|FLOT1_rn…	152	43.04347058333225	0.5580697510557242	0.7850892196964498	0.811405985319029	1.5089591734626285e-05	4.5967556538512306e-06	22	Venetoclax	phospho_rna_seq_wes
0	EN	AC091814.2_rna|AC104809.4_rna|ACOX2_rna|AFAP1_rna|AGXT_rna|ANXA5_rna|AP001189.4_rna|ARHGEF11_rna|ATP2C2_rna|AXL_rna|BEGAIN_rna|BEX1_rna|BLVRA_rna|C10orf128_rna|C1orf61_rna|C4BPB_rna|C8orf31_rna|CA1_rna|CACNG4_rna|CCR2_rna|CD14_rna|CD1D_rna|CD300E_rna|CD93_rna|CDH5_rna|CDK1_rna|CLEC18A_rna|CLEC2L_rna|CT45A1_rna|CTD-2314B22.3_rna|CTD-3064H18.4_rna|CXCL5_rna|CYP4F12_rna|ECE1_rna|ELN_rna|EPB41L3_rna|…	154	60.904663374982604	0.49444832365625146	0.7360046306505732	0.7413890457368719	9.443760799833212e-05	7.877505895290199e-05	23	Venetoclax	phospho_rna_seq_wes
1	gbt	AC108004.3_rna|ADAMTS13_rna|AKAP13-S1565s|AQPEP_rna|ARHGAP12_rna|ARHGAP30-S709s|ARHGEF10L_rna|ARL6_rna|ASPHD1_rna|BCL2L11_rna|BCL2_rna|BDH2_rna|BIK_rna|BLVRA_rna|BRWD1_rna|C12orf57_rna|C3orf58_rna|C8orf37_rna|CAMK2D_rna|CASC15_rna|CCDC86-S18s|CCT2_rna|CD14_rna|CDC42EP1_rna|CHST15_rna|CLEC1A_rna|CLIP2_rna|COX11_rna|CREB3L4_rna|CRELD2_rna|CTB-83J4.2_rna|CTC-498J12.3_rna|CUEDC1_rna|CXCL16_rna|DCAF11…	152	64.03235364327728	0.44119100075535167	0.7476246267474328	0.7605872388481084	6.350256626299425e-05	3.9761502008679595e-05	23	Venetoclax	phospho_rna_seq_wes
0	EN	AC069363.1_rna|AC091814.2_rna|ADAMTS5_rna|ADCY2_rna|AFAP1_rna|AGXT_rna|AHSP_rna|AL133493.2_rna|AL354822.1_rna|ANKRD26P3_rna|ANXA5_rna|AP001189.4_rna|AQP9_rna|ARHGEF4_rna|ATP2C2_rna|AXL_rna|B4GALNT4_rna|BCAR1_rna|BEGAIN_rna|BEX1_rna|BLVRA_rna|C10orf128_rna|C10orf35_rna|C1QA_rna|C8orf31_rna|CA1_rna|CACNG4_rna|CCR2_rna|CD14_rna|CD1D_rna|CD300E_rna|CD93_rna|CDH4_rna|CDH5_rna|CES4A_rna|CLEC10A_rna|CLE…	153	46.5565678424508	0.48306473880056156	0.7718010472005479	0.6329757199322417	2.5894609954137437e-05	0.0015682538131232184	24	Venetoclax	phospho_rna_seq_wes
1	gbt	AAMDC_rna|AC022201.5_rna|ACTG1_rna|ADAM22_rna|ADARB1_rna|AGPAT9_rna|AKAP13-S1565s|ALOX12B_rna|ANKRD9_rna|AP000344.4_rna|AP000704.5_rna|APOOP5_rna|ATXN10_rna|BCL2_rna|C11orf57_rna|C12orf57_rna|C17orf70_rna|C1QTNF9B-AS1_rna|C5AR2_rna|CD14_rna|CD1D_rna|CD300E_rna|CD6_rna|CDK6_rna|CHST15_rna|CMIP_rna|CNR2_rna|CREB3L4_rna|CSPG4P11_rna|CTD-2033A16.2_rna|CTSS_rna|DHPS_rna|DHX8_rna|DRG1_rna|EIF5A_rna|ESY…	125	40.86625482544422	0.6017058555231551	0.9170167418414937	0.8498023715415021	1.9775189448503508e-09	5.587908577536154e-07	24	Venetoclax	phospho_rna_seq_wes
0	EN	AC104809.4_rna|ACOX2_rna|ADAMTS5_rna|ADCY2_rna|ADRA2C_rna|AFAP1_rna|AGXT_rna|AL359195.1_rna|ANXA5_rna|AP000525.9_rna|AP001189.4_rna|ATP2C2_rna|AXL_rna|BEX1_rna|BLVRA_rna|C10orf10_rna|C10orf128_rna|C5AR1_rna|C8orf31_rna|CA1_rna|CACNG4_rna|CCR2_rna|CD14_rna|CD1D_rna|CD300E_rna|CD93_rna|CDH4_rna|CETP_rna|CHST15_rna|CLEC1A_rna|CLEC2L_rna|CLEC7A_rna|CTB-36O1.7_rna|CTB-61M7.2_rna|CTD-2314B22.3_rna|CTDS…	159	61.09326847455996	0.3956470992758312	0.7011206309682072	0.5849802371541503	0.00019384449645810193	0.0033682697642661696	0	Venetoclax	phospho_proteomics_rna_seq
1	gbt	AAMDC_rna|AC073869.20_rna|AC097662.2_rna|ADAM22_rna|AHDC1_rna|AKAP13-S1565s|AL592188.3_rna|AP000704.5_rna|BCL2_rna|BLVRA_prot|C12orf57_rna|C16orf93_rna|C3_rna|C7orf50_prot|C8orf37_rna|CASC1_rna|CBL_prot|CCDC94_rna|CD14_rna|CD93_rna|CHST15_rna|CLEC1A_rna|COL4A3BP_prot|CRABP1_rna|CTD-2525I3.5_rna|CTD-2619J13.8_rna|CTPS2_rna|DAPP1_prot|DCAF1-S1000s|DCP1B_prot|DNAJC13_prot|DNAL1_rna|EHBP1L1_prot|ELFN…	154	61.086730728156674	0.39577643904411375	0.6444779429922778	0.5859683794466404	0.0009020771145588065	0.0033020547806449224	0	Venetoclax	phospho_proteomics_rna_seq
0	EN	AC016735.1_rna|AC069363.1_rna|AC104809.4_rna|AGXT_rna|AHSP_rna|AL133493.2_rna|AL589743.1_rna|AL627309.1_rna|ALAS2_rna|ANKRD26P3_rna|AP000525.9_rna|AP001189.4_rna|APP_rna|AQP1_rna|AQP9_rna|AXL_rna|BEGAIN_rna|BEX1_rna|C1QA_rna|C5AR1_rna|C8orf31_rna|CA1_rna|CACNG4_rna|CD14_rna|CD163_rna|CD1D_rna|CD300E_rna|CDH4_rna|CDH5_rna|CEBPD_rna|CHST15_rna|CPNE7_rna|CT45A5_rna|CTB-61M7.2_rna|CTD-2314B22.3_rna|C…	133	62.784122413285246	0.19101722077039152	0.6516319442209323	0.6668548842461888	0.0010180365999431793	0.000700186313596092	1	Venetoclax	phospho_proteomics_rna_seq
1	gbt	AAMDC_prot|AAMDC_rna|ABI3_rna|AC004840.9_rna|AC004987.9_rna|AC068134.10_rna|ADAM22_rna|ADCK4_rna|AJUBA_rna|ANXA6_prot|AP000704.5_rna|AREL1_rna|BCL2L11_rna|BCL2_rna|BDNF-AS_rna|BLVRA_prot|C12orf57_rna|C14orf37_rna|C19orf82_rna|C1orf204_rna|CACHD1_rna|CCT8_rna|CDK10_rna|CDK6_rna|CHST15_rna|CLEC1A_rna|CLEC7A_rna|CLIP2_rna|COL28A1_rna|COX11_rna|CTB-41I6.1_rna|CTC-448F2.6_rna|CTPS2_rna|CTSS_rna|DPH6_p…	170	54.11944486195404	0.39890061051909376	0.8317621784047173	0.7029926595143988	1.6051069780837688e-06	0.0002632903258736164	1	Venetoclax	phospho_proteomics_rna_seq
0	EN	AC091814.2_rna|ADAMTS5_rna|ADRA2C_rna|AFAP1_rna|AGXT_rna|AHSP_rna|AL133493.2_rna|AP001189.4_rna|AQP1_rna|AQP9_rna|ATP2B2_rna|AURKA_rna|AXL_rna|BEGAIN_rna|BEX1_rna|BLVRA_rna|C10orf35_rna|C17orf97_rna|C1QA_rna|C1QL1_rna|C5AR1_rna|C8orf31_rna|CA1_rna|CCDC170_rna|CCL1_rna|CCL2_rna|CCL4L2_rna|CD14_rna|CD1D_rna|CD300E_rna|CD93_rna|CDC25C_rna|CDK1_rna|CES4A_rna|CHGB_rna|CLEC9A_rna|CNNM1_rna|COL27A1_rna|…	176	54.29587657214758	0.5058871663917468	0.7270165010302881	0.7300959909655563	0.00012663747070282042	0.00011467308780707244	2	Venetoclax	phospho_proteomics_rna_seq
1	gbt	AAMDC_prot|AC087380.14_rna|ACP1_rna|ADAM22_rna|ADCK4_rna|ANKRD11-S1389s|ANKRD9_rna|APBB1IP_prot|APOA1_rna|ARHGAP45_prot|ARHGEF33_rna|ARL6_rna|ATP6V1B2_rna|ATP6V1C1_prot|BCL2_prot|BCL2_rna|BCLAF1-S648s|BLVRA_prot|C5AR2_rna|C6orf89_rna|CCDC94_rna|CD14_rna|CHST15_rna|CR1_prot|CREB3L4_rna|CRK_rna|CSF2RA_rna|CTD-2033A16.2_rna|CTD-2619J13.8_rna|CTPS2_rna|DCAF11_rna|DDX17_prot|DGAT2_rna|DHPS_rna|DRG1_rn…	144	51.57536802408278	0.5541619737651615	0.7698418563005079	0.6962168266516093	2.7956726062425004e-05	0.00031962557146790135	2	Venetoclax	phospho_proteomics_rna_seq
0	EN	AC018738.2_rna|AC091814.2_rna|AC141928.1_rna|ADAMTS2_rna|AGXT_rna|AHSG_prot|AL354822.1_rna|ALAS2_rna|ALPL_rna|AP000525.9_rna|AP000688.8_rna|AQP1_rna|AQP9_rna|ATP2C2_rna|AXL_rna|BEGAIN_rna|BEX1_rna|C10orf10_rna|C5AR1_rna|C8orf31_rna|CD14_rna|CD1D_rna|CD300E_rna|CD93_rna|CDH5_rna|CHST15_rna|CHST2_rna|CLEC9A_rna|CPNE7_rna|CTB-61M7.2_rna|CTD-2314B22.3_rna|CTSL_rna|DIRC3_rna|DNAH8_rna|DNAJB5_rna|ECE1_…	132	58.628730491708914	0.4259012446052193	0.7124623608495486	0.7199322416713722	0.0001990061704868468	0.0001583443270363375	3	Venetoclax	phospho_proteomics_rna_seq
1	gbt	AAMDC_prot|AAMDC_rna|ADAM22_rna|ADARB1_rna|ALG13_rna|ALKBH2_rna|ANKRD9_rna|ANXA6_prot|AP000704.5_rna|AP001092.4_rna|ARHGAP35_rna|ARHGEF33_rna|ARMC9_rna|ATP8A2_rna|BCL2L11_rna|BCL2_rna|BLVRA_prot|BMS1P5_rna|BOD1L1_rna|BRD1-S18s|C5orf42_rna|C9orf72_rna|CAPZB_prot|CCDC168_rna|CCDC169_rna|CCDC57_rna|CD14_rna|CDKN2AIPNL_rna|CENPJ_rna|CHST15_rna|CLCN7_prot|CLEC7A_rna|CREB3L4_rna|CTA-384D8.35_rna|CTD-20…	149	58.316322255897155	0.43200321298928834	0.72746060453177	0.6216826651609261	0.0001248479656622873	0.0020105258035034174	3	Venetoclax	phospho_proteomics_rna_seq
0	EN	AC091814.2_rna|ADAM23_rna|ADCY2_rna|AGXT_rna|AL133493.2_rna|ANXA5_rna|AP000525.9_rna|AP000688.8_rna|AP001189.4_rna|ARHGEF11_rna|ARHGEF4_rna|ATP1A4_rna|AVPR1A_rna|AXL_rna|BCL6B_rna|BEGAIN_rna|BEX1_rna|BLVRA_rna|BMP3_rna|C10orf128_rna|C1QA_rna|C1orf61_rna|C3_rna|C8orf31_rna|CA1_rna|CACNG4_rna|CCR2_rna|CD163_rna|CD1D_rna|CD300E_rna|CDH5_rna|CDK1_rna|CEBPD_rna|CES4A_rna|CLEC10A_rna|CLEC2L_rna|CLEC4F_…	177	47.99277250370144	0.5782552109357576	0.7736300975553312	0.7639751552795032	2.4090785035496673e-05	3.501472204283088e-05	4	Venetoclax	phospho_proteomics_rna_seq
1	gbt	AAMDC_prot|AC009948.5_rna|AC083873.4_rna|ACBD6_rna|ACTN4_rna|AKAP10_prot|AKAP13-S1565s|AKNA_prot|APOOL_prot|ARAP1_prot|ARHGEF10L_rna|ATP6AP1L_rna|BDH1_prot|C11orf63_rna|C9orf72_rna|CARD16_prot|CD14_rna|CD1D_rna|CD300E_rna|CDK6_rna|CEBPB_rna|CHST15_rna|CLEC1A_rna|CLINT1_prot|CORO2A_prot|COTL1_rna|CPHL1P_rna|CTB-31N19.3_rna|CTB-78O21.1_rna|CTSS_rna|DLEU2_rna|EED_rna|EFCAB1_rna|EPDR1_prot|ESYT2_prot…	134	50.774643879484145	0.5279458517536065	0.7782893199826653	0.7120271033314512	1.998319040657188e-05	0.000201630866115857	4	Venetoclax	phospho_proteomics_rna_seq
0	EN	AC018738.2_rna|ADAMTS5_rna|ADARB2_rna|AGXT_rna|ALAS2_rna|ANKRD9_rna|ANO5_rna|ANXA5_rna|AP000525.9_rna|AQP9_rna|BEX1_rna|BLVRA_rna|C10orf35_rna|C5AR1_rna|C8orf31_rna|CACNG4_rna|CD14_rna|CD1D_rna|CD300E_rna|CEBPD_rna|CHST15_rna|CPNE7_rna|CTB-61M7.2_rna|CTD-2314B22.3_rna|CTSL_rna|CXCL5_rna|CYP2S1_rna|CYYR1_rna|DDX43_rna|DEFA3_rna|DPPA4_rna|ECE1_rna|ELN_rna|EPB41L3_rna|F2RL2_rna|F5_rna|FAM50B_rna|FAM…	130	68.77260822500226	0.1821285121137397	0.5561542505400039	0.5405138339920948	0.005855688681120923	0.007749632525023984	5	Venetoclax	phospho_proteomics_rna_seq
1	gbt	ACTA2_prot|AKAP13-S1565s|ALB_prot|APOA1_rna|ARHGAP24_rna|ARID3A_prot|ARMC9_rna|ASAP1_rna|BASP1_rna|BCL2_rna|BLVRA_prot|C1QA_rna|C5AR2_rna|C9orf72_rna|C9orf85_rna|CASC1_rna|CCDC180_rna|CCDC57_rna|CCT2_rna|CD14_rna|CD1D_rna|CDA_rna|CHST15_rna|CILP_rna|CLEC4A_rna|CLEC4E_rna|CLIP2_rna|CNR2_rna|COTL1_rna|CREB3L4_rna|CTD-2619J13.3_rna|CTD-2619J13.8_rna|CTPS2_rna|CYTH2_rna|DAPP1_prot|DCAF11_rna|DESI1_rn…	153	68.67558152141896	0.1844346452635045	0.5288579800926743	0.4881422924901186	0.009469834450915898	0.018120853072483862	5	Venetoclax	phospho_proteomics_rna_seq
0	EN	AC002398.5_rna|AC104809.4_rna|ADAMTS5_rna|AGXT_rna|AHSP_rna|AL133493.2_rna|AL627309.1_rna|ANKRD9_rna|AP000525.9_rna|AP001189.4_rna|AQP1_rna|ARHGEF4_rna|ATP1A4_rna|AXL_rna|B4GALNT4_rna|BEGAIN_rna|BEX1_rna|C10orf10_rna|C21orf90_rna|C5AR1_rna|C8orf31_rna|CCDC170_rna|CCL2_rna|CCR2_rna|CD1D_rna|CD300E_rna|CD93_rna|CDH4_rna|CHAC1_rna|CHST15_rna|CLEC14A_rna|CLEC18A_rna|COL6A2_rna|CPNE7_rna|CT45A1_rna|CT…	151	53.65975909986922	0.5844262883644085	0.7806952904250082	0.7628458498023717	1.8112887594823875e-05	3.653877932077393e-05	6	Venetoclax	phospho_proteomics_rna_seq
1	gbt	AAMDC_rna|ABI3_rna|AC108676.1_rna|ACTG1_rna|ADAM22_rna|ADCK4_rna|AGFG1_rna|AK9_rna|AKAP13-S1565s|ANKRD28_rna|AP000704.5_rna|APOA1_rna|APOBR_prot|ARHGAP27_prot|ARHGAP30_prot|ATL1_rna|ATP6V1C1_prot|BCL2_prot|BCL2_rna|BLVRA_prot|C10orf2_rna|C5AR2_rna|CAMKK2_prot|CD14_rna|CD300E_rna|CD93_rna|CDC42EP1_rna|CEBPD_rna|CHST15_rna|COL4A3BP_prot|COL6A6_rna|CRABP1_rna|CTPS2_rna|CUEDC2_rna|CYP1B1_rna|DAPP1_pr…	144	53.971033853504004	0.579590903264848	0.8373497609323353	0.7944664031620555	1.1735017739744344e-06	1.007379496681035e-05	6	Venetoclax	phospho_proteomics_rna_seq
0	EN	AC008984.2_rna|AC091814.2_rna|ACOX2_rna|ADCY2_rna|AFAP1_rna|AGXT_rna|AOX1_rna|AP000688.8_rna|ARHGEF4_rna|ATP1A4_rna|ATP2C2_rna|AXL_rna|B4GALNT3_rna|B4GALNT4_rna|BEGAIN_rna|BEX1_rna|BMP3_rna|C10orf128_rna|C1QL1_rna|C8orf31_rna|CACNG4_rna|CASQ1_rna|CCDC170_rna|CCL2_rna|CD14_rna|CD163_rna|CD1D_rna|CD300E_rna|CD93_rna|CDH5_rna|CDK1_rna|CLEC14A_rna|CLEC1A_rna|CLEC2L_rna|CLEC9A_rna|CNNM1_rna|CPNE7_rna|…	171	43.029690152410126	0.5689638097372869	0.7988517991606164	0.7357425183512141	8.28025728858207e-06	9.526457164774288e-05	7	Venetoclax	phospho_proteomics_rna_seq
1	gbt	AAMDC_rna|AC009951.1_rna|AC017104.6_rna|ACAP2_prot|ADAM22_rna|AKAP13-S1565s|AKNA_prot|ALKBH2_rna|ANKRD27_prot|APBB1IP_prot|ARHGAP30_prot|ATL1_rna|ATP6V0A2_rna|BCL2_rna|BCLAF1-S648s|BLVRA_prot|C12orf57_rna|C9orf72_rna|CALML4_rna|CAPZB_prot|CARD16_prot|CBL_prot|CCDC94_rna|CCR2_rna|CD14_rna|CHST15_rna|CLEC1A_rna|CLEC4E_rna|CNK3/IPCEF1_prot|CREB3L4_rna|CTD-3187F8.15_rna|CTPS2_rna|CUL7_rna|DAPP1_prot|…	157	40.64419383035178	0.6154309534580134	0.8175376571424072	0.6566911349520046	3.3940534691058413e-06	0.0009009976597537526	7	Venetoclax	phospho_proteomics_rna_seq
0	EN	AC007278.3_rna|AC104809.4_rna|ACOX2_rna|ADRA2C_rna|AGXT_rna|AHSP_rna|AL133493.2_rna|AL627309.1_rna|ANXA5_rna|AP000525.9_rna|ATP2C2_rna|AXL_rna|BEGAIN_rna|BEX1_rna|C17orf97_rna|C5AR1_rna|C8orf31_rna|CA1_rna|CACNG4_rna|CADM1_rna|CD14_rna|CD163_rna|CD1D_rna|CD300E_rna|CDH5_rna|CEBPD_rna|CES4A_rna|CHI3L1_prot|CHI3L1_rna|CLEC10A_rna|CLEC14A_rna|CLEC1A_rna|CLEC2L_rna|CLEC9A_rna|CLIC2_rna|CNTNAP3B_rna|C…	159	60.365913689751785	0.4953903500250987	0.7348218516285695	0.72557876905703	9.821932541753255e-05	0.00013258420621878208	8	Venetoclax	phospho_proteomics_rna_seq
1	gbt	AAMDC_prot|AAMDC_rna|AC017104.6_rna|ACSS1_rna|ACTR5_rna|ADAM22_rna|AGPAT3_rna|AHCTF1P1_rna|ALKBH5_prot|ANKRD39_rna|AP2S1_prot|APOBR_prot|ARL6_rna|BBC3_rna|BCL2_rna|BEND5_rna|BLVRA_prot|BPTF_prot|CASC15_rna|CCDC57_rna|CD163_rna|CDK6_rna|CETP_rna|CHAMP1_prot|CHST15_rna|CLEC10A_rna|CLEC7A_rna|COL28A1_rna|COL4A3BP_prot|CPXM1_rna|CREB3L4_rna|CRK_rna|CTA-221G9.10_rna|DHPS_rna|DNMT3A_rna|DRG1_rna|EFCAB1…	142	60.07518264776648	0.5002391927706946	0.8001207438702239	0.7843026538678713	7.816655684227022e-06	1.5595794807885233e-05	8	Venetoclax	phospho_proteomics_rna_seq
0	EN	AC018738.2_rna|AC069363.1_rna|ADAMTS4_rna|ADCY1_rna|ADCY2_rna|ADRA2C_rna|AGXT_rna|AHSG_prot|AHSP_rna|AL133493.2_rna|AL589743.1_rna|ANXA5_rna|AP000525.9_rna|AP001189.4_rna|AQP9_rna|ARHGEF11_rna|ARHGEF4_rna|ATP2C2_rna|AXL_rna|BEGAIN_rna|BEX1_rna|C10orf10_rna|C1QA_rna|C3_rna|C8orf31_rna|CA1_rna|CCR2_rna|CD163_rna|CD1D_rna|CD300E_rna|CDH5_rna|CHGB_rna|CLEC1A_rna|CLEC2L_rna|CLEC4F_rna|CLEC9A_rna|COL6A…	163	41.4491853655275	0.6502277057105157	0.8091192060229742	0.813664596273292	5.133108224597439e-06	4.116058969945515e-06	9	Venetoclax	phospho_proteomics_rna_seq
1	gbt	AAMDC_prot|AC005037.3_rna|AC009948.5_rna|ACTN4_rna|ADAM22_rna|AKAP13-S1565s|AKT2_rna|ALOX12B_rna|AP000704.5_rna|APOOL_prot|ARAP1_prot|BCL2L11_rna|BCL2_rna|BDH1_prot|BEGAIN_rna|BLVRA_prot|BMS1P5_rna|BPHL_prot|C16orf46_rna|CASC1_rna|CASC5_rna|CASKIN2_rna|CBFA2T2_prot|CCR2_rna|CD2BP2_prot|CD300A_prot|CD40_rna|CD93_prot|CDK6_rna|CETP_rna|CHST15_rna|CLCC1_prot|CLEC1A_rna|CLEC7A_rna|CTD-3051D23.1_rna|C…	166	44.96644980052553	0.588347641744058	0.812015771752265	0.8080180688876343	4.462341779674186e-06	5.410463314501641e-06	9	Venetoclax	phospho_proteomics_rna_seq
0	EN	AC010980.2_rna|ADAMTS2_rna|ADCY2_rna|AGXT_rna|AL133493.2_rna|AL589743.1_rna|ANKRD18A_rna|ANXA5_rna|AP000525.9_rna|AP000688.8_rna|AP000783.1_rna|AP001189.4_rna|AQP9_rna|AXL_rna|BCL6B_rna|BEGAIN_rna|BEX1_rna|BLVRA_rna|C10orf35_rna|C3_rna|C8orf31_rna|CA1_rna|CACNA2D3_rna|CACNG4_rna|CCR2_rna|CD1D_rna|CD300E_rna|CEBPD_rna|CELA1_rna|CES4A_rna|CLEC10A_rna|CLEC14A_rna|CLEC1A_rna|CLEC1B_rna|CLEC2L_rna|CLE…	162	55.605385827934306	0.5085849217366416	0.7219967227305814	0.7193675889328064	0.00010046209053456863	0.00010947518161304466	10	Venetoclax	phospho_proteomics_rna_seq
1	gbt	ABI3_rna|AC017104.6_rna|AC108004.3_rna|ADAM22_rna|AGPAT3_rna|ANXA5_prot|AP000266.7_rna|AP000704.5_rna|ARHGEF33_rna|BCL2_prot|BCL2_rna|BCL7A_rna|CD14_rna|CD1D_rna|CD300E_rna|CEBPD_rna|CHD3_rna|CHST15_rna|CREB3L4_rna|CTB-31N19.3_rna|CTC-498J12.3_rna|CTPS2_rna|CTSH_rna|CTSL_rna|DISP2_rna|EHBP1_rna|FAIM_rna|FAM20A_rna|FAM229B_rna|FCGRT_rna|FTLP2_rna|GFPT1_prot|GPR135_rna|GTF2I_prot|GTF3C3_prot|GUSBP1…	148	56.90500320030277	0.4853456296051897	0.8145248141603245	0.7984189723320158	2.236812959866663e-06	4.969523058642494e-06	10	Venetoclax	phospho_proteomics_rna_seq
0	EN	AC018738.2_rna|AC091814.2_rna|ACOX2_rna|ADCY1_rna|ADRB1_rna|AGXT_rna|AHSP_rna|AL627309.1_rna|AP001189.4_rna|AQP1_rna|AXL_rna|BEGAIN_rna|BEX1_rna|BLVRA_rna|C1QA_rna|C3_rna|C5AR1_rna|C8orf31_rna|CA1_rna|CCR2_rna|CD163_rna|CD1D_rna|CD300E_rna|CD93_rna|CDK1_rna|CHGB_rna|CHST15_rna|CKAP4_rna|COL15A1_rna|CPNE7_rna|CRY1_rna|CT45A5_rna|CTB-61M7.2_rna|CTD-2314B22.3_rna|CTD-3064H18.4_rna|CTSL_rna|CXCL5_rna…	147	58.41141948855231	0.3686207987431309	0.6248217849291252	0.6702428006775834	0.001878148072510112	0.0006423942573462527	11	Venetoclax	phospho_proteomics_rna_seq
1	gbt	ADAM22_rna|AGAP10_rna|AK9_rna|ANKRD54_rna|APLF_prot|APOBR_prot|ARHGEF33_rna|BMS1P5_rna|C10orf25_rna|C12orf57_rna|C14orf37_rna|C5AR1_rna|C6orf3_rna|CCDC141_rna|CD14_rna|CD1D_rna|CD226_rna|CD300A_prot|CD93_prot|CD93_rna|CHST15_rna|CILP_rna|CLEC7A_rna|CNOT10_rna|COL6A6_rna|CPB2-AS1_rna|CTD-2619J13.8_rna|CTPS2_rna|ECE1_rna|EFHC1_rna|EIF4E3_prot|EPDR1_prot|ESYT2_prot|ESYT2_rna|FBF1_rna|FCGRT_rna|GIMAP…	151	57.61857814376111	0.3856443954987563	0.6343744593616467	0.5900621118012424	0.001519717691716079	0.003844404126462333	11	Venetoclax	phospho_proteomics_rna_seq
0	EN	AC018738.2_rna|AC104809.4_rna|AC141928.1_rna|ACOX2_rna|ADRA2C_rna|AGXT_rna|ANXA5_rna|AP001189.4_rna|AQP9_rna|ATP2C2_rna|B4GALNT4_rna|BEGAIN_rna|BEX1_rna|C10orf10_rna|C1QA_rna|C8orf31_rna|CA6_rna|CALN1_rna|CCDC170_rna|CCR2_rna|CD1D_rna|CD300E_rna|CD93_rna|CDH5_rna|CES4A_rna|CHI3L1_rna|CLEC10A_rna|CLEC2L_rna|CLEC7A_rna|CLEC9A_rna|COL6A2_rna|CPNE7_rna|CSF3_rna|CT45A1_rna|CT45A5_rna|CTB-61M7.2_rna|CT…	159	56.02197129003494	0.5872304615091535	0.7700031787999713	0.7368718238283457	2.7781669103417523e-05	9.174588774353496e-05	12	Venetoclax	phospho_proteomics_rna_seq
1	gbt	AAMDC_prot|AAMDC_rna|AC087380.14_rna|AC097662.2_rna|ACTN4_rna|AKAP13-S1565s|AKNA_prot|AL592188.3_rna|ALKBH2_rna|ALOX5AP_rna|ANKMY2_prot|ANKRD27_prot|AP000266.7_rna|AP000704.5_rna|APBB1IP_prot|ARAP1_prot|ARHGAP24_rna|ARHGAP45_prot|ARMC9_rna|ATP6V1C1_prot|BCKDHB_rna|BCL2_rna|BPHL_prot|BPTF_rna|C17orf70_rna|C19orf82_rna|C5AR2_rna|CARD16_prot|CCT2_rna|CD93_prot|CEBPB_rna|CHST15_rna|CKAP4_prot|COL4A3B…	144	64.69841815183443	0.4494735473759618	0.7440699492465535	0.7041219649915303	7.185695363878296e-05	0.0002547881601457273	12	Venetoclax	phospho_proteomics_rna_seq
0	EN	AC104809.4_rna|AGXT_rna|AHSG_prot|AHSP_rna|AL354822.1_rna|ALAS2_rna|ANXA5_rna|AP000525.9_rna|ARHGAP32_rna|ATP1A4_rna|ATP2C2_rna|AXL_rna|B3GALT2_rna|B4GALNT4_rna|BCL6B_rna|BEGAIN_rna|BEX1_rna|C17orf97_rna|C1orf61_rna|C5AR1_rna|C8orf31_rna|CA1_rna|CACNG4_rna|CADM1_rna|CCNE1_rna|CD14_rna|CD163_rna|CD1D_rna|CD300E_rna|CDC25C_rna|CDH5_rna|CEBPD_rna|CLEC1A_rna|CLEC4F_rna|CLEC9A_rna|CNTNAP3B_rna|CPNE7_r…	141	48.77547732386669	0.5019156637841287	0.7639591836084085	0.805759457933371	3.503588348237503e-05	6.020924577066402e-06	13	Venetoclax	phospho_proteomics_rna_seq
1	gbt	AAMDC_prot|ADAM22_rna|AGPAT3_rna|AKAP13-S1565s|ALKBH5_prot|ANKRD9_rna|ARAP1_prot|AREL1_rna|BCL2_rna|BCL7A_rna|BLVRA_prot|BX649553.4_rna|C11orf49_rna|C14orf37_rna|C19orf82_rna|CHST15_rna|CLEC1A_rna|CLEC7A_rna|COL28A1_rna|COX11_rna|CP_prot|CTA-221G9.10_rna|CXXC1_prot|DDX17_prot|DNMT3A_rna|DRG1_rna|EHBP1_rna|EPDR1_prot|ERCC5-S526s|ESYT2_rna|FBXO38_rna|FGD4_rna|FLII_prot|FLOT1_rna|FMR1_rna|FNBP4_prot…	138	49.87227665968352	0.4792632644881951	0.7153484506826548	0.7300959909655563	0.00018233778787832129	0.00011467308780707244	13	Venetoclax	phospho_proteomics_rna_seq
0	EN	AC016735.1_rna|AC091814.2_rna|AC104809.4_rna|AGXT_rna|AL133493.2_rna|AL589743.1_rna|ANXA5_rna|AP000525.9_rna|AP001189.4_rna|AQP1_rna|AQP9_rna|ARHGEF11_rna|ASGR2_rna|ATP2C2_rna|AXL_rna|BEGAIN_rna|BEX4_rna|C10orf128_rna|C10orf35_rna|C8orf31_rna|CCDC170_rna|CCR2_rna|CD14_rna|CD163_rna|CD1D_rna|CD200R1_rna|CD300E_rna|CDH4_rna|CHAC1_rna|CLEC14A_rna|CNNM1_rna|CPNE7_rna|CTD-2314B22.3_rna|CTD-3064H18.4_r…	136	55.96278869098268	0.5075843655463838	0.7273134634051182	0.5776397515527951	0.00012543842287856174	0.0048735010211569466	14	Venetoclax	phospho_proteomics_rna_seq
1	gbt	ACAP2-S379s|ADAM22_rna|ALKBH5_prot|ANXA6_prot|ARAP1_prot|AREL1_rna|ARHGAP27_prot|ARHGEF33_rna|ARID3A_prot|ATP5S_prot|BAD-S134s|BCL2_rna|C9orf78-S261s|CAPZB_prot|CBL_prot|CCR2_rna|CCT7_rna|CD14_rna|CD300E_rna|CEACAM4_rna|CHST15_rna|CLEC4E_rna|CLIP2_rna|COL4A3BP_prot|COMMD7_rna|COX11P1_rna|DAPP1_prot|DCAF1_prot|DCAF4_rna|DNAH2_rna|EIF4E3_prot|ESYT2_rna|FAHD2B_rna|FAM154B_rna|FAM213B_rna|FBXO8_rna|F…	140	55.44197196958354	0.516707032230141	0.7996430582151149	0.6691134952004518	7.98842670548066e-06	0.0006611865482963788	14	Venetoclax	phospho_proteomics_rna_seq
0	EN	AC018738.2_rna|AC104809.4_rna|AFAP1_rna|AGXT_rna|ANK2_rna|ANXA5_rna|AP000688.8_rna|BEGAIN_rna|BEX1_rna|BLVRA_rna|C1QA_rna|C5AR1_rna|C8orf31_rna|CALN1_rna|CCDC170_rna|CD14_rna|CD163_rna|CD300E_rna|CD93_rna|CDH4_rna|CORO2A_rna|CPNE7_rna|CSF3_rna|CT45A5_rna|CTB-61M7.2_rna|CTD-2357A8.3_rna|CTD-3064H18.4_rna|CTSL_rna|CYYR1_rna|DES_rna|DIRC3_rna|DNALI1_rna|ECE1_rna|ELANE_rna|ELN_rna|EPN2_rna|FAM26E_rna…	129	64.42857280064722	0.4267654499160626	0.6539496564818084	0.6284584980237155	0.0007128638480099996	0.001320263288091795	15	Venetoclax	phospho_proteomics_rna_seq
1	gbt	AAMDC_prot|AAMDC_rna|AC004987.9_rna|AC017104.6_rna|ADAM15_rna|AGFG1_rna|AKAP13-S1565s|ALDOC_prot|ALKBH2_rna|ARAP1_prot|ARHGAP24_rna|ARHGAP45_prot|ARHGEF33_rna|BCKDHB_prot|BCL2_rna|BICD2_prot|BLVRA_prot|BLVRA_rna|BMS1P5_rna|BRD1-S18s|C1D_prot|C1QA_rna|CASC1_rna|CCDC180_rna|CCDC94_rna|CDC16_rna|CDIP1_rna|CHST15_rna|COL6A6_rna|CTC-498J12.3_rna|CTD-2619J13.8_rna|CTD-3088G3.8_rna|CTPS2_rna|CYTH2_rna|D…	166	64.10479825049426	0.4325123539199981	0.724782705312731	0.717391304347826	9.162415046708884e-05	0.00011670655786167373	15	Venetoclax	phospho_proteomics_rna_seq
0	EN	AC069363.1_rna|AC091814.2_rna|AC141928.1_rna|ADAMTS5_rna|ADRA2C_rna|AGXT_rna|AHSP_rna|AL133493.2_rna|AL627309.1_rna|ANXA5_rna|AP000525.9_rna|AP000783.1_rna|AP001189.4_rna|ARHGEF11_rna|ARHGEF4_rna|ATP2C2_rna|AXL_rna|BASP1_prot|BASP1_rna|BEGAIN_rna|BEX1_rna|BMP3_rna|C5AR1_rna|C8orf31_rna|CA1_rna|CACNG4_rna|CCL4L2_rna|CD1D_rna|CD300E_rna|CD93_rna|CDH5_rna|CEBPD_rna|CES4A_rna|CHST15_rna|CLEC10A_rna|C…	170	57.73382905970908	0.561882900747557	0.7602045201803	0.7391304347826088	4.033147237816268e-05	8.504578431005562e-05	16	Venetoclax	phospho_proteomics_rna_seq
1	gbt	AAMDC_rna|AC004453.8_rna|AC099850.1_rna|ACTN4_rna|AKAP13-S1565s|AL592188.3_rna|ANKRD39_rna|ANXA5_prot|AP000704.5_rna|BBS9_rna|BCL2_rna|BEGAIN_rna|C19orf82_rna|C6orf52_rna|CAP1_prot|CBL_prot|CCNE1_rna|CCT7_rna|CD93_prot|CDCA2_rna|CDK6_rna|CMIP_rna|COTL1_rna|CP_prot|CREB3L4_rna|CTA-221G9.10_rna|CYBB_prot|CYP1B1_rna|DCAF11_rna|EPDR1_prot|ESYT1_rna|EVI2B_prot|FAHD2A_prot|FAHD2A_rna|FAM198A_rna|FAM49B…	135	63.80331858892247	0.4649233296374762	0.7685035336791108	0.743647656691135	2.9446559847469333e-05	7.291027594501715e-05	16	Venetoclax	phospho_proteomics_rna_seq
0	EN	AC018738.2_rna|AC091814.2_rna|AC104809.4_rna|ACOX2_rna|AGXT_rna|AHSP_rna|AL354822.1_rna|ALAS2_rna|AP001189.4_rna|AQP9_rna|AXL_rna|BEGAIN_rna|BEND2_rna|BEX1_rna|BLVRA_rna|C10orf35_rna|C17orf97_rna|C21orf90_rna|C5AR1_rna|C8orf31_rna|CA1_rna|CCDC170_rna|CCR2_rna|CD101_rna|CD14_rna|CD1D_rna|CD300E_rna|CD93_rna|CKAP4_rna|CLEC9A_rna|CT45A5_rna|CTB-36O1.7_rna|CTB-61M7.2_rna|CTD-2314B22.3_rna|CTD-3179P9.…	164	59.89171002175775	0.3738803967101353	0.6310523042961216	0.6047430830039526	0.0016371376942062128	0.0028689408633108386	17	Venetoclax	phospho_proteomics_rna_seq
1	gbt	AAMDC_prot|AC087380.14_rna|ADAM22_rna|AGPAT9_rna|ANKRD9_rna|AP000266.7_rna|AP000704.5_rna|AP2A2_prot|ARAP1_prot|AREL1_rna|ARHGAP24_rna|ARHGAP30-S709s|ARHGAP30_prot|ARHGAP45_prot|BBS5_rna|BLVRA_prot|C5AR2_rna|CAPZA2_prot|CD300E_rna|CD40LG_rna|CDA_rna|CDK19_prot|CDK6_rna|CEP70_rna|CHST15_rna|CLEC7A_rna|COL2A1_rna|CORO2A_prot|CREB3L3_rna|CREB3L4_rna|CSNK2A2_prot|CTB-102L5.7_rna|CTD-2033A16.2_rna|CUE…	153	57.213960577831855	0.42861623051716113	0.6795339265363511	0.7199322416713722	0.0005043871519857204	0.0001583443270363375	17	Venetoclax	phospho_proteomics_rna_seq
0	EN	AFAP1_rna|AGXT_rna|AJAP1_rna|AL133493.2_rna|AL589743.1_rna|ANXA5_rna|AP000525.9_rna|AP000688.8_rna|AP001189.4_rna|AQP1_rna|AQP9_rna|ARHGEF4_rna|ATP2C2_rna|AXL_rna|BEGAIN_rna|BEX1_rna|C10orf10_rna|C1QA_rna|C8orf31_rna|CA1_rna|CA6_rna|CCR2_rna|CD14_rna|CD163_rna|CD1D_rna|CD300E_rna|CHIT1_rna|CHST15_rna|CLEC14A_rna|CLEC1A_rna|CLEC9A_rna|CNN3_rna|COL6A1_rna|CPNE7_rna|CTB-61M7.2_rna|CTD-2314B22.3_rna|…	155	64.3664817378459	0.06388991797594046	0.5988709002638983	0.5810276679841898	0.003230604532342409	0.004572404506057983	18	Venetoclax	phospho_proteomics_rna_seq
1	gbt	AC007383.3_rna|ADAM22_rna|AGPAT3_rna|AKNA_prot|AKT2_rna|AP000704.5_rna|AP004290.1_rna|APOOL_prot|AREL1_rna|BCKDHB_prot|BCL2L11_rna|BCL2_prot|BCL2_rna|BPHL_prot|C3_rna|C5orf22_prot|CCDC168_rna|CD14_rna|CD163_rna|CD302_prot|CEBPB_rna|CHST15_rna|CLEC1A_rna|CYP4F26P_rna|DAB1_rna|DAPP1_prot|DENND4B_prot|DOCK9_rna|DRG1_rna|DVL2_rna|EIF4E3_prot|EPDR1_prot|ESYT2_prot|ESYT2_rna|FCGRT_prot|FCGRT_rna|FECH_p…	147	47.637256441643856	0.4872556745339859	0.710213017713315	0.6431394692264258	0.0002128950710961301	0.0012436401800364867	18	Venetoclax	phospho_proteomics_rna_seq
0	EN	AC069363.1_rna|AC104809.4_rna|ADCY2_rna|ADRA2C_rna|AGXT_rna|AHSG_prot|AHSP_rna|AL133493.2_rna|AL354822.1_rna|AL589743.1_rna|AL627309.1_rna|ALAS2_rna|ANKRD26P3_rna|ANXA5_rna|AOX1_rna|AP000525.9_rna|AP001189.4_rna|AQP9_rna|AXL_rna|B4GALNT4_rna|BEGAIN_rna|BEX1_rna|C1QA_rna|C3_rna|C8orf31_rna|CA1_rna|CACNG4_rna|CALCRL_rna|CALN1_rna|CCR2_rna|CD109_rna|CD14_rna|CD163_rna|CD1D_rna|CD300E_rna|CDH5_rna|CE…	169	52.640460624206504	0.5178505617426068	0.7380906666839218	0.7267080745341615	8.807543466728953e-05	0.0001278933149472678	19	Venetoclax	phospho_proteomics_rna_seq
1	gbt	AACS_rna|AAMDC_prot|ADAM22_rna|ADAMTS13_rna|ADARB1_rna|ADCK4_rna|AKAP13-S1565s|ANXA6_prot|AP000704.5_rna|APOOL_prot|ARAP1_prot|ARHGAP24_rna|ARHGAP30_prot|ARHGEF33_rna|ATG10_rna|BCL2_prot|BCL2_rna|BLVRA_prot|BMS1P5_rna|C12orf57_rna|C17orf70_rna|CCDC57_rna|CD300A_prot|CDS2_prot|CHST15_rna|CLEC7A_rna|CLIP2_prot|COMMD7_rna|CREB3L4_rna|CSPG4P11_rna|CTB-31N19.3_rna|CTD-2619J13.8_rna|CTD-3051D23.1_rna|C…	140	49.2251742409102	0.5783842486550448	0.8038379167779389	0.7594579333709771	6.58713625668137e-06	4.1463888226683955e-05	19	Venetoclax	phospho_proteomics_rna_seq
0	EN	AC018738.2_rna|ACOX2_rna|ADCY2_rna|AGXT_rna|AJAP1_rna|AL133493.2_rna|ALAS2_rna|ANXA5_rna|AP000688.8_rna|AP001189.4_rna|ARAP3_rna|ARHGEF4_rna|ATP1A4_rna|AXL_rna|BEGAIN_rna|BEX1_rna|BLVRA_rna|BMP3_rna|C1QL1_rna|C3_rna|C5AR1_rna|C8orf31_rna|CA1_rna|CASQ1_rna|CCDC170_rna|CD14_rna|CD1D_rna|CD300E_rna|CDK1_rna|CHST15_rna|CLEC2L_rna|CLEC4F_rna|CLEC9A_rna|CPNE7_rna|CSF3_rna|CT45A5_rna|CTB-61M7.2_rna|CTD-…	151	63.1640545377211	0.4872185207762717	0.7054970565871141	0.6798418972332015	0.0001696684201760915	0.0003589441064033424	20	Venetoclax	phospho_proteomics_rna_seq
1	gbt	AAMDC_prot|AAMDC_rna|ABCA2_rna|AC005037.3_rna|ADAM22_rna|ADARB1_rna|AKAP13-S1565s|AP000704.5_rna|ARHGAP24_rna|ARMC9_rna|ATL1_rna|BCL2_rna|BLVRA_prot|BLVRA_rna|BPHL_prot|C10orf25_rna|C11orf95_rna|C1QA_rna|CBL_prot|CD14_prot|CD1D_rna|CDK10_rna|CHST12_rna|CHST15_rna|CLEC4A_rna|CLEC7A_rna|COL4A3BP_prot|CPB2-AS1_rna|CPXM1_rna|CREB3L4_rna|CRISPLD1_rna|CRYBB1_rna|CTB-31N19.3_rna|CTD-2545M3.8_rna|CTD-261…	149	60.49079520097022	0.5297043968038686	0.818542247452297	0.7351778656126482	1.8112334711660488e-06	6.434557965572448e-05	20	Venetoclax	phospho_proteomics_rna_seq
0	EN	AC006942.4_rna|AC018738.2_rna|AC141928.1_rna|ADAMTS3_rna|ADAMTS5_rna|AGXT_rna|AL133493.2_rna|AL589743.1_rna|AL627309.1_rna|ANO1_rna|AP000525.9_rna|AQP9_rna|ASB9_rna|AXL_rna|B4GALNT4_rna|BEGAIN_rna|BEX1_rna|C3_rna|C5AR1_rna|C8orf31_rna|CC2D2A_rna|CCL1_rna|CCL4L2_rna|CD14_rna|CD163_rna|CD300E_rna|CDH4_rna|CDH5_rna|CEACAM3_rna|CHST15_rna|CLEC14A_rna|CLEC1A_rna|CLEC2L_rna|CLEC4E_rna|CLEC7A_rna|COL6A1…	144	64.28305077709966	0.2505109128964865	0.5889639237069071	0.6024844720496896	0.0039273474044154415	0.003003792552442446	21	Venetoclax	phospho_proteomics_rna_seq
1	gbt	ACTB_prot|ADAM22_rna|ADAMTS13_rna|ANKMY2_prot|AP001059.5_rna|APOA1_rna|APOL3_prot|ARAP1_prot|ARHGAP24_rna|ARHGAP4-S84s|ARIH2_rna|ARMC9_rna|ASTE1_rna|ATG9A_rna|BCL2A1_rna|BCL2_prot|BCL2_rna|BCL7A_rna|BIN2_prot|BLOC1S3_rna|BOD1L1_rna|C5AR1_prot|C5AR2_rna|C9orf47_rna|CACHD1_rna|CAMKK2_prot|CCDC57_rna|CCT8P1_rna|CD14_rna|CD1D_rna|CD93_prot|CDK10_rna|CENPT_rna|CHN1_rna|CHST15_rna|CLEC7A_rna|CLIP2_rna|…	164	55.73624348787766	0.43655991075288214	0.6780589993086826	0.5923207227555054	0.0005244236195852673	0.00367841816380898	21	Venetoclax	phospho_proteomics_rna_seq
0	EN	ADCY1_rna|AFAP1_rna|AGXT_rna|AHSP_rna|AL133493.2_rna|AL627309.1_rna|AP000525.9_rna|AP001189.4_rna|AQP1_rna|AQP9_rna|ATP2C2_rna|AXL_rna|BEGAIN_rna|BEX1_rna|C10orf35_rna|C1QA_rna|C5AR1_rna|C8orf31_rna|CA1_rna|CCR2_rna|CD14_rna|CD163_rna|CD1D_rna|CD300E_rna|CD93_rna|CDH4_rna|CDH5_rna|CHGB_rna|CHST15_rna|CNN3_rna|CNNM1_rna|CPNE7_rna|CTB-36O1.7_rna|CTB-61M7.2_rna|CTD-2006C1.6_rna|CTD-2314B22.3_rna|CTD…	159	45.10457134046976	0.5147335278923615	0.7623089470897118	0.7651044607566347	3.728344493926592e-05	3.354646476630029e-05	22	Venetoclax	phospho_proteomics_rna_seq
1	gbt	AAMDC_prot|AC135178.1_rna|ADAM22_rna|ADAMTS10_rna|AJUBA_rna|AK9_rna|ANKMY2_rna|AP000704.5_rna|ARAP1_prot|AREL1_rna|BAZ2B-T1283t|BCL2_rna|BHLHE41_rna|BLVRA_prot|BPTF_rna|C16orf71_rna|CACHD1_rna|CCDC71_rna|CD14_rna|CD1D_rna|CDIP1_rna|CHST15_rna|CLEC1A_rna|CNBP_prot|CNK3/IPCEF1_prot|COTL1_rna|CRIPT_prot|CRK_rna|CSF2RA_rna|CTD-2054N24.2_rna|CTPS2_rna|CTSH_rna|DHRS11_prot|ERCC5-S526s|ESYT2_rna|FGD4_rn…	162	42.81514510363284	0.5627457825479034	0.7862093294149528	0.8441558441558443	1.4393597321628147e-05	7.885000113376269e-07	22	Venetoclax	phospho_proteomics_rna_seq
0	EN	AC091814.2_rna|AC104809.4_rna|ACOX2_rna|AFAP1_rna|AGXT_rna|ANXA5_rna|AP001189.4_rna|ARHGEF11_rna|ATP2C2_rna|AXL_rna|BEGAIN_rna|BEX1_rna|BLVRA_rna|C10orf128_rna|C1orf61_rna|C4BPB_rna|C8orf31_rna|CA1_rna|CACNG4_rna|CCR2_rna|CD14_rna|CD1D_rna|CD300E_rna|CD93_rna|CDH5_rna|CDK1_rna|CLEC18A_rna|CLEC2L_rna|CT45A1_rna|CTD-2314B22.3_rna|CTD-3064H18.4_rna|CXCL5_rna|CYP4F12_rna|ECE1_rna|ELN_rna|EPB41L3_rna|…	156	60.90594875285721	0.4944269843445984	0.735990951987223	0.7413890457368719	9.448060942395812e-05	7.877505895290199e-05	23	Venetoclax	phospho_proteomics_rna_seq
1	gbt	AC108004.3_rna|ADAMTS13_rna|AKAP13-S1565s|ANXA6_prot|APBB1IP_prot|APOOL_prot|AQPEP_rna|ARAP1_prot|ARHGEF10L_rna|ARL6_rna|AVEN_rna|BCL2L11_rna|BCL2_rna|BIK_rna|BLVRA_prot|C12orf57_rna|CARD16_prot|CASC15_rna|CCT6A_rna|CD14_rna|CD1D_rna|CHST15_rna|CLIP2_rna|COL4A3BP_prot|COL6A6_rna|COX11_rna|CREB3L4_rna|CRELD2_rna|CTB-83J4.2_rna|CUEDC1_rna|CUTA_rna|CXCL16_rna|DCAF11_rna|DDAH2_prot|DDX42_prot|DFFB_pr…	160	64.64772923232216	0.43039864986871446	0.7382059076307156	0.7425183512140034	8.773509245417982e-05	7.579334851078289e-05	23	Venetoclax	phospho_proteomics_rna_seq
0	EN	AC018738.2_rna|AC069363.1_rna|AC091814.2_rna|ADAMTS5_rna|ADCY2_rna|AGXT_rna|AHSP_rna|AL133493.2_rna|AL354822.1_rna|ANKRD26P3_rna|ANXA5_rna|AP001189.4_rna|AQP9_rna|ARHGEF4_rna|ATP2C2_rna|AXL_rna|B4GALNT4_rna|BCAR1_rna|BEGAIN_rna|BEX1_rna|BLVRA_rna|C10orf128_rna|C1QA_rna|C8orf31_rna|CA1_rna|CACNG4_rna|CCR2_rna|CD14_rna|CD1D_rna|CD300E_rna|CD93_rna|CDH4_rna|CDH5_rna|CES4A_rna|CLEC10A_rna|CLEC14A_rna…	160	47.093539982461586	0.47107156079951473	0.7688062805702647	0.6171654432523999	2.9103602195862484e-05	0.0022148002181935707	24	Venetoclax	phospho_proteomics_rna_seq
1	gbt	AAMDC_rna|ACTG1_rna|ADAM12_rna|ADAM22_rna|AGPAT9_rna|AKAP13-S1565s|ALOX12B_rna|ANKRD27_prot|ANKRD9_rna|AP000344.4_rna|AP000704.5_rna|APOOP5_rna|ARAF_prot|ARHGAP30_prot|ARHGAP4_prot|ATL1_rna|ATP5J_rna|BCL2_prot|BCL2_rna|BLVRA_prot|BPTF_prot|C12orf57_rna|C14orf37_rna|C17orf49_prot|C17orf70_rna|C1QTNF9B-AS1_rna|C5AR2_rna|CD1D_rna|CD300E_rna|CD93_prot|CDK6_rna|CEBPB_rna|CHST15_rna|CLEC1A_rna|CLEC7A_r…	145	39.567695805258836	0.6266159478788311	0.9234150042889446	0.8610954263128179	9.107869252207019e-10	2.686256652377525e-07	24	Venetoclax	phospho_proteomics_rna_seq
0	EN	AC104809.4_rna|ACOX2_rna|ADAMTS5_rna|ADCY2_rna|ADRA2C_rna|AFAP1_rna|AGXT_rna|AL133493.2_rna|AL359195.1_rna|ANXA5_rna|AP000525.9_rna|AP001189.4_rna|ARHGEF4_rna|ATP2C2_rna|AXL_rna|BEX1_rna|BLVRA_rna|C10orf10_rna|C10orf128_rna|C5AR1_rna|C8orf31_rna|CA1_rna|CACNG4_rna|CCR2_rna|CD14_rna|CD1D_rna|CD300E_rna|CD93_rna|CDH4_rna|CETP_rna|CHST15_rna|CLEC1A_rna|CLEC2L_rna|CLEC7A_rna|CTB-36O1.7_rna|CTB-61M7.2…	160	61.066308893593806	0.39618036607953455	0.7015946813151686	0.5849802371541503	0.00019108896829608986	0.0033682697642661696	0	Venetoclax	proteomics_rna_seq_wes
1	gbt	AAMDC_rna|AC073869.20_rna|AC097662.2_rna|ADAM22_rna|AHDC1_rna|AL592188.3_rna|AP000704.5_rna|BCL2_rna|BLVRA_prot|C12orf57_rna|C16orf93_rna|C3_rna|C7orf50_prot|C8orf37_rna|CASC1_rna|CBL_prot|CCDC94_rna|CD14_rna|CD93_rna|CHST15_rna|CLEC1A_rna|COL4A3BP_prot|CRABP1_rna|CTD-2619J13.8_rna|CTPS2_rna|DAPP1_prot|DCP1B_prot|DNAJC13_prot|DNAL1_rna|EHBP1L1_prot|ELFN2_rna|EPDR1_prot|F12_rna|FAM161A_rna|FAM212B…	153	60.649583700544085	0.4043933492876307	0.6515362000140087	0.5770750988142292	0.0007575010909049134	0.00393938693063121	0	Venetoclax	proteomics_rna_seq_wes
0	EN	AC016735.1_rna|AC069363.1_rna|AC104809.4_rna|AGXT_rna|AHSP_rna|AL133493.2_rna|AL589743.1_rna|AL627309.1_rna|ALAS2_rna|ANKRD26P3_rna|AP000525.9_rna|AP001189.4_rna|APP_rna|AQP1_rna|AQP9_rna|AXL_rna|BEGAIN_rna|BEX1_rna|C1QA_rna|C5AR1_rna|C8orf31_rna|CA1_rna|CACNG4_rna|CD14_rna|CD163_rna|CD1D_rna|CD300E_rna|CDH4_rna|CDH5_rna|CEBPD_rna|CHST15_rna|CPNE7_rna|CT45A5_rna|CTB-61M7.2_rna|CTD-2314B22.3_rna|C…	132	62.78042765935578	0.19111243287939705	0.6517683332900552	0.6668548842461888	0.001014719421204891	0.000700186313596092	1	Venetoclax	proteomics_rna_seq_wes
1	gbt	AAMDC_prot|AAMDC_rna|ABCA17P_rna|ABI3_rna|AC004840.9_rna|AC009948.5_rna|AC068134.10_rna|ADAM22_rna|ADCK4_rna|AJUBA_rna|ANXA6_prot|AP000704.5_rna|AREL1_rna|BCL2_rna|BDNF-AS_rna|BLVRA_prot|C12orf57_rna|C14orf37_rna|C19orf82_rna|C1orf204_rna|CACHD1_rna|CCT8_rna|CDK10_rna|CDK6_rna|CHST15_rna|CLEC12A_prot|CLEC1A_rna|CLEC7A_rna|CLIP2_rna|COL28A1_rna|COL4A3BP_prot|COL6A6_rna|COX11_rna|CTB-41I6.1_rna|CTC…	170	54.451681862712235	0.3914977091522225	0.8292716644214483	0.6950875211744778	1.8389064614166038e-06	0.0003299582784798684	1	Venetoclax	proteomics_rna_seq_wes
0	EN	AC091814.2_rna|ADAMTS5_rna|ADRA2C_rna|AFAP1_rna|AGXT_rna|AHSP_rna|AL133493.2_rna|ANG_rna|AP001189.4_rna|AQP1_rna|AQP9_rna|ATP2B2_rna|AURKA_rna|AXL_rna|BEGAIN_rna|BEX1_rna|BLVRA_rna|C10orf35_rna|C17orf97_rna|C1QA_rna|C1QL1_rna|C5AR1_rna|C8orf31_rna|CA1_rna|CCDC170_rna|CCL1_rna|CCL2_rna|CCL3L3_rna|CCL4L2_rna|CD14_rna|CD1D_rna|CD300E_rna|CD93_rna|CDC25C_rna|CDK1_rna|CES4A_rna|CHGB_rna|CLEC9A_rna|CNN…	179	54.21172310035452	0.5074176357194444	0.7278072277946458	0.7278373800112932	0.00012346653057108202	0.00012334699081254796	2	Venetoclax	proteomics_rna_seq_wes
1	gbt	AAMDC_prot|AC087380.14_rna|ACP1_rna|AGFG1_rna|ANKRD9_rna|APOA1_rna|ARHGAP45_prot|ARHGEF33_rna|ARL6_rna|ATP6V1B2_rna|BCL2_prot|BCL2_rna|BLVRA_prot|C6orf3_rna|CARD16_rna|CCDC94_rna|CD14_rna|CEBPB_rna|CHST15_rna|CR1_prot|CREB3L4_rna|CRK_rna|CTPS2_rna|DCAF11_rna|DRG1_rna|DSCR9_rna|DUS3L_prot|EIF4E3_rna|ELP5_rna|EPDR1_prot|FAM20A_rna|FGD4_rna|FTLP2_rna|GIMAP8_prot|GTF3C3_prot|GTPBP6_rna|HERC2P7_rna|HI…	140	50.212177947530144	0.5774184277179956	0.799130025123312	0.7639751552795032	8.176592767030884e-06	3.501472204283088e-05	2	Venetoclax	proteomics_rna_seq_wes
0	EN	AC018738.2_rna|AC091814.2_rna|AC141928.1_rna|ADAMTS2_rna|AGXT_rna|AHSG_prot|AL354822.1_rna|ALAS2_rna|ALPL_rna|AP000525.9_rna|AP000688.8_rna|AQP1_rna|AQP9_rna|ATP2C2_rna|AXL_rna|BEGAIN_rna|BEX1_rna|C10orf10_rna|C5AR1_rna|C8orf31_rna|CD14_rna|CD1D_rna|CD300E_rna|CD93_rna|CDH5_rna|CHST15_rna|CHST2_rna|CLEC9A_rna|CPNE7_rna|CTB-61M7.2_rna|CTD-2314B22.3_rna|CTSL_rna|DIRC3_rna|DNAH8_rna|DNAJB5_rna|ECE1_…	132	58.62876678860709	0.42590053375883585	0.7124618342187199	0.7199322416713722	0.00019900932824980732	0.0001583443270363375	3	Venetoclax	proteomics_rna_seq_wes
1	gbt	AAMDC_prot|AAMDC_rna|ADAM22_rna|ADARB1_rna|ALG13_rna|ALKBH2_rna|ANKRD9_rna|ANXA6_prot|AP000704.5_rna|AP001092.4_rna|ARHGAP35_rna|ARHGEF33_rna|ARMC9_rna|ATL1_rna|ATP8A2_rna|BCL2L11_rna|BCL2_prot|BCL2_rna|BLVRA_prot|BMS1P5_rna|BOD1L1_rna|C5orf42_rna|C9orf72_rna|CAPZB_prot|CCDC168_rna|CCDC169_rna|CD14_rna|CDKN2AIPNL_rna|CENPJ_rna|CHST15_rna|CLCN7_prot|CLEC7A_rna|CREB3L4_rna|CTA-384D8.35_rna|CTD-2026…	155	58.339417053699144	0.431553240565382	0.7244033862936143	0.6171654432523999	0.00013762416000114483	0.0022148002181935707	3	Venetoclax	proteomics_rna_seq_wes
0	EN	AC091814.2_rna|ADAM23_rna|ADCY2_rna|AGXT_rna|AL133493.2_rna|ALAS2_rna|ANXA5_rna|AP000525.9_rna|AP000688.8_rna|AP001189.4_rna|ARHGEF11_rna|ARHGEF4_rna|ATP1A4_rna|AVPR1A_rna|AXL_rna|BCL6B_rna|BEGAIN_rna|BEX1_rna|BLVRA_rna|BMP3_rna|C10orf128_rna|C1QA_rna|C1orf61_rna|C3_rna|C8orf31_rna|CA1_rna|CACNG4_rna|CCR2_rna|CD163_rna|CD1D_rna|CD300E_rna|CDH5_rna|CDK1_rna|CEBPD_rna|CES4A_rna|CLEC10A_rna|CLEC2L_r…	177	48.01629826361197	0.5778416362263958	0.7734166575642459	0.7662337662337665	2.4295452092335285e-05	3.2132262513138096e-05	4	Venetoclax	proteomics_rna_seq_wes
1	gbt	AAMDC_prot|ABI3_rna|AC009948.5_rna|AC083873.4_rna|ACBD6_rna|ACTN4_rna|ADAM8_rna|AKAP10_prot|APOOL_prot|ARAP1_prot|AREL1_rna|ARHGEF10L_rna|ATP6AP1L_rna|BDH1_prot|C11orf63_rna|C9orf96_rna|CAPN2_prot|CARD16_prot|CD14_rna|CD1D_rna|CD300E_rna|CDK6_rna|CEBPB_rna|CHST15_rna|CLEC1A_rna|CLINT1_prot|CORO2A_prot|COTL1_rna|CPHL1P_rna|CSPG4P11_rna|CTB-31N19.3_rna|CTB-78O21.1_rna|CTSS_rna|DCAF11_rna|DENND4B_pr…	139	50.19081542714775	0.5387391984575114	0.7813606281416704	0.7267080745341615	1.7623543572767114e-05	0.0001278933149472678	4	Venetoclax	proteomics_rna_seq_wes
0	EN	AC018738.2_rna|ADAMTS5_rna|ADARB2_rna|AGXT_rna|ALAS2_rna|ANKRD9_rna|ANO5_rna|ANXA5_rna|AP000525.9_rna|AQP9_rna|BEX1_rna|BLVRA_rna|C10orf35_rna|C5AR1_rna|C8orf31_rna|CACNG4_rna|CD14_rna|CD1D_rna|CD300E_rna|CEBPD_rna|CHST15_rna|CPNE7_rna|CTB-61M7.2_rna|CTD-2314B22.3_rna|CTSL_rna|CXCL5_rna|CYP2S1_rna|CYYR1_rna|DEFA3_rna|DPPA4_rna|ECE1_rna|ELN_rna|EPB41L3_rna|F2RL2_rna|F5_rna|FAM50B_rna|FAM83A_rna|FB…	129	68.7400253937076	0.18290330477227346	0.5563295411375387	0.5405138339920948	0.0058368841499235645	0.007749632525023984	5	Venetoclax	proteomics_rna_seq_wes
1	gbt	ACTA2_prot|ALB_prot|APOA1_rna|ARHGAP24_rna|ARID3A_prot|ARMC9_rna|ASAP1_rna|BCL2_rna|BLVRA_prot|C1QA_rna|C5AR2_rna|C9orf72_rna|C9orf85_rna|CASC1_rna|CBL_prot|CCDC180_rna|CCDC57_rna|CCT2_rna|CD1D_rna|CDA_rna|CHST15_rna|CILP_rna|CLEC4A_rna|CLEC4D_rna|CLEC4E_rna|CLIP2_rna|CNR2_rna|COTL1_rna|CR1_rna|CREB3L4_rna|CTD-2619J13.3_rna|CTD-2619J13.8_rna|CTPS2_rna|CYTH2_rna|DAPP1_prot|DCAF11_rna|DRG1_rna|ECE1…	150	68.9319176998456	0.17833497883795413	0.5183596406827979	0.4594861660079051	0.011278000854428405	0.02740092263968177	5	Venetoclax	proteomics_rna_seq_wes
0	EN	AC002398.5_rna|AC104809.4_rna|ADAMTS5_rna|AGXT_rna|AHSP_rna|AL133493.2_rna|AL627309.1_rna|ANKRD9_rna|AP000525.9_rna|AP001189.4_rna|AQP1_rna|ARHGEF4_rna|ATP1A4_rna|AXL_rna|B4GALNT4_rna|BEGAIN_rna|BEX1_rna|C10orf10_rna|C21orf90_rna|C5AR1_rna|C8orf31_rna|CCDC170_rna|CCL2_rna|CCR2_rna|CD1D_rna|CD300E_rna|CD93_rna|CDH4_rna|CHAC1_rna|CHST15_rna|CLEC14A_rna|CLEC18A_rna|COL6A2_rna|CPNE7_rna|CT45A1_rna|CT…	148	53.55038017794245	0.5861187550493107	0.7816139153194328	0.7628458498023717	1.7440321284933376e-05	3.653877932077393e-05	6	Venetoclax	proteomics_rna_seq_wes
1	gbt	AAMDC_rna|ABI3_rna|AC108676.1_rna|ACTG1_rna|ADAM22_rna|ADCK4_rna|AGFG1_rna|AK9_rna|ANKRD28_rna|AP000704.5_rna|APOA1_rna|APOBR_prot|ARHGAP27_prot|ARHGAP30_prot|ATL1_rna|ATP6V1C1_prot|BCL2_prot|BCL2_rna|BLVRA_prot|C10orf2_rna|C5AR2_rna|CAMKK2_prot|CD14_rna|CD300E_rna|CD93_rna|CDC42EP1_rna|CEBPD_rna|CHST15_rna|CLEC4E_rna|COL4A3BP_prot|COL6A6_rna|CRABP1_rna|CTPS2_rna|CUEDC2_rna|CYP1B1_rna|DAPP1_prot|…	143	54.074319124408994	0.5779802757443954	0.8361408722283451	0.7820440429136083	1.257005139634192e-06	1.7132996618613446e-05	6	Venetoclax	proteomics_rna_seq_wes
0	EN	AC008984.2_rna|AC091814.2_rna|ACOX2_rna|ADCY2_rna|AFAP1_rna|AGXT_rna|AOX1_rna|AP000688.8_rna|ARHGEF4_rna|ATP1A4_rna|ATP2C2_rna|AXL_rna|B4GALNT3_rna|B4GALNT4_rna|BEGAIN_rna|BEX1_rna|BMP3_rna|C10orf128_rna|C1QL1_rna|C8orf31_rna|CACNG4_rna|CASQ1_rna|CCDC170_rna|CCL2_rna|CD14_rna|CD163_rna|CD1D_rna|CD300E_rna|CD93_rna|CDH5_rna|CDK1_rna|CLEC14A_rna|CLEC1A_rna|CLEC2L_rna|CLEC9A_rna|CNNM1_rna|CPNE7_rna|…	171	43.0298234714055	0.5689611387721614	0.7988494159985731	0.7357425183512141	8.281150196363326e-06	9.526457164774288e-05	7	Venetoclax	proteomics_rna_seq_wes
1	gbt	AAMDC_rna|AC017104.6_rna|AC074286.1_rna|ADAM22_rna|ALKBH2_rna|ANKRD12_rna|ANKRD27_prot|APBB1IP_prot|ARHGAP30_prot|ATL1_rna|BCL2_rna|BIK_rna|BLVRA_prot|C12orf57_rna|C9orf72_rna|CAPZB_prot|CARD16_prot|CBL_prot|CCR2_rna|CD14_rna|CD226_rna|CHST15_rna|CLEC1A_rna|CREB3L4_rna|CTSF_prot|CUL7_rna|DAPP1_prot|DCAF11_rna|DDX18_prot|DRG1_rna|EHBP1L1_prot|EIF4E3_rna|EIF5A_rna|ENTPD1_rna|ESPL1_rna|ESYT2_rna|EXT…	152	40.453972243369066	0.6190222240713054	0.8217677773691565	0.6973461321287409	2.735140445813997e-06	0.0003095727907860621	7	Venetoclax	proteomics_rna_seq_wes
0	EN	AC007278.3_rna|AC104809.4_rna|ACOX2_rna|ADRA2C_rna|AGXT_rna|AHSP_rna|AL133493.2_rna|AL627309.1_rna|ANXA5_rna|AP000525.9_rna|ATP2C2_rna|AXL_rna|BEGAIN_rna|BEX1_rna|C17orf97_rna|C5AR1_rna|C8orf31_rna|CA1_rna|CACNG4_rna|CADM1_rna|CD14_rna|CD163_rna|CD1D_rna|CD300E_rna|CDH5_rna|CEBPD_rna|CES4A_rna|CHI3L1_prot|CHI3L1_rna|CLEC10A_rna|CLEC14A_rna|CLEC1A_rna|CLEC2L_rna|CLEC9A_rna|CLIC2_rna|CNTNAP3B_rna|C…	159	60.25948859107842	0.49716803511931873	0.7350645905014219	0.7221908526256353	9.743266672159224e-05	0.00014756306307060483	8	Venetoclax	proteomics_rna_seq_wes
1	gbt	AAMDC_prot|AAMDC_rna|AC017104.6_rna|ACSS1_rna|ACTR5_rna|ADAM22_rna|AGAP3_prot|AGPAT3_rna|AHCTF1P1_rna|ALKBH5_prot|ANKRD39_rna|AP2S1_prot|AREL1_rna|BBC3_rna|BCL2_rna|BEND5_rna|BLVRA_prot|BPTF_prot|C11orf95_rna|CCDC180_rna|CCDC57_rna|CD163_rna|CDK6_rna|CETP_rna|CHAMP1_prot|CHST15_rna|CILP_rna|CLEC10A_rna|CLEC7A_rna|COL28A1_rna|COL4A3BP_prot|CPHL1P_rna|CPXM1_rna|CREB3L4_rna|CTA-221G9.10_rna|CTD-2525…	144	60.40638164841481	0.49471356519941245	0.7934192919109592	0.7684923771880295	1.054936395245486e-05	2.945926531923321e-05	8	Venetoclax	proteomics_rna_seq_wes
0	EN	AC018738.2_rna|AC069363.1_rna|ADAMTS4_rna|ADCY1_rna|ADCY2_rna|ADRA2C_rna|AGXT_rna|AHSG_prot|AHSP_rna|AL133493.2_rna|AL589743.1_rna|ALAS2_rna|ANXA5_rna|AP000525.9_rna|AP001189.4_rna|AQP9_rna|ARHGEF11_rna|ARHGEF4_rna|ATP2C2_rna|AXL_rna|BEGAIN_rna|BEX1_rna|C10orf10_rna|C1QA_rna|C3_rna|C8orf31_rna|CA1_rna|CCR2_rna|CD163_rna|CD1D_rna|CD300E_rna|CDH5_rna|CHGB_rna|CLEC1A_rna|CLEC2L_rna|CLEC4F_rna|CLEC9A…	163	41.020953362629974	0.6574177116994027	0.8131517957994614	0.813664596273292	4.221128782473299e-06	4.116058969945515e-06	9	Venetoclax	proteomics_rna_seq_wes
1	gbt	AAMDC_prot|AC009948.5_rna|ACTN4_rna|ADAM22_rna|ALOX12B_rna|ANXA6_prot|AP000704.5_rna|APOL3_prot|APOOL_prot|ARAP1_prot|BCL2L11_rna|BCL2_prot|BCL2_rna|BDH1_prot|BEGAIN_rna|BLVRA_prot|BMS1P5_rna|BPHL_prot|C16orf46_rna|CASC1_rna|CASC5_rna|CBFA2T2_prot|CCR2_rna|CD2BP2_prot|CD300A_prot|CD40_rna|CD93_prot|CDK6_rna|CETP_rna|CHST15_rna|CLCC1_prot|CLEC1A_rna|CLEC7A_rna|CPA3_rna|CTD-3051D23.1_rna|CUEDC1_rna…	168	45.11565696662226	0.5856112288807311	0.8123296201321889	0.811405985319029	4.394518916254612e-06	4.5967556538512306e-06	9	Venetoclax	proteomics_rna_seq_wes
0	EN	AC010980.2_rna|ADAMTS2_rna|ADCY2_rna|AGXT_rna|AL133493.2_rna|AL589743.1_rna|ANKRD18A_rna|ANXA5_rna|AP000525.9_rna|AP000688.8_rna|AP000783.1_rna|AP001189.4_rna|AQP9_rna|AXL_rna|BCL6B_rna|BEGAIN_rna|BEX1_rna|BLVRA_rna|C10orf35_rna|C3_rna|C8orf31_rna|CA1_rna|CACNA2D3_rna|CACNG4_rna|CCR2_rna|CD1D_rna|CD300E_rna|CEBPD_rna|CELA1_rna|CES4A_rna|CLEC10A_rna|CLEC14A_rna|CLEC1A_rna|CLEC1B_rna|CLEC2L_rna|CLE…	161	55.54291263840379	0.5096885206359859	0.7227008307446454	0.7154150197628458	9.816105352936376e-05	0.0001243506200612869	10	Venetoclax	proteomics_rna_seq_wes
1	gbt	ABI3_rna|AC017104.6_rna|AC108004.3_rna|ADAM22_rna|AGPAT3_rna|ANXA5_prot|AP000266.7_rna|AP000704.5_rna|ARHGEF33_rna|BCL2_prot|BCL2_rna|BCL7A_rna|BLVRA_prot|C11orf74_rna|C1QA_rna|CASC1_rna|CCDC116_rna|CD14_rna|CD300E_rna|CEBPD_rna|CNBP_prot|CREB3L4_rna|CTC-498J12.3_rna|CTD-2545M3.8_rna|CTPS2_rna|DISP2_rna|FAIM_rna|FAM20A_rna|FAM229B_rna|FCGRT_prot|GFPT1_prot|GNAS_rna|GTF2I_prot|GTF3C3_prot|HEATR5B_…	155	57.23915565493595	0.4792836690137371	0.8077702200649343	0.8003952569169961	3.1544266801130662e-06	4.5232852944990944e-06	10	Venetoclax	proteomics_rna_seq_wes
0	EN	AC018738.2_rna|AC091814.2_rna|ACOX2_rna|ADCY1_rna|ADRB1_rna|AGXT_rna|AHSP_rna|AL627309.1_rna|AP001189.4_rna|AQP1_rna|AXL_rna|BEGAIN_rna|BEX1_rna|BLVRA_rna|C1QA_rna|C3_rna|C5AR1_rna|C8orf31_rna|CA1_rna|CCR2_rna|CD163_rna|CD1D_rna|CD300E_rna|CD93_rna|CDK1_rna|CHGB_rna|CHST15_rna|CKAP4_rna|COL15A1_rna|CPNE7_rna|CRY1_rna|CT45A5_rna|CTB-61M7.2_rna|CTD-2314B22.3_rna|CTD-3064H18.4_rna|CTSL_rna|CXCL5_rna…	145	57.82062880104117	0.3813281279939188	0.6328765202776904	0.6623376623376624	0.0015717453691031992	0.0007841187900991959	11	Venetoclax	proteomics_rna_seq_wes
1	gbt	AC004987.9_rna|AGAP10_rna|AK9_rna|ANKRD54_rna|APLF_prot|APOBR_prot|ARHGEF33_rna|BMS1P5_rna|C10orf25_rna|C12orf57_rna|C5AR1_rna|C6orf3_rna|CCDC141_rna|CCDC176_rna|CD14_rna|CD300A_prot|CD93_prot|CD93_rna|CHST15_rna|CILP_rna|CLEC7A_rna|CNOT10_rna|COL6A6_rna|CPB2-AS1_rna|CROCCP3_rna|CTPS2_rna|DPY19L2_rna|ECE1_rna|EFHC1_rna|EIF4E3_prot|EPDR1_prot|ESYT2_prot|FBF1_rna|FCGRT_rna|GIMAP8_prot|GNAS_rna|GPBA…	148	57.985201162607986	0.3778013178991896	0.6260450764893104	0.5708639186900057	0.001828597366008381	0.005525410901685129	11	Venetoclax	proteomics_rna_seq_wes
0	EN	AC018738.2_rna|AC104809.4_rna|AC141928.1_rna|ACOX2_rna|ADRA2C_rna|AGXT_rna|ANXA5_rna|AP001189.4_rna|AQP9_rna|ATP2C2_rna|B4GALNT4_rna|BEGAIN_rna|BEX1_rna|C10orf10_rna|C1QA_rna|C8orf31_rna|CA6_rna|CALN1_rna|CCDC170_rna|CCR2_rna|CD1D_rna|CD300E_rna|CD93_rna|CDH5_rna|CES4A_rna|CHI3L1_rna|CLEC10A_rna|CLEC2L_rna|CLEC7A_rna|CLEC9A_rna|COL6A2_rna|CPNE7_rna|CSF3_rna|CT45A1_rna|CT45A5_rna|CTB-61M7.2_rna|CT…	159	56.02190491748925	0.5872314395735876	0.7700039804652149	0.7368718238283457	2.77808015850441e-05	9.174588774353496e-05	12	Venetoclax	proteomics_rna_seq_wes
1	gbt	AAMDC_prot|AAMDC_rna|AC087380.14_rna|AC097662.2_rna|ACTN4_rna|AKNA_prot|AL592188.3_rna|ALKBH2_rna|ALOX5AP_rna|ANKMY2_prot|ANKRD27_prot|AP000266.7_rna|AP000704.5_rna|APBB1IP_prot|ARHGAP24_rna|ARHGAP45_prot|ATP6V1C1_prot|BCKDHB_rna|BCL2_rna|BLVRA_prot|BPTF_rna|C17orf70_rna|C5AR2_rna|CAP1_prot|CARD16_prot|CCT2_rna|CD93_prot|CEBPB_rna|CHST15_rna|CKAP4_prot|COL4A3BP_prot|COTL1_rna|CPB2-AS1_rna|CR1_pro…	142	64.32561245187141	0.4557997633601366	0.748394917513806	0.707509881422925	6.180807316967319e-05	0.0002306872118191479	12	Venetoclax	proteomics_rna_seq_wes
0	EN	AC104809.4_rna|AGXT_rna|AHSG_prot|AHSP_rna|AL354822.1_rna|ALAS2_rna|ANXA5_rna|AP000525.9_rna|ARHGAP32_rna|ATP1A4_rna|ATP2C2_rna|AXL_rna|B3GALT2_rna|B4GALNT4_rna|BCL6B_rna|BEGAIN_rna|BEX1_rna|C17orf97_rna|C1orf61_rna|C5AR1_rna|C8orf31_rna|CA1_rna|CACNG4_rna|CADM1_rna|CCNE1_rna|CD14_rna|CD163_rna|CD1D_rna|CD300E_rna|CDC25C_rna|CDH5_rna|CEBPD_rna|CLEC1A_rna|CLEC4F_rna|CLEC9A_rna|CNTNAP3B_rna|CPNE7_r…	141	48.775369694073945	0.5019178619647584	0.7639591638088007	0.805759457933371	3.503590972251346e-05	6.020924577066402e-06	13	Venetoclax	proteomics_rna_seq_wes
1	gbt	AAMDC_prot|AC005037.3_rna|ACAD8_prot|ADAM22_rna|ALKBH5_prot|AMOTL1_rna|ANKRD9_rna|ARAP1_prot|AREL1_rna|ASAH1_rna|BCKDHB_prot|BCL2_rna|BLVRA_prot|BOD1L1_rna|BX649553.4_rna|C12orf57_rna|C14orf37_rna|C19orf82_rna|CEBPB_rna|CLEC7A_rna|COL28A1_rna|COX11_rna|CP_prot|DCAF11_rna|DNMT3A_rna|DRG1_rna|EHBP1_rna|EPDR1_prot|ESYT2_rna|FLOT1_rna|FMR1_rna|FNBP4_prot|GKAP1_rna|GOLGA2P7_rna|GPBAR1_rna|GPC6_rna|GPC…	142	49.59578199705584	0.48502124541476377	0.7186559816366848	0.7323546019198194	0.00016473285570322858	0.00010653335832204869	13	Venetoclax	proteomics_rna_seq_wes
0	EN	AC016735.1_rna|AC091814.2_rna|AC104809.4_rna|AGXT_rna|AL133493.2_rna|AL589743.1_rna|ANXA5_rna|AP000525.9_rna|AP001189.4_rna|AQP1_rna|AQP9_rna|ARHGEF11_rna|ASGR2_rna|ATP2C2_rna|AXL_rna|BEGAIN_rna|BEX4_rna|C10orf128_rna|C10orf35_rna|C8orf31_rna|CCDC170_rna|CCR2_rna|CD14_rna|CD163_rna|CD1D_rna|CD200R1_rna|CD300E_rna|CDH4_rna|CHAC1_rna|CLEC14A_rna|CNNM1_rna|CPNE7_rna|CTD-2314B22.3_rna|CTD-3064H18.4_r…	131	55.93939180664615	0.5079960170587581	0.7277113532307254	0.5776397515527951	0.00012384729720699687	0.0048735010211569466	14	Venetoclax	proteomics_rna_seq_wes
1	gbt	ADAM22_rna|ALKBH5_prot|ANXA6_prot|ARAP1_prot|AREL1_rna|ARHGAP27_prot|ARHGEF33_rna|ARID3A_prot|BCL2_rna|C9orf72_rna|CACHD1_rna|CAPZB_prot|CARD16_prot|CARD16_rna|CBL_prot|CCR2_rna|CCT7_rna|CD14_rna|CD300E_rna|CEACAM4_rna|CHST15_rna|CLEC4E_rna|CLIP2_rna|COMMD7_rna|COX11P1_rna|CTA-134P22.2_rna|CTD-2196E14.9_rna|DAPP1_prot|DCAF1_prot|DCAF4_rna|DNAH2_rna|EIF4E3_prot|ESYT2_rna|FAHD2B_rna|FAM213B_rna|FBX…	138	54.692972148035295	0.5296770325870553	0.8073140283132997	0.6758893280632412	5.594628356079222e-06	0.000555137220115529	14	Venetoclax	proteomics_rna_seq_wes
0	EN	AC018738.2_rna|AC104809.4_rna|AFAP1_rna|AGXT_rna|ANK2_rna|ANXA5_rna|AP000688.8_rna|BEGAIN_rna|BEX1_rna|BLVRA_rna|C1QA_rna|C5AR1_rna|C8orf31_rna|CALN1_rna|CCDC170_rna|CD14_rna|CD163_rna|CD300E_rna|CD93_rna|CDH4_rna|CORO2A_rna|CPNE7_rna|CSF3_rna|CT45A5_rna|CTB-61M7.2_rna|CTD-2357A8.3_rna|CTD-3064H18.4_rna|CTSL_rna|CYYR1_rna|DES_rna|DIRC3_rna|DNALI1_rna|ECE1_rna|ELANE_rna|ELN_rna|EPN2_rna|FAM26E_rna…	131	64.44993603329988	0.42638524055197924	0.6537132974168351	0.6284584980237155	0.0007171331120232027	0.001320263288091795	15	Venetoclax	proteomics_rna_seq_wes
1	gbt	AAMDC_prot|AAMDC_rna|AC004987.9_rna|AC017104.6_rna|AGFG1_rna|ALDOC_prot|ALKBH2_rna|ANKRD23_rna|ARHGAP24_rna|ARHGEF33_rna|BCL2_rna|BICD2_prot|BLVRA_prot|BLVRA_rna|BMS1P5_rna|C1D_prot|C1QA_rna|CASC1_rna|CCDC94_rna|CDIP1_rna|CHST15_rna|CLEC7A_rna|CTD-2619J13.8_rna|CTD-3088G3.8_rna|CTPS2_rna|CTSS_rna|CYTH2_rna|DAPP1_prot|DCAF11_rna|DESI1_rna|DPF1_rna|DPY19L4_rna|EPDR1_prot|ESYT2_rna|FCGRT_prot|FES_pr…	159	64.48500191149252	0.4257608868780577	0.7229640490348417	0.733201581027668	9.731273275668235e-05	6.890212328185201e-05	15	Venetoclax	proteomics_rna_seq_wes
0	EN	AC069363.1_rna|AC091814.2_rna|AC141928.1_rna|ADAMTS5_rna|ADRA2C_rna|AGXT_rna|AHSP_rna|AL133493.2_rna|AL627309.1_rna|ANXA5_rna|AP000525.9_rna|AP000783.1_rna|AP001189.4_rna|ARHGEF11_rna|ARHGEF4_rna|ATP2C2_rna|AXL_rna|BASP1_prot|BASP1_rna|BEGAIN_rna|BEX1_rna|BMP3_rna|C5AR1_rna|C8orf31_rna|CA1_rna|CACNG4_rna|CCL4L2_rna|CD1D_rna|CD300E_rna|CD93_rna|CDH5_rna|CEBPD_rna|CES4A_rna|CHST15_rna|CLEC10A_rna|C…	170	57.73450835046168	0.5618725909984984	0.7601987253432925	0.7391304347826088	4.034015693717875e-05	8.504578431005562e-05	16	Venetoclax	proteomics_rna_seq_wes
1	gbt	AAMDC_rna|ABL2_rna|AC004453.8_rna|AC099850.1_rna|ACTN4_rna|AL592188.3_rna|ANKRD39_rna|ANXA5_prot|AP000704.5_rna|BBS9_rna|BCL2_rna|BEGAIN_rna|C19orf82_rna|C6orf52_rna|C9orf85_rna|CAP1_prot|CBL_prot|CCNE1_rna|CCT7_rna|CD93_prot|CDCA2_rna|CDIP1_rna|CDK6_rna|CMIP_rna|COTL1_rna|COX11_rna|CP_prot|CREB3L4_rna|CTA-221G9.10_rna|CYBB_prot|CYP1B1_rna|DCAF11_rna|EPDR1_prot|ESYT1_rna|EVI2B_prot|FAHD2A_rna|FAM…	137	63.2531325883546	0.4741116416854052	0.7780477989050938	0.7594579333709771	2.0179955947952346e-05	4.1463888226683955e-05	16	Venetoclax	proteomics_rna_seq_wes
0	EN	AC018738.2_rna|AC091814.2_rna|AC104809.4_rna|ACOX2_rna|AGXT_rna|AHSP_rna|AL354822.1_rna|ALAS2_rna|AP001189.4_rna|AQP9_rna|AXL_rna|BEGAIN_rna|BEND2_rna|BEX1_rna|BLVRA_rna|C10orf35_rna|C17orf97_rna|C21orf90_rna|C5AR1_rna|C8orf31_rna|CA1_rna|CCDC170_rna|CCR2_rna|CD101_rna|CD14_rna|CD1D_rna|CD300E_rna|CD93_rna|CKAP4_rna|CLEC9A_rna|CT45A5_rna|CTB-36O1.7_rna|CTB-61M7.2_rna|CTD-2314B22.3_rna|CTD-3179P9.…	160	59.782091083062014	0.3761702547206207	0.631951803623388	0.5900621118012424	0.001604611147471905	0.003844404126462333	17	Venetoclax	proteomics_rna_seq_wes
1	gbt	AAMDC_prot|AC087380.14_rna|ADAM22_rna|AIP_rna|ANKRD9_rna|AP000266.7_rna|AP000704.5_rna|AP2A2_prot|AP4E1_prot|ARAP1_prot|AREL1_rna|ARHGAP24_rna|ARHGAP30_prot|ARHGAP45_prot|BCL2_rna|BLVRA_prot|BNIP2_prot|C5AR2_rna|CAPZA2_prot|CD1D_rna|CD300E_rna|CD40LG_rna|CDA_rna|CDK19_prot|CEP70_rna|CHST15_rna|CLEC7A_rna|CORO2A_prot|CREB3L4_rna|CRK_rna|CSNK2A2_prot|CTD-2033A16.2_rna|CYTH1_prot|DNAJC13_prot|DPF1_r…	161	57.845715050338576	0.41592816695696555	0.6708607074980054	0.7041219649915303	0.0006323068732214567	0.0002547881601457273	17	Venetoclax	proteomics_rna_seq_wes
0	EN	AFAP1_rna|AGXT_rna|AJAP1_rna|AL133493.2_rna|AL589743.1_rna|ANXA5_rna|AP000525.9_rna|AP000688.8_rna|AP001189.4_rna|AQP1_rna|AQP9_rna|ARHGEF4_rna|ATP2C2_rna|AXL_rna|BEGAIN_rna|BEX1_rna|C10orf10_rna|C1QA_rna|C8orf31_rna|CA1_rna|CA6_rna|CCR2_rna|CD14_rna|CD163_rna|CD1D_rna|CD300E_rna|CHIT1_rna|CHST15_rna|CLEC14A_rna|CLEC1A_rna|CLEC9A_rna|CNN3_rna|COL6A1_rna|CPNE7_rna|CTB-61M7.2_rna|CTD-2314B22.3_rna|…	154	64.38327669242825	0.06340134140549991	0.5991499519297798	0.5957086391869001	0.0032125920754859684	0.0034407178486192216	18	Venetoclax	proteomics_rna_seq_wes
1	gbt	AC007383.3_rna|ADAM22_rna|AGPAT3_rna|AKT2_rna|ALKBH2_rna|AP004290.1_rna|APOOL_prot|AREL1_rna|ARHGAP4_prot|ATL1_rna|BCL2_rna|BPHL_prot|C11orf31_rna|C5AR2_rna|C5orf22_prot|C9orf72_rna|CASP5_rna|CCDC168_rna|CCDC81_rna|CD14_rna|CD302_prot|CDC42EP1_rna|CEBPB_rna|CERS6_prot|CHST15_rna|CLEC1A_rna|CTA-221G9.10_rna|DAPP1_prot|DCAF11_rna|DNAJC1_rna|DOCK9_rna|DRG1_rna|DVL2_rna|EFNB3_rna|EIF4E3_prot|EPDR1_pr…	143	46.12867653406066	0.5192167053935717	0.7334827424176722	0.691699604743083	0.00010265897191987056	0.0003627008931188532	18	Venetoclax	proteomics_rna_seq_wes
0	EN	AC069363.1_rna|AC104809.4_rna|ADCY2_rna|ADRA2C_rna|AGXT_rna|AHSG_prot|AHSP_rna|AL133493.2_rna|AL354822.1_rna|AL589743.1_rna|AL627309.1_rna|ALAS2_rna|ANKRD26P3_rna|ANXA5_rna|AOX1_rna|AP000525.9_rna|AP001189.4_rna|AQP9_rna|AXL_rna|B4GALNT4_rna|BEGAIN_rna|BEX1_rna|C1QA_rna|C3_rna|C8orf31_rna|CA1_rna|CACNG4_rna|CALCRL_rna|CALN1_rna|CCR2_rna|CD109_rna|CD14_rna|CD163_rna|CD1D_rna|CD300E_rna|CDH5_rna|CE…	169	52.64036791676959	0.5178522600103932	0.7380920660990037	0.7267080745341615	8.807129489037944e-05	0.0001278933149472678	19	Venetoclax	proteomics_rna_seq_wes
1	gbt	AACS_rna|AAMDC_prot|ADAM22_rna|ADARB1_rna|ADCK4_rna|ANXA6_prot|AP000704.5_rna|APOOL_prot|ARAP1_prot|ARHGAP24_rna|ARHGEF33_rna|ATG10_rna|BCL2_rna|BLVRA_prot|C12orf57_rna|C17orf70_rna|CCDC180_rna|CD300A_prot|CHST15_rna|CLEC7A_rna|CLIP2_prot|COMMD7_rna|CREB3L4_rna|CSPG4P11_rna|CTB-31N19.3_rna|CTD-2619J13.8_rna|CTD-3051D23.1_rna|CUEDC1_rna|DCP1B_prot|DERA_prot|DRG1_rna|DYNC2LI1_rna|EFCAB6_rna|EHBP1_r…	142	48.38889362720125	0.5925881204653194	0.8158572121628664	0.7594579333709771	3.6923162034167425e-06	4.1463888226683955e-05	19	Venetoclax	proteomics_rna_seq_wes
0	EN	AC018738.2_rna|ACOX2_rna|ADCY2_rna|AGXT_rna|AJAP1_rna|AL133493.2_rna|ALAS2_rna|ANXA5_rna|AP000688.8_rna|AP001189.4_rna|ARAP3_rna|ARHGEF4_rna|ATP1A4_rna|AXL_rna|BEGAIN_rna|BEX1_rna|BLVRA_rna|BMP3_rna|C1QL1_rna|C3_rna|C5AR1_rna|C8orf31_rna|CA1_rna|CASQ1_rna|CCDC170_rna|CD14_rna|CD1D_rna|CD300E_rna|CDK1_rna|CHST15_rna|CLEC2L_rna|CLEC4F_rna|CLEC9A_rna|CPNE7_rna|CSF3_rna|CT45A5_rna|CTB-61M7.2_rna|CTD-…	147	63.151187640381735	0.4874274128330711	0.7054438528743217	0.6956521739130435	0.00016994579535356446	0.00022821465336148372	20	Venetoclax	proteomics_rna_seq_wes
1	gbt	AAMDC_prot|AAMDC_rna|ABCA2_rna|AC108676.1_rna|ADAM22_rna|ADARB1_rna|AP000704.5_rna|ARHGAP24_rna|ARMC9_rna|ATL1_rna|BCL2_rna|BLVRA_prot|BLVRA_rna|BPHL_prot|BTBD2_rna|C11orf95_rna|CD1D_rna|CDK10_rna|CHD3_rna|CHST12_rna|CHST15_rna|CLEC4A_rna|CLEC7A_rna|COL4A3BP_prot|CPB2-AS1_rna|CREB3L4_rna|CRISPLD1_rna|CRYBB1_rna|CSPG4P11_rna|CTA-246H3.11_rna|CTB-31N19.3_rna|CTD-2545M3.8_rna|CTD-2619J13.8_rna|CTPS2…	145	60.291591012632395	0.5327967878129813	0.8262652544032167	0.7658102766798419	1.1895113284235557e-06	2.0531636305067143e-05	20	Venetoclax	proteomics_rna_seq_wes
0	EN	AC006942.4_rna|AC018738.2_rna|AC141928.1_rna|ADAMTS3_rna|ADAMTS5_rna|AGXT_rna|AL133493.2_rna|AL589743.1_rna|AL627309.1_rna|ANO1_rna|AP000525.9_rna|AQP9_rna|ASB9_rna|AXL_rna|B4GALNT4_rna|BEGAIN_rna|BEX1_rna|C3_rna|C5AR1_rna|C8orf31_rna|CC2D2A_rna|CCL1_rna|CCL4L2_rna|CD14_rna|CD163_rna|CD300E_rna|CDH4_rna|CDH5_rna|CEACAM3_rna|CHST15_rna|CLEC14A_rna|CLEC1A_rna|CLEC2L_rna|CLEC4E_rna|CLEC7A_rna|COL6A1…	142	64.30279615301845	0.2500504115221093	0.5893437497287606	0.6024844720496896	0.003898492444441451	0.003003792552442446	21	Venetoclax	proteomics_rna_seq_wes
1	gbt	AC079780.3_rna|ADAM22_rna|AGPAT9_rna|ANKMY2_prot|AP001059.5_rna|APOA1_rna|APOL3_prot|ARAP1_prot|ARHGAP24_rna|ARIH2_rna|ARMC9_rna|ASTE1_rna|ATG9A_rna|BCL2A1_rna|BCL2_prot|BCL2_rna|BIN2_prot|BLOC1S3_rna|BOD1L1_rna|C5AR2_rna|C9orf47_rna|CACHD1_rna|CAMKK2_prot|CD14_rna|CD1D_rna|CD93_prot|CDK10_rna|CENPT_rna|CERS6_prot|CHN1_rna|CHST15_rna|CLEC7A_rna|CLIP2_rna|CRABP1_rna|CSPG4P11_rna|CSRP2_rna|CTD-2619…	165	55.78865222824128	0.4354998081470206	0.6785071767098783	0.5742518351214004	0.0005182643089797645	0.005190942750154625	21	Venetoclax	proteomics_rna_seq_wes
0	EN	ADCY1_rna|AFAP1_rna|AGXT_rna|AHSP_rna|AL133493.2_rna|AL627309.1_rna|AP000525.9_rna|AP001189.4_rna|AQP1_rna|AQP9_rna|ATP2C2_rna|AXL_rna|BEGAIN_rna|BEX1_rna|C10orf35_rna|C1QA_rna|C5AR1_rna|C8orf31_rna|CA1_rna|CCR2_rna|CD14_rna|CD163_rna|CD1D_rna|CD300E_rna|CD93_rna|CDH4_rna|CDH5_rna|CHGB_rna|CHST15_rna|CNN3_rna|CNNM1_rna|CPNE7_rna|CTB-36O1.7_rna|CTB-61M7.2_rna|CTD-2006C1.6_rna|CTD-2314B22.3_rna|CTD…	159	44.98246059444634	0.5173574765304431	0.7630350088900378	0.7910784867306607	3.6279532990844415e-05	1.1684357640464507e-05	22	Venetoclax	proteomics_rna_seq_wes
1	gbt	AC135178.1_rna|ACP1_rna|ADAM22_rna|ADAMTS10_rna|AK9_rna|AP000704.5_rna|ARAP1_prot|AREL1_rna|BCKDHB_rna|BCL2_rna|BHLHE41_rna|BLVRA_prot|BPTF_rna|CCDC120_rna|CD14_rna|CD1D_rna|CHST15_rna|CLEC1A_rna|COTL1_rna|CPSF1_rna|CRIPT_prot|CRK_rna|CTD-2054N24.2_rna|CTPS2_rna|CTSL_rna|DCAF11_rna|DDX17_prot|DHRS11_prot|DPH1_rna|ELFN2_rna|ESYT2_rna|FAM154B_rna|FCGR2A_rna|FGD4_rna|FOLR2_rna|FTLP3_rna|GABBR1_rna|G…	149	43.983301213559365	0.538560453362781	0.7705749699853419	0.8272162619988708	2.716888920714281e-05	2.053981345006566e-06	22	Venetoclax	proteomics_rna_seq_wes
0	EN	AC091814.2_rna|AC104809.4_rna|ACOX2_rna|AFAP1_rna|AGXT_rna|ANXA5_rna|AP001189.4_rna|ARHGEF11_rna|ATP2C2_rna|AXL_rna|BEGAIN_rna|BEX1_rna|BLVRA_rna|C10orf128_rna|C1orf61_rna|C4BPB_rna|C8orf31_rna|CA1_rna|CACNG4_rna|CCR2_rna|CD14_rna|CD1D_rna|CD300E_rna|CD93_rna|CDH5_rna|CDK1_rna|CLEC18A_rna|CLEC2L_rna|CT45A1_rna|CTD-2314B22.3_rna|CTD-3064H18.4_rna|CXCL5_rna|CYP4F12_rna|ECE1_rna|ELN_rna|EPB41L3_rna|…	154	60.82671345695782	0.4957415741633595	0.7369419147194824	0.7413890457368719	9.153127047977008e-05	7.877505895290199e-05	23	Venetoclax	proteomics_rna_seq_wes
1	gbt	AC108004.3_rna|AC135178.1_rna|ACVR2A_rna|ADAMTS13_rna|AKAP13_prot|AL592494.5_rna|ANXA6_prot|APOOL_prot|AQPEP_rna|ARAP1_prot|ARHGEF10L_rna|ARL6_rna|ATP5S_prot|BCL2_rna|BICD2_prot|BLVRA_rna|C12orf57_rna|C21orf33_prot|CARD16_prot|CASC15_rna|CASP3_prot|CBX7_rna|CCR7_rna|CCT2_rna|CD14_rna|CD1D_rna|CD302_prot|CHST15_rna|CLIP2_rna|COL4A3BP_prot|COL6A6_rna|COQ10A_rna|CREB3L4_rna|CRELD2_rna|CTB-83J4.2_rna…	158	64.35814931302383	0.43549011066299015	0.7413959453172061	0.7504234895539245	7.875653680117219e-05	5.753256844184796e-05	23	Venetoclax	proteomics_rna_seq_wes
0	EN	AC018738.2_rna|AC069363.1_rna|AC091814.2_rna|ADAMTS5_rna|ADCY2_rna|AGXT_rna|AHSP_rna|AL133493.2_rna|AL354822.1_rna|ANKRD26P3_rna|ANXA5_rna|AP001189.4_rna|AQP9_rna|ARHGEF4_rna|ATP2C2_rna|AXL_rna|B4GALNT4_rna|BCAR1_rna|BEGAIN_rna|BEX1_rna|BLVRA_rna|C10orf128_rna|C1QA_rna|C8orf31_rna|CA1_rna|CACNG4_rna|CCR2_rna|CD14_rna|CD1D_rna|CD300E_rna|CD93_rna|CDH4_rna|CDH5_rna|CES4A_rna|CLEC10A_rna|CLEC14A_rna…	159	47.103963146859535	0.4708374005225918	0.7687487400477476	0.6171654432523999	2.916851524658243e-05	0.0022148002181935707	24	Venetoclax	proteomics_rna_seq_wes
1	gbt	AAMDC_rna|ACSL3_prot|ACTG1_rna|ADAM22_rna|AGPAT3_rna|AGPAT9_rna|ALOX12B_rna|ANKRD9_rna|AP000704.5_rna|ARAF_prot|ARHGAP30_prot|ATL1_rna|BCL2_prot|BCL2_rna|BLVRA_prot|BPTF_prot|C12orf57_rna|C14orf37_rna|C17orf49_prot|C17orf70_rna|C1QTNF9B-AS1_rna|C5AR2_rna|CCER2_rna|CD1D_rna|CD300E_rna|CDH23_rna|CDK6_rna|CHST15_rna|CLEC1A_rna|CLEC7A_rna|COL4A3BP_prot|CREB3L4_rna|DAPP1_prot|DHPS_rna|DHRS11_rna|DHX8_…	143	40.918642823452124	0.6006840243185669	0.9262341679646446	0.875776397515528	6.334397814854072e-10	9.367774881421852e-08	24	Venetoclax	proteomics_rna_seq_wes
0	EN	AC104809.4_rna|ACOX2_rna|ADAMTS5_rna|ADCY2_rna|ADRA2C_rna|AFAP1_rna|AGXT_rna|AL359195.1_rna|ANXA5_rna|AP000525.9_rna|AP001189.4_rna|ATP2C2_rna|AXL_rna|BEX1_rna|BLVRA_rna|C10orf10_rna|C10orf128_rna|C5AR1_rna|C8orf31_rna|CA1_rna|CACNG4_rna|CCR2_rna|CD14_rna|CD1D_rna|CD300E_rna|CD93_rna|CDH4_rna|CETP_rna|CHST15_rna|CLEC1A_rna|CLEC2L_rna|CLEC7A_rna|CTB-36O1.7_rna|CTB-61M7.2_rna|CTD-2314B22.3_rna|CTDS…	159	61.09326847455996	0.3956470992758312	0.7011206309682072	0.5849802371541503	0.00019384449645810193	0.0033682697642661696	0	Venetoclax	phospho_proteomics_rna_seq_wes
1	gbt	AAMDC_rna|AC073869.20_rna|AC097662.2_rna|ADAM22_rna|AHDC1_rna|AKAP13-S1565s|AL592188.3_rna|AP000704.5_rna|BCL2_rna|BLVRA_prot|C12orf57_rna|C16orf93_rna|C3_rna|C7orf50_prot|C8orf37_rna|CASC1_rna|CBL_prot|CCDC94_rna|CD14_rna|CD93_rna|CHST15_rna|CLEC1A_rna|COL4A3BP_prot|CRABP1_rna|CTD-2525I3.5_rna|CTD-2619J13.8_rna|CTPS2_rna|DAPP1_prot|DCAF1-S1000s|DCP1B_prot|DNAJC13_prot|DNAL1_rna|EHBP1L1_prot|ELFN…	154	61.086730728156674	0.39577643904411375	0.6444779429922778	0.5859683794466404	0.0009020771145588065	0.0033020547806449224	0	Venetoclax	phospho_proteomics_rna_seq_wes
0	EN	AC016735.1_rna|AC069363.1_rna|AC104809.4_rna|AGXT_rna|AHSP_rna|AL133493.2_rna|AL589743.1_rna|AL627309.1_rna|ALAS2_rna|ANKRD26P3_rna|AP000525.9_rna|AP001189.4_rna|APP_rna|AQP1_rna|AQP9_rna|AXL_rna|BEGAIN_rna|BEX1_rna|C1QA_rna|C5AR1_rna|C8orf31_rna|CA1_rna|CACNG4_rna|CD14_rna|CD163_rna|CD1D_rna|CD300E_rna|CDH4_rna|CDH5_rna|CEBPD_rna|CHST15_rna|CPNE7_rna|CT45A5_rna|CTB-61M7.2_rna|CTD-2314B22.3_rna|C…	133	62.784122413285246	0.19101722077039152	0.6516319442209323	0.6668548842461888	0.0010180365999431793	0.000700186313596092	1	Venetoclax	phospho_proteomics_rna_seq_wes
1	gbt	AAMDC_prot|AAMDC_rna|ABI3_rna|AC004840.9_rna|AC004987.9_rna|AC068134.10_rna|ADAM22_rna|ADCK4_rna|AJUBA_rna|ANXA6_prot|AP000704.5_rna|AREL1_rna|BCL2L11_rna|BCL2_rna|BDNF-AS_rna|BLVRA_prot|C12orf57_rna|C14orf37_rna|C19orf82_rna|C1orf204_rna|CACHD1_rna|CCT8_rna|CDK10_rna|CDK6_rna|CHST15_rna|CLEC1A_rna|CLEC7A_rna|CLIP2_rna|COL28A1_rna|COX11_rna|CTB-41I6.1_rna|CTC-448F2.6_rna|CTPS2_rna|CTSS_rna|DPH6_p…	170	54.11944486195404	0.39890061051909376	0.8317621784047173	0.7029926595143988	1.6051069780837688e-06	0.0002632903258736164	1	Venetoclax	phospho_proteomics_rna_seq_wes
0	EN	AC091814.2_rna|ADAMTS5_rna|ADRA2C_rna|AFAP1_rna|AGXT_rna|AHSP_rna|AL133493.2_rna|AP001189.4_rna|AQP1_rna|AQP9_rna|ATP2B2_rna|AURKA_rna|AXL_rna|BEGAIN_rna|BEX1_rna|BLVRA_rna|C10orf35_rna|C17orf97_rna|C1QA_rna|C1QL1_rna|C5AR1_rna|C8orf31_rna|CA1_rna|CCDC170_rna|CCL1_rna|CCL2_rna|CCL4L2_rna|CD14_rna|CD1D_rna|CD300E_rna|CD93_rna|CDC25C_rna|CDK1_rna|CES4A_rna|CHGB_rna|CLEC9A_rna|CNNM1_rna|COL27A1_rna|…	176	54.29587657214758	0.5058871663917468	0.7270165010302881	0.7300959909655563	0.00012663747070282042	0.00011467308780707244	2	Venetoclax	phospho_proteomics_rna_seq_wes
1	gbt	AAMDC_prot|AC087380.14_rna|ACP1_rna|ADAM22_rna|ADCK4_rna|ANKRD11-S1389s|ANKRD9_rna|APBB1IP_prot|APOA1_rna|ARHGAP45_prot|ARHGEF33_rna|ARL6_rna|ATP6V1B2_rna|ATP6V1C1_prot|BCL2_prot|BCL2_rna|BCLAF1-S648s|BLVRA_prot|C5AR2_rna|C6orf89_rna|CCDC94_rna|CD14_rna|CHST15_rna|CR1_prot|CREB3L4_rna|CRK_rna|CSF2RA_rna|CTD-2033A16.2_rna|CTD-2619J13.8_rna|CTPS2_rna|DCAF11_rna|DDX17_prot|DGAT2_rna|DHPS_rna|DRG1_rn…	144	51.57536802408278	0.5541619737651615	0.7698418563005079	0.6962168266516093	2.7956726062425004e-05	0.00031962557146790135	2	Venetoclax	phospho_proteomics_rna_seq_wes
0	EN	AC018738.2_rna|AC091814.2_rna|AC141928.1_rna|ADAMTS2_rna|AGXT_rna|AHSG_prot|AL354822.1_rna|ALAS2_rna|ALPL_rna|AP000525.9_rna|AP000688.8_rna|AQP1_rna|AQP9_rna|ATP2C2_rna|AXL_rna|BEGAIN_rna|BEX1_rna|C10orf10_rna|C5AR1_rna|C8orf31_rna|CD14_rna|CD1D_rna|CD300E_rna|CD93_rna|CDH5_rna|CHST15_rna|CHST2_rna|CLEC9A_rna|CPNE7_rna|CTB-61M7.2_rna|CTD-2314B22.3_rna|CTSL_rna|DIRC3_rna|DNAH8_rna|DNAJB5_rna|ECE1_…	132	58.628730491708914	0.4259012446052193	0.7124623608495486	0.7199322416713722	0.0001990061704868468	0.0001583443270363375	3	Venetoclax	phospho_proteomics_rna_seq_wes
1	gbt	AAMDC_prot|AAMDC_rna|ADAM22_rna|ADARB1_rna|ALG13_rna|ALKBH2_rna|ANKRD9_rna|ANXA6_prot|AP000704.5_rna|AP001092.4_rna|ARHGAP35_rna|ARHGEF33_rna|ARMC9_rna|ATP8A2_rna|BCL2L11_rna|BCL2_rna|BLVRA_prot|BMS1P5_rna|BOD1L1_rna|BRD1-S18s|C5orf42_rna|C9orf72_rna|CAPZB_prot|CCDC168_rna|CCDC169_rna|CCDC57_rna|CD14_rna|CDKN2AIPNL_rna|CENPJ_rna|CHST15_rna|CLCN7_prot|CLEC7A_rna|CREB3L4_rna|CTA-384D8.35_rna|CTD-20…	149	58.316322255897155	0.43200321298928834	0.72746060453177	0.6216826651609261	0.0001248479656622873	0.0020105258035034174	3	Venetoclax	phospho_proteomics_rna_seq_wes
0	EN	AC091814.2_rna|ADAM23_rna|ADCY2_rna|AGXT_rna|AL133493.2_rna|ANXA5_rna|AP000525.9_rna|AP000688.8_rna|AP001189.4_rna|ARHGEF11_rna|ARHGEF4_rna|ATP1A4_rna|AVPR1A_rna|AXL_rna|BCL6B_rna|BEGAIN_rna|BEX1_rna|BLVRA_rna|BMP3_rna|C10orf128_rna|C1QA_rna|C1orf61_rna|C3_rna|C8orf31_rna|CA1_rna|CACNG4_rna|CCR2_rna|CD163_rna|CD1D_rna|CD300E_rna|CDH5_rna|CDK1_rna|CEBPD_rna|CES4A_rna|CLEC10A_rna|CLEC2L_rna|CLEC4F_…	177	47.99277250370144	0.5782552109357576	0.7736300975553312	0.7639751552795032	2.4090785035496673e-05	3.501472204283088e-05	4	Venetoclax	phospho_proteomics_rna_seq_wes
1	gbt	AAMDC_prot|AC009948.5_rna|AC083873.4_rna|ACBD6_rna|ACTN4_rna|AKAP10_prot|AKAP13-S1565s|AKNA_prot|APOOL_prot|ARAP1_prot|ARHGEF10L_rna|ATP6AP1L_rna|BDH1_prot|C11orf63_rna|C9orf72_rna|CARD16_prot|CD14_rna|CD1D_rna|CD300E_rna|CDK6_rna|CEBPB_rna|CHST15_rna|CLEC1A_rna|CLINT1_prot|CORO2A_prot|COTL1_rna|CPHL1P_rna|CTB-31N19.3_rna|CTB-78O21.1_rna|CTSS_rna|DLEU2_rna|EED_rna|EFCAB1_rna|EPDR1_prot|ESYT2_prot…	134	50.774643879484145	0.5279458517536065	0.7782893199826653	0.7120271033314512	1.998319040657188e-05	0.000201630866115857	4	Venetoclax	phospho_proteomics_rna_seq_wes
0	EN	AC018738.2_rna|ADAMTS5_rna|ADARB2_rna|AGXT_rna|ALAS2_rna|ANKRD9_rna|ANO5_rna|ANXA5_rna|AP000525.9_rna|AQP9_rna|BEX1_rna|BLVRA_rna|C10orf35_rna|C5AR1_rna|C8orf31_rna|CACNG4_rna|CD14_rna|CD1D_rna|CD300E_rna|CEBPD_rna|CHST15_rna|CPNE7_rna|CTB-61M7.2_rna|CTD-2314B22.3_rna|CTSL_rna|CXCL5_rna|CYP2S1_rna|CYYR1_rna|DDX43_rna|DEFA3_rna|DPPA4_rna|ECE1_rna|ELN_rna|EPB41L3_rna|F2RL2_rna|F5_rna|FAM50B_rna|FAM…	130	68.77260822500226	0.1821285121137397	0.5561542505400039	0.5405138339920948	0.005855688681120923	0.007749632525023984	5	Venetoclax	phospho_proteomics_rna_seq_wes
1	gbt	ACTA2_prot|AKAP13-S1565s|ALB_prot|APOA1_rna|ARHGAP24_rna|ARID3A_prot|ARMC9_rna|ASAP1_rna|BASP1_rna|BCL2_rna|BLVRA_prot|C1QA_rna|C5AR2_rna|C9orf72_rna|C9orf85_rna|CASC1_rna|CCDC180_rna|CCDC57_rna|CCT2_rna|CD14_rna|CD1D_rna|CDA_rna|CHST15_rna|CILP_rna|CLEC4A_rna|CLEC4E_rna|CLIP2_rna|CNR2_rna|COTL1_rna|CREB3L4_rna|CTD-2619J13.3_rna|CTD-2619J13.8_rna|CTPS2_rna|CYTH2_rna|DAPP1_prot|DCAF11_rna|DESI1_rn…	153	68.67558152141896	0.1844346452635045	0.5288579800926743	0.4881422924901186	0.009469834450915898	0.018120853072483862	5	Venetoclax	phospho_proteomics_rna_seq_wes
0	EN	AC002398.5_rna|AC104809.4_rna|ADAMTS5_rna|AGXT_rna|AHSP_rna|AL133493.2_rna|AL627309.1_rna|ANKRD9_rna|AP000525.9_rna|AP001189.4_rna|AQP1_rna|ARHGEF4_rna|ATP1A4_rna|AXL_rna|B4GALNT4_rna|BEGAIN_rna|BEX1_rna|C10orf10_rna|C21orf90_rna|C5AR1_rna|C8orf31_rna|CCDC170_rna|CCL2_rna|CCR2_rna|CD1D_rna|CD300E_rna|CD93_rna|CDH4_rna|CHAC1_rna|CHST15_rna|CLEC14A_rna|CLEC18A_rna|COL6A2_rna|CPNE7_rna|CT45A1_rna|CT…	151	53.65975909986922	0.5844262883644085	0.7806952904250082	0.7628458498023717	1.8112887594823875e-05	3.653877932077393e-05	6	Venetoclax	phospho_proteomics_rna_seq_wes
1	gbt	AAMDC_rna|ABI3_rna|AC108676.1_rna|ACTG1_rna|ADAM22_rna|ADCK4_rna|AGFG1_rna|AK9_rna|AKAP13-S1565s|ANKRD28_rna|AP000704.5_rna|APOA1_rna|APOBR_prot|ARHGAP27_prot|ARHGAP30_prot|ATL1_rna|ATP6V1C1_prot|BCL2_prot|BCL2_rna|BLVRA_prot|C10orf2_rna|C5AR2_rna|CAMKK2_prot|CD14_rna|CD300E_rna|CD93_rna|CDC42EP1_rna|CEBPD_rna|CHST15_rna|COL4A3BP_prot|COL6A6_rna|CRABP1_rna|CTPS2_rna|CUEDC2_rna|CYP1B1_rna|DAPP1_pr…	144	53.971033853504004	0.579590903264848	0.8373497609323353	0.7944664031620555	1.1735017739744344e-06	1.007379496681035e-05	6	Venetoclax	phospho_proteomics_rna_seq_wes
0	EN	AC008984.2_rna|AC091814.2_rna|ACOX2_rna|ADCY2_rna|AFAP1_rna|AGXT_rna|AOX1_rna|AP000688.8_rna|ARHGEF4_rna|ATP1A4_rna|ATP2C2_rna|AXL_rna|B4GALNT3_rna|B4GALNT4_rna|BEGAIN_rna|BEX1_rna|BMP3_rna|C10orf128_rna|C1QL1_rna|C8orf31_rna|CACNG4_rna|CASQ1_rna|CCDC170_rna|CCL2_rna|CD14_rna|CD163_rna|CD1D_rna|CD300E_rna|CD93_rna|CDH5_rna|CDK1_rna|CLEC14A_rna|CLEC1A_rna|CLEC2L_rna|CLEC9A_rna|CNNM1_rna|CPNE7_rna|…	171	43.029690152410126	0.5689638097372869	0.7988517991606164	0.7357425183512141	8.28025728858207e-06	9.526457164774288e-05	7	Venetoclax	phospho_proteomics_rna_seq_wes
1	gbt	AAMDC_rna|AC009951.1_rna|AC017104.6_rna|ACAP2_prot|ADAM22_rna|AKAP13-S1565s|AKNA_prot|ALKBH2_rna|ANKRD27_prot|APBB1IP_prot|ARHGAP30_prot|ATL1_rna|ATP6V0A2_rna|BCL2_rna|BCLAF1-S648s|BLVRA_prot|C12orf57_rna|C9orf72_rna|CALML4_rna|CAPZB_prot|CARD16_prot|CBL_prot|CCDC94_rna|CCR2_rna|CD14_rna|CHST15_rna|CLEC1A_rna|CLEC4E_rna|CNK3/IPCEF1_prot|CREB3L4_rna|CTD-3187F8.15_rna|CTPS2_rna|CUL7_rna|DAPP1_prot|…	157	40.64419383035178	0.6154309534580134	0.8175376571424072	0.6566911349520046	3.3940534691058413e-06	0.0009009976597537526	7	Venetoclax	phospho_proteomics_rna_seq_wes
0	EN	AC007278.3_rna|AC104809.4_rna|ACOX2_rna|ADRA2C_rna|AGXT_rna|AHSP_rna|AL133493.2_rna|AL627309.1_rna|ANXA5_rna|AP000525.9_rna|ATP2C2_rna|AXL_rna|BEGAIN_rna|BEX1_rna|C17orf97_rna|C5AR1_rna|C8orf31_rna|CA1_rna|CACNG4_rna|CADM1_rna|CD14_rna|CD163_rna|CD1D_rna|CD300E_rna|CDH5_rna|CEBPD_rna|CES4A_rna|CHI3L1_prot|CHI3L1_rna|CLEC10A_rna|CLEC14A_rna|CLEC1A_rna|CLEC2L_rna|CLEC9A_rna|CLIC2_rna|CNTNAP3B_rna|C…	159	60.365913689751785	0.4953903500250987	0.7348218516285695	0.72557876905703	9.821932541753255e-05	0.00013258420621878208	8	Venetoclax	phospho_proteomics_rna_seq_wes
[truncated: 33,783 more rows]
