# Supplementary material for: Mapping the proteogenomic landscape enables prediction of drug response in acute myeloid leukemia
Source: Cell Rep Med. 2024 Jan 16;5(1):101359. doi: 10.1016/j.xcrm.2023.101359 (PMC10829797; doi:10.1016/j.xcrm.2023.101359)
Supplement: Table S6. Clinical summary of patients used in this publication, related to Figure 1 and STAR Methods [file mmc7.xlsx]

## Sheet: Sheet1
gender	male	104
	female	103
	unknown	3
cumulativeChemo	yes	179
	no	31
priorMDS	yes	15
	no	195
vitalStatus	Alive	63
	Dead	128
	Unknown	19
treatment	Standard Chemotherapy	176
(patients can be treated with more than one, refer to clinical_summary)	Bone Marrow Transplant	64
	Targeted Therapy - Kinase Inhibitor(s)	29
	Supportive/Palliative Care	19
	Targeted Therapy - Other	13
	Intrathecal	8
	Other	3
	DLI	2
	Unknown	1
ageAtDiagnosis	average	55
	range	2 thru 88
specimenType	Peripheral Blood	122
	Bone Marrow Aspirate	80
	Leukapheresis	8
responseToInductionTx	CompleteResponse	97
	Refactory	55
	Unknown	58
